# Supplementary material for: Single-cell analysis identifies cellular markers of the HIV permissive cell
Source: PLoS Pathog. 2017 Oct 26;13(10):e1006678. doi: 10.1371/journal.ppat.1006678 (PMC5658171; doi:10.1371/journal.ppat.1006678)
Supplement: S1 Table — (TXT) [file ppat.1006678.s016.txt]

Ensembl Gene ID	Associated Gene Name
ENSG00000163823	CCR1
ENSG00000183625	CCR3
ENSG00000183813	CCR4
ENSG00000160791	CCR5
ENSG00000112486	CCR6
ENSG00000126353	CCR7
ENSG00000179934	CCR8
ENSG00000116824	CD2
ENSG00000004468	CD38
ENSG00000010610	CD4
ENSG00000102245	CD40LG
ENSG00000026508	CD44
ENSG00000173762	CD7
ENSG00000153563	CD8A
ENSG00000163599	CTLA4
ENSG00000186810	CXCR3
ENSG00000121966	CXCR4
ENSG00000160683	CXCR5
ENSG00000197635	DPP4
ENSG00000138185	ENTPD1
ENSG00000203747	FCGR3A
ENSG00000162747	FCGR3B
ENSG00000183560	FOLR4
ENSG00000113249	HAVCR1
ENSG00000135077	HAVCR2
ENSG00000163600	ICOS
ENSG00000027697	IFNGR1
ENSG00000096996	IL12RB1
ENSG00000081985	IL12RB2
ENSG00000134470	IL15RA
ENSG00000056736	IL17RB
ENSG00000115604	IL18R1
ENSG00000115594	IL1R1
ENSG00000115602	IL1RL1
ENSG00000103522	IL21R
ENSG00000162594	IL23R
ENSG00000134460	IL2RA
ENSG00000077238	IL4R
ENSG00000168685	IL7R
ENSG00000083457	ITGAE
ENSG00000157404	KIT
ENSG00000111796	KLRB1
ENSG00000134539	KLRD1
ENSG00000213809	KLRK1
ENSG00000089692	LAG3
ENSG00000137507	LRRC32
ENSG00000226979	LTA
ENSG00000111321	LTBR
ENSG00000135318	NT5E
ENSG00000188389	PDCD1
ENSG00000171611	PTCRA
ENSG00000081237	PTPRC
ENSG00000188404	SELL
ENSG00000117090	SLAMF1
ENSG00000162739	SLAMF6
ENSG00000105329	TGFB1
ENSG00000106799	TGFBR1
ENSG00000163513	TGFBR2
ENSG00000232810	TNF
ENSG00000186891	TNFRSF18
ENSG00000186827	TNFRSF4
ENSG00000120659	TNFSF11
ENSG00000229164	TRAC
