# Supplementary material for: Single-cell analysis identifies cellular markers of the HIV permissive cell
Source: PLoS Pathog. 2017 Oct 26;13(10):e1006678. doi: 10.1371/journal.ppat.1006678 (PMC5658171; doi:10.1371/journal.ppat.1006678)
Supplement: S2 Table — First column in the table corresponds to the Spearman rank correlation between surface protein expression and GFP levels in individual cells (see text). Second column corresponds to the correlation of the corresponding gene expression levels with PC2 in Fig 1B, as determined by single-cell RNA-seq. (TXT) [file ppat.1006678.s017.txt]

IDs.Symbol	SpearmanCorrGFP	PearsonCorrPC2scRNAseq
IL2RA	0.611849552539202	-0.561775739913636
SPN	0.621174165877421	-0.293063153001971
TFRC	0.637815644801182	-0.406789680763475
DPP4	0.567064938455936	-0.314431464733803
ATP1B3	0.529343202458567	-0.36682930102814
CD81	0.588347190572574	-0.184186778766611
HAVCR2	0.558269222610565	-0.344731022072967
CD97	0.541039453745649	-0.158310333441993
SIGLEC5	0.564512552197701	0.377178245660488
CD28	0.573631130801188	-0.313363273484058
NOTCH2	0.614040105929446	-0.198027668515456
SIRPG	0.479956429814533	-0.231331414856522
NPAT	0.588224260822094	-0.239349493906138
NOTCH1	0.536449861070931	-0.0214212778227761
ICOS	0.398547168689474	-0.459533837595397
ITGA4	0.545551298567186	-0.13832648128276
SEMA4D	0.474330271812313	-0.337866077175497
CD2	0.561926428943221	-0.349741969493962
CD63	0.597543504564797	-0.733506136008244
CD3E	0.500783338141634	-0.484358943761995
CD9	0.493021059203062	0.0330227169647001
CD4	0.48432580120084	-0.460838606356001
CD55	0.453784289263515	-0.348708754405862
CD82	0.501422645266569	-0.18072846201492
CD40LG	0.484983507614551	-0.305050556774857
CD27	0.306953846259531	-0.0392361888204995
SEMA7A	0.461954476995143	-0.100277552998106
ITGAL	0.474771328169305	-0.31444791420933
TNFSF10	0.507581675342611	-0.359329773521878
NT5E	0.480157128110705	-0.105558051358904
CD5	0.382102804420727	-0.194172461180202
ITGAM	0.501858775803132	0.0768194576219062
CXCR3	0.38587155236007	-0.0610348182799676
LAMP1	0.454913166826493	-0.179277784577378
SLAMF1	0.491947144409961	-0.449510433548414
CD58	0.471007790793669	-0.550784602550442
CD83	0.446214132789138	-0.401886026085356
ALCAM	0.433993060349076	-0.211329474312207
ITGB2	0.429560436521985	-0.193317052331098
IFNGR1	0.496228260166572	-0.281802339489852
PTPRC	0.357515027775679	-0.339208483085376
CD7	0.324835526117906	-0.0544928071501563
CD53	0.383721086257867	-0.496396057006406
CD44	0.412424418788602	-0.294901440720302
CD38	0.211893362416121	-0.0325784265074051
PVR	0.406169324389733	-0.227555343699468
CD164	0.387578332109585	-0.414092178583742
CD46	0.444207207616133	-0.254702141810464
ITGA3	0.39625053522606	0.167531184942619
ENG	0.368352036042508	-0.095922958999835
CD8A	0.328944667020691	-0.277168800872929
CD109	0.270810573773844	-0.155699262151274
CD48	0.369510135351233	-0.514643873678557
ITGA5	0.399426759739249	-0.0760472624162966
MCAM	0.390989852000589	-0.140724431543625
ADAM10	0.399890428061392	-0.40651349722257
CD200R1	0.336866075357965	-0.153281725667375
ICAM3	0.376893533771655	-0.142500008955972
ITGA2B	0.417774638919339	0.0860395849377382
CEACAM8	0.364026723676222	0.104912885088215
CTLA4	0.385069270689472	-0.259996796853005
CD47	0.36915887387323	-0.389001476847651
TNFRSF4	0.262600572721435	-0.337068125493881
TNFRSF8	0.385967283625202	-0.359626640777009
SELL	0.19002658585676	-0.187356789181383
ITGB3	0.400447630285434	0.0310331029041374
KIR2DL3	0.347893389110021	0.26981760201962
ICAM1	0.353498498495452	-0.261545083049568
GP1BA	0.335204795170338	-0.104161823006563
PLAUR	0.336766877446557	-0.105574416239283
HLA-E	0.341984142295573	-0.396014235150405
IL2RG	0.38536622969678	-0.468598182908081
IL18R1	0.323829981996972	0.040766270065313
CD200	0.177044812098336	-0.147920640544834
ITGB1	0.291734183093391	-0.259388395341584
IL4R	0.279014454845484	-0.294262069489709
PTPRJ	0.341523605317035	-0.100882463358162
CD226	0.314862233181383	-0.283048870889317
CD74	0.350132217863097	-0.523492479480106
IGF1R	0.210030763373474	-0.103378987492951
CCR7	0.0650674017171321	-0.317058736394371
CD59	0.233801783446873	-0.562850775802217
NCAM1	0.301540749708622	-0.0381047946195621
BST2	0.315222449255072	-0.680651543051111
CD274	0.252682312577903	-0.31791790461202
TNFRSF12A	0.319797801841916	-0.0964369347088589
CEACAM1	0.275887961253899	-0.135312543705911
ITGA1	0.263517802951514	-0.203444526407395
TNFSF4	0.317504871259971	-0.0528499950358162
SELE	0.104458498203906	0.237020789837344
CD40	0.260724190723481	0.0632906090689003
SLAMF7	0.269676420377241	-0.168702143816883
LY75	0.223884277707569	-0.263556959579284
CD6	0.214392123170693	-0.13234514634619
FCGR3A	0.280911860524995	0.289133827327506
HLA-A	0.189304018062486	-0.421568517020731
IL7R	0.0759907298929161	-0.0567154808625839
SELPLG	0.248314736380965	-0.446819913910453
ABCB1	0.15928018148043	-0.0406480479123415
SLAMF6	0.223874719027872	-0.0133148990726237
IL10RA	0.292194852357893	-0.303280019696571
TNFRSF9	0.205328614897329	-0.231256538195003
JAG2	0.259359081961784	-0.01187595240838
CD33	0.17702660702404	-0.250446179811065
CD84	0.147598719824734	0.00362258806525408
CD36	0.22779753371164	0.315107401732649
PDGFRB	0.223591475708286	0.00345467160273301
TNFSF13B	0.28266323648595	-0.190908473116486
FAS	0.0754588284608352	-0.456149531838096
INSR	0.202837738783296	0.064037658189909
ANPEP	0.211543065338143	0.0980433249838606
CD1B	0.219535106647148	0.366835823293785
CD19	0.212269574617539	0.241140618154426
KLRD1	0.194256665369584	0.038357357888011
CD70	0.218827106114967	-0.303821472036072
KLRF1	0.205650514865212	0.1190259992292
ITGA6	0.100063162744781	0.133122700793892
ITGAX	0.188497850721914	-0.176631874324477
CD99	-0.0269875490626918	-0.427506608463898
CD69	0.0654277008637788	-0.477254032693778
CD276	0.250301105486648	-0.100352072457758
CD1C	0.183358525365588	0.186992258683734
TLR2	0.172722371480837	0.264177495969094
ENTPD1	0.0449379943422919	-0.206963593054762
SIRPA	0.0961078042209309	0.225906411545256
TREML2	0.118420301476535	-0.0419418533140658
ICAM2	0.0618812056385131	-0.517658867413311
CD86	0.114689631377062	-0.381749998239312
C3AR1	0.136112050348752	-0.100411255889784
TNFRSF25	0.177442750862427	-0.00140032517532914
CDH2	0.138966684117917	-0.14799630964399
CD96	0.0566085098749824	-0.208560442210863
TNFSF14	0.0801762237592841	-0.151351261147178
DDR1	0.121010409578667	0.00619359667424605
CR1	0.0757895518126093	0.313405508421103
NRP1	0.100836992932713	-0.16475395091692
SELP	0.112477122188589	0.281030981414371
CCR6	0.0396088043127587	-0.0121463108865412
CD22	0.0657819547865139	0.308870082904719
FCGR2A	0.0619695862607492	0.418585755157213
CD80	0.0876404907219388	-0.278249163844335
CD14	0.046735069578097	0.202348020525036
LILRB2	0.0565232942994322	0.35748797783669
CR2	0.0142990735713517	0.338854128903372
CXCR7	0.0339379596725635	0.120607627069465
TSPAN7	0.0793704508202311	-0.0350659546280906
IL21R	-0.0152456100773714	-0.0680510125122645
IL3RA	0.0461455718166365	-0.300752576727031
FUT4	0.043454840932312	-0.0104984768456988
CLEC10A	0.0623075026642609	0.341000547301425
CCR3	-0.0941163824508962	0.0814669313164098
PVRL2	0.0672471529308662	0.185050902770141
CXCR4	-0.154850717515461	-0.253734536165301
CRLF2	0.0249991959966541	-0.172946286763337
TGFB1	0.0687648245926273	-0.0591576089689368
PVRL1	0.0200509306068262	-0.00613985273366923
TLR4	0.0586032166299555	0.174509220663946
CD34	0.0188060248401919	0.0989971878920856
PDPN	0.15150830675201	-0.0312751506628589
VPREB1	0.0349942210990712	0.230149134177618
LILRB3	0.0448414248537527	0.149007933311854
CD1A	0.0268702254650827	0.0592573681695963
ITGAV	0.0351626798540829	-0.162015584118805
PROCR	0.0628718178648985	-0.0696340950231447
CSF1R	0.0247277026899824	0.249231947179485
TNFRSF13B	0.0404338084665985	0.304553522811207
GPR77	0.0085559080566527	0.232154865066109
KLRB1	0.0173697480764836	-0.0232189807258514
KIR2DL4	-0.00510599740369441	0.00370494327446644
CD93	0.0226555903633995	0.165939012821816
CCR5	0.00363322629384444	0.0880753271852053
FCER2	-0.0126837253331319	0.0180285451630937
IL6R	-0.0663698981840967	0.179757925158711
FZD4	0.00379180699846505	-0.15401797483328
FCGR1A	-0.0106648994515804	0.331122983723137
TLR10	0.0146812726922945	0.260392071740052
THBD	0.0278353843470029	0.0919791448978653
TEK	0.042474616195653	0.13662016403726
KLRK1	0.0133997315970973	-0.122973641313237
KLRK1	0.0133997315970973	0.0415956644626213
CD1D	-0.020037097261192	0.342471249205378
SDC1	0.000956184884572748	-0.156386242225075
FLT3	-0.00337948349418406	0.248814181708651
CDH1	-0.0172197750367893	-0.0458200585246586
NCR3	0.00969135032016758	-0.358334906872715
ENPP3	0.00235156592554352	-0.0484684745527956
B3GAT1	-0.00747453263038003	0.180979837932865
CD209	-0.000566402856746551	0.125414602964403
TNFRSF10A	0.00165516959875761	-0.117334041949705
TNFRSF18	0.0456454226525751	-0.147992973772111
IGLL1	0.00451760750706283	-0.0767021162466063
CD163	-0.00404279343920299	0.226692781872013
TNFSF9	-0.0050429215175149	-0.0767562257444082
MS4A1	-0.035729038171336	0.335679173954348
SUSD2	-0.00215512188504991	0.0649177399689135
ITGAE	0.00250106423801371	-0.537703986951273
TREM1	-0.00303220213327656	0.340050854091957
LILRB1	-0.024337028053632	0.166856818974838
MME	-0.0268555157460441	0.0517522626577176
NOTCH4	0.0274726488917836	0.0535829652158069
CCR10	-0.069826660363173	0.104154556563827
ABCG2	0.00970468929830373	-0.277385199378728
TLR6	-0.0208040754196001	0.000845093528296867
TNFRSF10B	-0.0315016897166545	-0.195498270149099
IL15RA	-0.0293334113797859	-0.273302066643788
ICOSLG	-0.0514674934837812	0.0207115510108727
TNFRSF14	-0.15017892133141	-0.176652582796258
LGALS9	-0.0700562150140519	-0.160207758056337
FCAMR	-0.00502854334531578	0.0758109683842039
FCAR	-0.0542019866042401	0.330091676100421
BCR	-0.0318835488311695	-0.0900197015076971
LILRB4	-0.0494521999532434	0.308548866915848
CSF2RA	-0.0559836103972875	0.0839258422672985
ACE	-0.0584909772682829	0.388597946263715
IL9R	-0.0307076097720578	-0.35685496748803
CDCP1	-0.0458196386641036	-0.133322871104055
PDGFRA	-0.0557729441388427	-0.244893309937932
CD244	-0.0248389348894117	0.162662457788724
ERBB3	-0.0763642470250822	0.130113205895626
CRTAM	-0.0393528206218325	-0.0809028456245667
CLEC12A	-0.039568307931431	0.272040690365052
KIT	-0.0722986454629499	0.0906568706287122
CD300E	-0.04270125115053	0.332587697541644
FASLG	-0.0560639782329642	-0.248008993690988
MRC1	-0.0393715910387806	0.259765867737605
OPRD1	-0.0599474557136796	0.0637723635642607
CDH5	-0.0667849827441934	-0.0421055229485833
C5AR1	-0.0742788459259772	0.184491664980451
IL2RB	-0.0989345173848733	-0.444453562267114
LILRA4	-0.0606852023787996	0.397938967367224
TNFSF11	-0.0403023142516701	-0.0076600949653861
SIRPB1	-0.095073832392578	0.0863399489440693
KIR3DL1	-0.0584743701427837	0.160883821334139
CD180	-0.0735551058321163	0.305613777682117
CD300LF	-0.0674027499409385	0.185324604865489
HLA-G	-0.0647859222677928	-0.25275413311331
CD52	-0.315889568954701	-0.421440090543333
CD79B	-0.0981514831204802	-0.11827179628117
CD207	-0.0621337350171278	0.28985029911515
SIGLEC9	-0.0716286507823225	0.233071982745306
CSF3R	-0.0941455651339716	0.338610852578793
FCRL4	-0.0511989037689675	0.00740179415601806
PDCD1LG2	-0.151402001623053	-0.196184297396179
SIGLEC1	-0.0995345466020486	0.420040128882735
IL13RA2	-0.0867250312252307	-0.0735446122632049
THY1	-0.109487604370564	-0.130082545577601
NGFR	-0.150496463242576	0.134852674301242
BTN3A1	-0.32396862126772	0.0311699622766415
ITGB4	-0.10722466137906	-0.000890790925802702
LILRA2	-0.105422133935612	0.319374897383365
PODXL	-0.0732907079206469	-0.00655286973255272
B2M	-0.0795672027949907	-0.592552906590474
EPCAM	-0.104742798091403	-0.117023383898411
VCAM1	-0.112562429791557	-0.144556079312206
CSF2RB	-0.117979884104356	-0.0957992809407255
TRIM35	-0.120310898346072	-0.298182433774844
NPC1	-0.11104134633178	-0.176345690478252
TRAV24	-0.107349877566348	-0.0658844561351327
FOLH1	-0.122353099558549	-0.0650048766684156
FCER1A	-0.128158406659448	0.336841944441213
NCR1	-0.132953597383606	0.0860834229969494
ALPL	-0.129624305033975	-0.0109073426836951
FCRL6	-0.149663524536617	0.288634807012006
NOTCH3	-0.128473322652326	0.032972687998548
CLEC9A	-0.133325858960499	0.319476515342609
ERBB2	-0.107538614969505	0.00956200022777486
FGFR4	-0.140349988723176	0.180821609700077
SIGLEC8	-0.147728610953391	-0.071445786158124
HAVCR1	-0.141575948283411	0.121226926418722
SIGLEC7	-0.123204931849285	0.340986700855037
LRRC32	-0.159262892551305	0.0844206565140563
IGHD	-0.168503419797621	0.33784484696497
CLEC4C	-0.146249400978178	0.226164177618407
DLL4	-0.128882014799005	0.17119501247036
TIMD4	-0.145622691829212	-0.0818353974050448
LGALS3	-0.167435457760438	-0.421585283531341
DLL1	-0.204112667947947	0.177784072830616
SIGLEC10	-0.182271730134645	-0.0314390866645732
CX3CR1	-0.171050868272744	0.123742663586197
IGHM	-0.193912393984963	0.2996410209359
TNFRSF13C	-0.353197474793868	0.0273806662999724
LY9	-0.434221818502039	0.11960332481985
