# Supplementary material for: Single-cell analysis identifies cellular markers of the HIV permissive cell
Source: PLoS Pathog. 2017 Oct 26;13(10):e1006678. doi: 10.1371/journal.ppat.1006678 (PMC5658171; doi:10.1371/journal.ppat.1006678)
Supplement: S3 Table — To make the test robust to departures from normality of the residuals distribution, 3 alternative transformations of the dependent variable were used: absolute rank, relative rank within donor and log-transformation of the fold increase. (XLSX) [file ppat.1006678.s018.xlsx]

## Sheet: Statistical analysis
S3 Table
Marker	p-value (absolute rank)	p-value (rank within donor)	p-value (log10 transformation)
CD298	0.0138	2.73e-47	0.0364
CD63	0.0462	2.73e-47	0.0745
CD317	0.0138	2.73e-47	0.0371
TIM3	1.83e-45	1.5e-32	0.208
CD48	0.474	1	0.218
CD71	0.391	0.667	0.354
CD2	1.39e-44	2.73e-47	0.0338
CD28	0.0663	2.73e-47	0.108
CD26	0.0663	2.73e-47	0.0788
CD58	0.604	0.667	0.862
CD3	0.0405	5.67e-33	0.248

## Sheet: Individual fold-increase values
Fold-Increase values for each subpopulation, for each marker, and each donor, compared to unsorted cells
MARKER	DONOR	COMBINATION	FOLDINCREASE
CD298	Donor1	TotalCD25lo	0.162348
CD298	Donor1	TotalCD25hi	2.12652
CD298	Donor1	TotalCD25hiMRKlo	1.22485
CD298	Donor1	TotalCD25hiMRKhi	4.0846
CD298	Donor2	TotalCD25lo	0.443556
CD298	Donor2	TotalCD25hi	1.27111
CD298	Donor2	TotalCD25hiMRKlo	0.548444
CD298	Donor2	TotalCD25hiMRKhi	1.70578
CD298	Donor3	TotalCD25lo	0.211155
CD298	Donor3	TotalCD25hi	0.938468
CD298	Donor3	TotalCD25hiMRKlo	0.610004
CD298	Donor3	TotalCD25hiMRKhi	1.25719
CD298	Donor4	TotalCD25lo	0.0663237
CD298	Donor4	TotalCD25hi	1.44234
CD298	Donor4	TotalCD25hiMRKlo	0.0489437
CD298	Donor4	TotalCD25hiMRKhi	1.76597
CD63	Donor1	TotalCD25lo	0.312704
CD63	Donor1	TotalCD25hi	2.52023
CD63	Donor1	TotalCD25hiMRKlo	0.574166
CD63	Donor1	TotalCD25hiMRKhi	2.69979
CD63	Donor2	TotalCD25lo	0.0727829
CD63	Donor2	TotalCD25hi	1.65994
CD63	Donor2	TotalCD25hiMRKlo	1.28073
CD63	Donor2	TotalCD25hiMRKhi	3.08502
CD63	Donor3	TotalCD25lo	0.0639241
CD63	Donor3	TotalCD25hi	1.03671
CD63	Donor3	TotalCD25hiMRKlo	0.518987
CD63	Donor3	TotalCD25hiMRKhi	1.83228
CD63	Donor4	TotalCD25lo	0.0663237
CD63	Donor4	TotalCD25hi	1.44234
CD63	Donor4	TotalCD25hiMRKlo	0.805574
CD63	Donor4	TotalCD25hiMRKhi	1.76447
CD317	Donor1	TotalCD25lo	0.312704
CD317	Donor1	TotalCD25hi	2.52023
CD317	Donor1	TotalCD25hiMRKlo	1.3873
CD317	Donor1	TotalCD25hiMRKhi	2.71824
CD317	Donor2	TotalCD25lo	0.0727829
CD317	Donor2	TotalCD25hi	1.65994
CD317	Donor2	TotalCD25hiMRKlo	0.664832
CD317	Donor2	TotalCD25hiMRKhi	1.91865
CD317	Donor3	TotalCD25lo	0.0639241
CD317	Donor3	TotalCD25hi	1.03671
CD317	Donor3	TotalCD25hiMRKlo	0.907595
CD317	Donor3	TotalCD25hiMRKhi	1.43671
CD317	Donor4	TotalCD25lo	0.0663237
CD317	Donor4	TotalCD25hi	1.44234
CD317	Donor4	TotalCD25hiMRKlo	1.0478
CD317	Donor4	TotalCD25hiMRKhi	1.8259
TIM3	Donor1	TotalCD25lo	0.162348
TIM3	Donor1	TotalCD25hi	2.12652
TIM3	Donor1	TotalCD25hiMRKlo	1.69741
TIM3	Donor1	TotalCD25hiMRKhi	3.22409
TIM3	Donor2	TotalCD25lo	0.443556
TIM3	Donor2	TotalCD25hi	1.27111
TIM3	Donor2	TotalCD25hiMRKlo	1.05067
TIM3	Donor2	TotalCD25hiMRKhi	1.568
TIM3	Donor3	TotalCD25lo	0.211155
TIM3	Donor3	TotalCD25hi	0.938468
TIM3	Donor3	TotalCD25hiMRKlo	0.668437
TIM3	Donor3	TotalCD25hiMRKhi	0.951306
TIM3	Donor4	TotalCD25lo	NA
TIM3	Donor4	TotalCD25hi	NA
TIM3	Donor4	TotalCD25hiMRKlo	NA
TIM3	Donor4	TotalCD25hiMRKhi	NA
CD48	Donor1	TotalCD25lo	0.312704
CD48	Donor1	TotalCD25hi	2.52023
CD48	Donor1	TotalCD25hiMRKlo	NA
CD48	Donor1	TotalCD25hiMRKhi	2.47197
CD48	Donor2	TotalCD25lo	0.0727829
CD48	Donor2	TotalCD25hi	1.65994
CD48	Donor2	TotalCD25hiMRKlo	NA
CD48	Donor2	TotalCD25hiMRKhi	1.63303
CD48	Donor3	TotalCD25lo	0.0639241
CD48	Donor3	TotalCD25hi	1.03671
CD48	Donor3	TotalCD25hiMRKlo	1.20823
CD48	Donor3	TotalCD25hiMRKhi	1.48418
CD48	Donor4	TotalCD25lo	0.0663237
CD48	Donor4	TotalCD25hi	1.44234
CD48	Donor4	TotalCD25hiMRKlo	0.0369076
CD48	Donor4	TotalCD25hiMRKhi	1.99071
CD71	Donor1	TotalCD25lo	0.312704
CD71	Donor1	TotalCD25hi	2.52023
CD71	Donor1	TotalCD25hiMRKlo	0.982967
CD71	Donor1	TotalCD25hiMRKhi	2.76934
CD71	Donor2	TotalCD25lo	0.0727829
CD71	Donor2	TotalCD25hi	1.65994
CD71	Donor2	TotalCD25hiMRKlo	0.163914
CD71	Donor2	TotalCD25hiMRKhi	1.88318
CD71	Donor3	TotalCD25lo	0.211155
CD71	Donor3	TotalCD25hi	0.938468
CD71	Donor3	TotalCD25hiMRKlo	0.135901
CD71	Donor3	TotalCD25hiMRKhi	0.902612
CD71	Donor4	TotalCD25lo	NA
CD71	Donor4	TotalCD25hi	NA
CD71	Donor4	TotalCD25hiMRKlo	NA
CD71	Donor4	TotalCD25hiMRKhi	NA
CD2	Donor1	TotalCD25lo	0.162348
CD2	Donor1	TotalCD25hi	2.12652
CD2	Donor1	TotalCD25hiMRKlo	1.25
CD2	Donor1	TotalCD25hiMRKhi	3.0686
CD2	Donor2	TotalCD25lo	0.443556
CD2	Donor2	TotalCD25hi	1.27111
CD2	Donor2	TotalCD25hiMRKlo	0.605333
CD2	Donor2	TotalCD25hiMRKhi	1.42444
CD2	Donor3	TotalCD25lo	0.211155
CD2	Donor3	TotalCD25hi	0.938468
CD2	Donor3	TotalCD25hiMRKlo	0.420097
CD2	Donor3	TotalCD25hiMRKhi	1.09119
CD2	Donor4	TotalCD25lo	0.0663237
CD2	Donor4	TotalCD25hi	1.44234
CD2	Donor4	TotalCD25hiMRKlo	1.09664
CD2	Donor4	TotalCD25hiMRKhi	1.76048
CD28	Donor1	TotalCD25lo	0.162348
CD28	Donor1	TotalCD25hi	2.12652
CD28	Donor1	TotalCD25hiMRKlo	0.721799
CD28	Donor1	TotalCD25hiMRKhi	2.3529
CD28	Donor2	TotalCD25lo	0.443556
CD28	Donor2	TotalCD25hi	1.27111
CD28	Donor2	TotalCD25hiMRKlo	0.46
CD28	Donor2	TotalCD25hiMRKhi	1.30533
CD28	Donor3	TotalCD25lo	0.211155
CD28	Donor3	TotalCD25hi	0.938468
CD28	Donor3	TotalCD25hiMRKlo	0.580345
CD28	Donor3	TotalCD25hiMRKhi	1.4896
CD28	Donor4	TotalCD25lo	0.0663237
CD28	Donor4	TotalCD25hi	1.44234
CD28	Donor4	TotalCD25hiMRKlo	0.302652
CD28	Donor4	TotalCD25hiMRKhi	1.96274
CD26	Donor1	TotalCD25lo	0.162348
CD26	Donor1	TotalCD25hi	2.12652
CD26	Donor1	TotalCD25hiMRKlo	1.50686
CD26	Donor1	TotalCD25hiMRKhi	2.53582
CD26	Donor2	TotalCD25lo	0.443556
CD26	Donor2	TotalCD25hi	1.27111
CD26	Donor2	TotalCD25hiMRKlo	0.796889
CD26	Donor2	TotalCD25hiMRKhi	1.53556
CD26	Donor3	TotalCD25lo	0.211155
CD26	Donor3	TotalCD25hi	0.938468
CD26	Donor3	TotalCD25hiMRKlo	1.02346
CD26	Donor3	TotalCD25hiMRKhi	1.37981
CD26	Donor4	TotalCD25lo	0.0663237
CD26	Donor4	TotalCD25hi	1.44234
CD26	Donor4	TotalCD25hiMRKlo	1.31149
CD26	Donor4	TotalCD25hiMRKhi	1.4788
CD58	Donor1	TotalCD25lo	0.312704
CD58	Donor1	TotalCD25hi	2.52023
CD58	Donor1	TotalCD25hiMRKlo	1.30518
CD58	Donor1	TotalCD25hiMRKhi	1.77857
CD58	Donor2	TotalCD25lo	0.0727829
CD58	Donor2	TotalCD25hi	1.65994
CD58	Donor2	TotalCD25hiMRKlo	1.10905
CD58	Donor2	TotalCD25hiMRKhi	2.03609
CD58	Donor3	TotalCD25lo	0.0639241
CD58	Donor3	TotalCD25hi	1.03671
CD58	Donor3	TotalCD25hiMRKlo	0.831646
CD58	Donor3	TotalCD25hiMRKhi	1.34272
CD58	Donor4	TotalCD25lo	NA
CD58	Donor4	TotalCD25hi	NA
CD58	Donor4	TotalCD25hiMRKlo	NA
CD58	Donor4	TotalCD25hiMRKhi	NA
CD3	Donor1	TotalCD25lo	0.162348
CD3	Donor1	TotalCD25hi	2.12652
CD3	Donor1	TotalCD25hiMRKlo	1.17149
CD3	Donor1	TotalCD25hiMRKhi	2.46723
CD3	Donor2	TotalCD25lo	0.443556
CD3	Donor2	TotalCD25hi	1.27111
CD3	Donor2	TotalCD25hiMRKlo	0.616889
CD3	Donor2	TotalCD25hiMRKhi	1.28889
CD3	Donor3	TotalCD25lo	0.211155
CD3	Donor3	TotalCD25hi	0.938468
CD3	Donor3	TotalCD25hiMRKlo	0.318725
CD3	Donor3	TotalCD25hiMRKhi	1.42807
CD3	Donor4	TotalCD25lo	0.0663237
CD3	Donor4	TotalCD25hi	1.44234
CD3	Donor4	TotalCD25hiMRKlo	0.414124
CD3	Donor4	TotalCD25hiMRKhi	NA
