# Supplementary material for: Single-cell analysis identifies cellular markers of the HIV permissive cell
Source: PLoS Pathog. 2017 Oct 26;13(10):e1006678. doi: 10.1371/journal.ppat.1006678 (PMC5658171; doi:10.1371/journal.ppat.1006678)
Supplement: S4 Table — To make the test robust to departures from normality of the residuals distribution, 3 alternative transformations of the dependent variable were used: absolute rank, relative rank within donor and log-transformation of the fold increase. The p-values were significant (p-value<5e-03) in both experiments under the 3 transformations evaluated. (XLSX) [file ppat.1006678.s019.xlsx]

## Sheet: Statistical analysis
S4 Table
Marker	p-value (absolute rank)	p-value (rank within donor)	p-value (log10 transformation)
EF1_GFP	4.19e-05	6.76e-07	0.0027
NLENG1	0.00076	0.000199	0.000253

## Sheet: Individual fold-increase values
Fold-Increase values for each subpopulation, for each marker, and each donor, compared to unsorted cells
HIV	COMBINATION	DONOR	FOLDINCREASE
EF1_GFP	CD25lo	Donor01	0.353125
EF1_GFP	CD25lo	Donor02	1.01011
EF1_GFP	CD25lo	Donor03	0.050811
EF1_GFP	CD25lo	Donor04	0.648485
EF1_GFP	CD25hi	Donor01	5.92188
EF1_GFP	CD25hi	Donor02	8.34681
EF1_GFP	CD25hi	Donor03	2.83784
EF1_GFP	CD25hi	Donor04	28.6869
EF1_GFP	CD25hiCD298hi	Donor01	7.78437
EF1_GFP	CD25hiCD298hi	Donor02	15.9151
EF1_GFP	CD25hiCD298hi	Donor03	2.44865
EF1_GFP	CD25hiCD298hi	Donor04	31.2424
EF1_GFP	CD25hiCD298hiCD63hi	Donor01	8.47188
EF1_GFP	CD25hiCD298hiCD63hi	Donor02	18.8473
EF1_GFP	CD25hiCD298hiCD63hi	Donor03	9.11351
EF1_GFP	CD25hiCD298hiCD63hi	Donor04	38.404
EF1_GFP	CD25hiCD298hiCD63hiCD317hi	Donor01	10.725
EF1_GFP	CD25hiCD298hiCD63hiCD317hi	Donor02	32.9929
EF1_GFP	CD25hiCD298hiCD63hiCD317hi	Donor03	31.373
EF1_GFP	CD25hiCD298hiCD63hiCD317hi	Donor04	38.9495
NLENG1	CD25lo	Donor11	0.008344
NLENG1	CD25lo	Donor12	0
NLENG1	CD25lo	Donor01	0.00224719
NLENG1	CD25lo	Donor02	0.0237714
NLENG1	CD25lo	Donor04	0.063133
NLENG1	CD25hi	Donor11	1.27323
NLENG1	CD25hi	Donor12	2.95089
NLENG1	CD25hi	Donor01	2.23596
NLENG1	CD25hi	Donor02	3.08627
NLENG1	CD25hi	Donor04	3.71084
NLENG1	CD25hiCD298hi	Donor11	1.70465
NLENG1	CD25hiCD298hi	Donor12	4.00409
NLENG1	CD25hiCD298hi	Donor01	5.46292
NLENG1	CD25hiCD298hi	Donor02	4.72489
NLENG1	CD25hiCD298hi	Donor04	5.95904
NLENG1	CD25hiCD298hiCD63hi	Donor11	1.98783
NLENG1	CD25hiCD298hiCD63hi	Donor12	4.28376
NLENG1	CD25hiCD298hiCD63hi	Donor01	6.38427
NLENG1	CD25hiCD298hiCD63hi	Donor02	4.47115
NLENG1	CD25hiCD298hiCD63hi	Donor04	7.08916
NLENG1	CD25hiCD298hiCD63hiCD317hi	Donor11	1.78319
NLENG1	CD25hiCD298hiCD63hiCD317hi	Donor12	5.7176
NLENG1	CD25hiCD298hiCD63hiCD317hi	Donor01	6.45393
NLENG1	CD25hiCD298hiCD63hiCD317hi	Donor02	4.00107
NLENG1	CD25hiCD298hiCD63hiCD317hi	Donor04	8.97831
