# Supplementary material for: Single-cell analysis identifies cellular markers of the HIV permissive cell
Source: PLoS Pathog. 2017 Oct 26;13(10):e1006678. doi: 10.1371/journal.ppat.1006678 (PMC5658171; doi:10.1371/journal.ppat.1006678)
Supplement: S5 Table — (TXT) [file ppat.1006678.s020.txt]

EnsemblID	Associated.Gene.Name	log2FoldChange	padj
ENSG00000177409	SAMD9L	-1.39952608122355	2.72231318957789e-51
ENSG00000142102	ATHL1	-1.82104786548266	3.61196388725883e-34
ENSG00000119917	IFIT3	-2.81805232622954	3.59820000438452e-31
ENSG00000132530	XAF1	-1.5792921465177	6.51962490608469e-31
ENSG00000141574	SECTM1	-1.64639455217631	3.09285383684608e-25
ENSG00000172183	ISG20	-1.30904668497012	3.09285383684608e-25
ENSG00000137507	LRRC32	-3.29176752907899	1.70839938318556e-24
ENSG00000137959	IFI44L	-1.76493679181833	3.09502985955128e-22
ENSG00000130589	HELZ2	-2.26528789329235	3.30365779735359e-21
ENSG00000179348	GATA2	-4.39480133524041	7.00458111275048e-21
ENSG00000166750	SLFN5	-1.2647024669658	2.53919089205171e-20
ENSG00000100100	PIK3IP1	-1.25153204804863	2.28829130265922e-19
ENSG00000164938	TP53INP1	-1.55572445705667	1.61398219043125e-18
ENSG00000133106	EPSTI1	-1.12349244011559	4.67746265452227e-18
ENSG00000157601	MX1	-1.00616129597599	3.49256086313287e-17
ENSG00000025708	TYMP	-1.42769968085827	5.09869758206346e-17
ENSG00000068831	RASGRP2	-1.58025227836252	2.06981177093977e-15
ENSG00000105205	CLC	-1.5197592224674	4.72663540573925e-15
ENSG00000154451	GBP5	-1.1276740332828	1.38982718357266e-14
ENSG00000185507	IRF7	-1.48320362070749	2.0013766703881e-14
ENSG00000013364	MVP	-1.15544795172269	3.02012382425781e-13
ENSG00000176928	GCNT4	-1.67175928220631	7.9055453651223e-13
ENSG00000110944	IL23A	-1.37336632270403	4.22665214881734e-12
ENSG00000130958	SLC35D2	-1.62257550856629	7.77569217944817e-12
ENSG00000100368	CSF2RB	-2.03855643840173	8.87167563774565e-12
ENSG00000142173	COL6A2	-1.27692031711338	9.03605073106251e-12
ENSG00000166046	TCP11L2	-1.8310487338636	1.0293636464223e-11
ENSG00000012822	CALCOCO1	-1.02653880376112	1.44147125734001e-11
ENSG00000102575	ACP5	-1.20708662782418	2.34519469996092e-11
ENSG00000213203	GIMAP1	-1.10390618682375	6.73377430153989e-11
ENSG00000071575	TRIB2	-1.06442376448616	3.64288744516371e-10
ENSG00000142765	SYTL1	-1.08747595147878	5.84072498763552e-10
ENSG00000090975	PITPNM2	-1.06873591395803	4.62807406541982e-09
ENSG00000099840	IZUMO4	-1.48491175138567	6.43415775995999e-09
ENSG00000205413	SAMD9	-1.01530901251718	1.99523420708105e-08
ENSG00000181381	DDX60L	-1.16611986284097	3.18718260188204e-08
ENSG00000074966	TXK	-1.47990979727714	6.81599239190248e-08
ENSG00000196639	HRH1	-1.06908174374323	9.71857656119957e-08
ENSG00000187608	ISG15	-1.21148641359752	9.80852652369542e-08
ENSG00000104081	BMF	-1.71673656317852	1.02292907589193e-07
ENSG00000172824	CES4A	-1.0096277649459	1.23622909321961e-07
ENSG00000167414	GNG8	-1.77563806972872	1.96764375969307e-07
ENSG00000145287	PLAC8	-1.07237539000036	2.27322236623486e-07
ENSG00000148488	ST8SIA6	-2.51357724227033	3.88852290134304e-07
ENSG00000123358	NR4A1	-1.14315429313687	3.948063373018e-07
ENSG00000119801	YPEL5	-1.02706319097437	6.65199320242618e-07
ENSG00000139193	CD27	-1.15282711165599	6.87278755376157e-07
ENSG00000162591	MEGF6	-1.54589520067877	1.93413222796068e-06
ENSG00000183473	SSTR3	-1.23717395462566	2.14543994239135e-06
ENSG00000182871	COL18A1	-1.21474908509268	2.88973531210245e-06
ENSG00000176845	METRNL	-1.26032237510821	3.86285511499114e-06
ENSG00000136689	IL1RN	-1.12645018703924	3.91113719470511e-06
ENSG00000174885	NLRP6	-1.76061450351379	4.80705892145357e-06
ENSG00000116661	FBXO2	-1.77230852352883	4.94632222027437e-06
ENSG00000141526	SLC16A3	-1.0041528908317	5.2974550655603e-06
ENSG00000160856	FCRL3	-1.97638146649028	5.52274978858084e-06
ENSG00000020577	SAMD4A	-1.20895053002914	8.4173520197116e-06
ENSG00000079385	CEACAM1	-1.50075231627156	8.4173520197116e-06
ENSG00000177989	ODF3B	-1.38667707807025	1.44765070568484e-05
ENSG00000167702	KIFC2	-1.24388025967452	1.6088158346601e-05
ENSG00000005238	FAM214B	-1.05249905100425	1.67176076148549e-05
ENSG00000134321	RSAD2	-1.25819322568028	1.85847074844054e-05
ENSG00000005961	ITGA2B	-2.28053596062352	2.05634793087622e-05
ENSG00000149527	PLCH2	-1.57241898578681	2.05634793087622e-05
ENSG00000156804	FBXO32	-1.01316277443082	2.05634793087622e-05
ENSG00000188157	AGRN	-1.25112895270611	2.79072907837979e-05
ENSG00000183347	GBP6	-1.40549943290145	3.48990333577316e-05
ENSG00000179862	CITED4	-1.91489227691394	3.77342691573383e-05
ENSG00000167664	TMIGD2	-1.07677965009819	4.66972849041129e-05
ENSG00000102678	FGF9	-1.09251727625792	4.97749048793488e-05
ENSG00000074855	ANO8	-1.08405466662157	5.01330735577828e-05
ENSG00000090238	YPEL3	-1.42587092933673	7.51495403073452e-05
ENSG00000166341	DCHS1	-1.2760778439996	7.55232756419658e-05
ENSG00000196557	CACNA1H	-1.36224479999089	0.000114010513124578
ENSG00000114796	KLHL24	-1.07783909726568	0.000127902336041373
ENSG00000129465	RIPK3	-1.0253320233551	0.000141020366720545
ENSG00000168890	TMEM150A	-1.2478685551562	0.000159197175295563
ENSG00000127415	IDUA	-1.29850125078165	0.000227201425759762
ENSG00000119922	IFIT2	-1.6165475928245	0.000245320684326049
ENSG00000185432	METTL7A	-1.70008898181655	0.000247329161586817
ENSG00000100299	ARSA	-1.01620990902042	0.000267431926072578
ENSG00000173198	CYSLTR1	-1.0312812916712	0.000272565723495705
ENSG00000128165	ADM2	-1.21159645153978	0.000321760706048497
ENSG00000254995	STX16-NPEPL1	-1.15395320246363	0.000329270880917593
ENSG00000196358	NTNG2	-1.98235382404943	0.000368479635472994
ENSG00000039068	CDH1	-1.39424029155132	0.000378600848884452
ENSG00000072195	SPEG	-1.50227762403266	0.00044435193087271
ENSG00000129521	EGLN3	1.05828812767241	0.000535351460922281
ENSG00000137877	SPTBN5	-1.05445449195464	0.000540083718874979
ENSG00000123933	MXD4	-1.05523644739228	0.00060037927695564
ENSG00000110492	MDK	-1.41757665634458	0.000685630293941197
ENSG00000197616	MYH6	-1.49666202272865	0.000733585653491682
ENSG00000170382	LRRN2	-1.30040133569642	0.000741166356869205
ENSG00000168334	XIRP1	-1.2565431574131	0.000748628622976607
ENSG00000204381	LAYN	-1.54272968912304	0.000846955244547886
ENSG00000135925	WNT10A	-1.01415931009849	0.000939505591711292
