# Supplementary material for: Single-cell analysis identifies cellular markers of the HIV permissive cell
Source: PLoS Pathog. 2017 Oct 26;13(10):e1006678. doi: 10.1371/journal.ppat.1006678 (PMC5658171; doi:10.1371/journal.ppat.1006678)
Supplement: S6 Table — Enrichment analysis was performed using STRING [52] with default parameters and the whole human genome as a reference background. (XLS) [file ppat.1006678.s021.xls]

## Sheet: enrichment.Process_STRING_DiffE
S6 Table
#pathway ID	pathway description	observed gene count	false discovery rate	matching proteins in your network (IDs)	matching proteins in your network (labels)
GO.0060337	type I interferon signaling pathway	8	4.17e-06	ENSP00000306565,ENSP00000329411,ENSP00000354822,ENSP00000360876,ENSP00000360891,ENSP00000368699,ENSP00000371471,ENSP00000381599	IFIT2,IFIT3,IRF7,ISG15,ISG20,MX1,RSAD2,XAF1
GO.0071357	cellular response to type I interferon	8	4.17e-06	ENSP00000306565,ENSP00000329411,ENSP00000354822,ENSP00000360876,ENSP00000360891,ENSP00000368699,ENSP00000371471,ENSP00000381599	IFIT2,IFIT3,IRF7,ISG15,ISG20,MX1,RSAD2,XAF1
GO.0051607	defense response to virus	9	0.000132	ENSP00000228534,ENSP00000306565,ENSP00000329411,ENSP00000359787,ENSP00000360876,ENSP00000360891,ENSP00000368699,ENSP00000371471,ENSP00000381599	IFI44L,IFIT2,IFIT3,IL23A,IRF7,ISG15,ISG20,MX1,RSAD2
GO.0098542	defense response to other organism	12	0.000149	ENSP00000218758,ENSP00000228534,ENSP00000306565,ENSP00000309509,ENSP00000329411,ENSP00000359485,ENSP00000359787,ENSP00000360876,ENSP00000360891,ENSP00000368699,ENSP00000371471,ENSP00000381599	ACP5,GBP6,IFI44L,IFIT2,IFIT3,IL23A,IRF7,ISG15,ISG20,MX1,PLAC8,RSAD2
GO.0009605	response to external stimulus	25	0.000466	ENSP00000218758,ENSP00000228534,ENSP00000252029,ENSP00000259206,ENSP00000262407,ENSP00000300527,ENSP00000306565,ENSP00000309509,ENSP00000309767,ENSP00000317790,ENSP00000329411,ENSP00000330138,ENSP00000334198,ENSP00000344215,ENSP00000353427,ENSP00000359485,ENSP00000359787,ENSP00000360876,ENSP00000360891,ENSP00000362401,ENSP00000368678,ENSP00000368699,ENSP00000371471,ENSP00000380247,ENSP00000381599	ACP5,AGRN,CACNA1H,COL6A2,CYSLTR1,GBP6,HRH1,IFI44L,IFIT2,IFIT3,IL1RN,IL23A,IRF7,ISG15,ISG20,ITGA2B,MX1,NLRP6,NR4A1,PLAC8,RSAD2,SPTBN5,SSTR3,TP53INP1,TYMP
GO.0006952	defense response	21	0.000755	ENSP00000216274,ENSP00000218758,ENSP00000228534,ENSP00000259206,ENSP00000264316,ENSP00000306565,ENSP00000309509,ENSP00000329411,ENSP00000340396,ENSP00000352852,ENSP00000353427,ENSP00000354822,ENSP00000359485,ENSP00000359787,ENSP00000360876,ENSP00000360891,ENSP00000368699,ENSP00000371471,ENSP00000371790,ENSP00000380247,ENSP00000381599	ACP5,FGF9,GBP5,GBP6,HRH1,IFI44L,IFIT2,IFIT3,IL1RN,IL23A,IRF7,ISG15,ISG20,MDK,MX1,NR4A1,PLAC8,RIPK3,RSAD2,TXK,XAF1
GO.0046006	regulation of activated T cell proliferation	5	0.000755	ENSP00000216274,ENSP00000221804,ENSP00000228534,ENSP00000260061,ENSP00000301272	CLC,IL23A,LRRC32,RIPK3,TMIGD2
GO.0051707	response to other organism	14	0.00165	ENSP00000218758,ENSP00000228534,ENSP00000259206,ENSP00000306565,ENSP00000309509,ENSP00000309767,ENSP00000329411,ENSP00000359485,ENSP00000359787,ENSP00000360876,ENSP00000360891,ENSP00000368699,ENSP00000371471,ENSP00000381599	ACP5,GBP6,IFI44L,IFIT2,IFIT3,IL1RN,IL23A,IRF7,ISG15,ISG20,MX1,NLRP6,PLAC8,RSAD2
GO.0002376	immune system process	24	0.00229	ENSP00000161559,ENSP00000216274,ENSP00000228534,ENSP00000264316,ENSP00000266557,ENSP00000269389,ENSP00000301272,ENSP00000302833,ENSP00000306565,ENSP00000326247,ENSP00000340396,ENSP00000345681,ENSP00000353427,ENSP00000354822,ENSP00000359485,ENSP00000359787,ENSP00000360876,ENSP00000360891,ENSP00000368699,ENSP00000371471,ENSP00000371790,ENSP00000376150,ENSP00000380247,ENSP00000381599	CD27,CEACAM1,FGF9,GATA2,GBP5,GBP6,GIMAP1,HRH1,IFI44L,IFIT2,IFIT3,IL23A,ISG15,ISG20,MX1,NR4A1,RIPK3,RSAD2,SAMD9L,SECTM1,SLC16A3,TMIGD2,TXK,XAF1
GO.0019221	cytokine-mediated signaling pathway	10	0.00748	ENSP00000259206,ENSP00000306565,ENSP00000329411,ENSP00000354822,ENSP00000360876,ENSP00000360891,ENSP00000368699,ENSP00000371471,ENSP00000381599,ENSP00000384053	CSF2RB,IFIT2,IFIT3,IL1RN,IRF7,ISG15,ISG20,MX1,RSAD2,XAF1
GO.0010033	response to organic substance	26	0.00765	ENSP00000218758,ENSP00000258411,ENSP00000259206,ENSP00000261769,ENSP00000266557,ENSP00000300527,ENSP00000306565,ENSP00000329411,ENSP00000334198,ENSP00000340396,ENSP00000344215,ENSP00000345681,ENSP00000346240,ENSP00000348634,ENSP00000352852,ENSP00000353427,ENSP00000354822,ENSP00000359485,ENSP00000361721,ENSP00000368699,ENSP00000371471,ENSP00000371790,ENSP00000380247,ENSP00000381599,ENSP00000384053…	ACP5,CACNA1H,CD27,CDH1,CITED4,COL6A2,CSF2RB,FBXO2,FBXO32,FGF9,GATA2,GBP5,GBP6,HRH1,IL1RN,IRF7,ISG15,ISG20,MDK,MX1,MYH6,NR4A1,RSAD2,TP53INP1,WNT10A,XAF1
GO.0006955	immune response	18	0.00924	ENSP00000216274,ENSP00000228534,ENSP00000264316,ENSP00000266557,ENSP00000269389,ENSP00000306565,ENSP00000340396,ENSP00000345681,ENSP00000353427,ENSP00000354822,ENSP00000359485,ENSP00000359787,ENSP00000360876,ENSP00000360891,ENSP00000368699,ENSP00000371471,ENSP00000371790,ENSP00000381599	CD27,FGF9,GATA2,GBP5,GBP6,IFI44L,IFIT2,IFIT3,IL23A,ISG15,ISG20,MX1,NR4A1,RIPK3,RSAD2,SECTM1,TXK,XAF1
GO.0045087	innate immune response	15	0.00935	ENSP00000216274,ENSP00000228534,ENSP00000264316,ENSP00000306565,ENSP00000329411,ENSP00000340396,ENSP00000353427,ENSP00000354822,ENSP00000359485,ENSP00000360876,ENSP00000360891,ENSP00000368699,ENSP00000371471,ENSP00000371790,ENSP00000381599	FGF9,GBP5,GBP6,IFIT2,IFIT3,IL23A,IRF7,ISG15,ISG20,MX1,NR4A1,RIPK3,RSAD2,TXK,XAF1
GO.0001817	regulation of cytokine production	11	0.0128	ENSP00000155926,ENSP00000216274,ENSP00000218758,ENSP00000221804,ENSP00000228534,ENSP00000260061,ENSP00000264316,ENSP00000301272,ENSP00000329411,ENSP00000368699,ENSP00000371471	ACP5,CLC,IL23A,IRF7,ISG15,LRRC32,RIPK3,RSAD2,TMIGD2,TRIB2,TXK
GO.0006950	response to stress	31	0.0128	ENSP00000161559,ENSP00000216274,ENSP00000218758,ENSP00000228534,ENSP00000250457,ENSP00000259206,ENSP00000264316,ENSP00000306565,ENSP00000309509,ENSP00000309767,ENSP00000315731,ENSP00000329411,ENSP00000330138,ENSP00000338864,ENSP00000340396,ENSP00000345681,ENSP00000346240,ENSP00000347665,ENSP00000348634,ENSP00000353427,ENSP00000354822,ENSP00000359485,ENSP00000359787,ENSP00000360876,ENSP00000360891…	ACP5,CEACAM1,COL18A1,EGLN3,FBXO2,FGF9,GATA2,GBP5,GBP6,HRH1,IFI44L,IFIT2,IFIT3,IL1RN,IL23A,IRF7,ISG15,ISG20,METRNL,MX1,MYH6,NLRP6,NR4A1,PLAC8,RASGRP2,RIPK3,RSAD2,SLC16A3,SSTR3,TXK,XAF1
GO.0002252	immune effector process	10	0.0142	ENSP00000228534,ENSP00000266557,ENSP00000306565,ENSP00000345681,ENSP00000359787,ENSP00000360876,ENSP00000360891,ENSP00000368699,ENSP00000371471,ENSP00000381599	CD27,GATA2,IFI44L,IFIT2,IFIT3,IL23A,ISG15,ISG20,MX1,RSAD2
GO.0002709	regulation of T cell mediated immunity	4	0.0265	ENSP00000216274,ENSP00000221804,ENSP00000228534,ENSP00000371471	CLC,IL23A,RIPK3,RSAD2
GO.0045071	negative regulation of viral genome replication	4	0.0336	ENSP00000306565,ENSP00000368699,ENSP00000371471,ENSP00000381599	ISG15,ISG20,MX1,RSAD2
GO.0007165	signal transduction	36	0.0419	ENSP00000161559,ENSP00000258411,ENSP00000259206,ENSP00000261769,ENSP00000262407,ENSP00000264316,ENSP00000266557,ENSP00000269389,ENSP00000299441,ENSP00000300873,ENSP00000301272,ENSP00000306565,ENSP00000309767,ENSP00000329411,ENSP00000330138,ENSP00000338864,ENSP00000346697,ENSP00000348634,ENSP00000349977,ENSP00000352852,ENSP00000353427,ENSP00000354822,ENSP00000356143,ENSP00000360876,ENSP00000360891…	ADM2,AGRN,BMF,CALCOCO1,CD27,CDH1,CEACAM1,CSF2RB,CYSLTR1,DCHS1,FGF9,GNG8,HRH1,IFIT2,IFIT3,IL1RN,IRF7,ISG15,ISG20,ITGA2B,LRRN2,MDK,MVP,MX1,MYH6,NLRP6,NR4A1,PLCH2,RASGRP2,RSAD2,SECTM1,SSTR3,TMIGD2,TXK,WNT10A,XAF1
