# Supplementary material for: Single-cell analysis identifies cellular markers of the HIV permissive cell
Source: PLoS Pathog. 2017 Oct 26;13(10):e1006678. doi: 10.1371/journal.ppat.1006678 (PMC5658171; doi:10.1371/journal.ppat.1006678)
Supplement: S8 Table — (XLSX) [file ppat.1006678.s023.xlsx]

## Sheet: Feuil1
S8 Table: Antibodies used for single sorting and CD25highMRK sortings
Gene ID	fluorescent dye	Host/Target IgG	Brand	Cat number
CD137	PE	Mouse IgG1, κ	Biolegend	309803
CD63	APC	Mouse IgG1, κ	Biolegend	353007
CD317	PE	Mouse IgG1, κ	Biolegend	348405
CD25	Brilliant Violet 421™	Mouse IgG1, κ	Biolegend	356113
CD58	PE	Mouse IgG1, κ	Biolegend	330905
CD74	APC	Mouse IgG1, κ	Biolegend	326811
CD48	PE	Mouse IgG1, κ	Biolegend	336707
CD71	APC	Mouse IgG2a, κ	Biolegend	334107
CD28	PerCP/Cy5.5	Mouse IgG1, κ	Biolegend	302921
CD26	PerCP/Cy5.5	Mouse IgG2a, κ	Biolegend	302715
CD2	PerCP/Cy5.5	Mouse IgG1, κ	Biolegend	300215
TIM3	APC	Mouse IgG1, κ	Biolegend	345011
CD298	PE	Mouse IgG1, κ	Biolegend	341704
CD253	PE	Mouse IgG1, κ	Biolegend	308205
CD3	APC	Mouse IgG2a, κ	Biolegend	300311
