# Supplementary material for: Single-cell analysis identifies cellular markers of the HIV permissive cell
Source: PLoS Pathog. 2017 Oct 26;13(10):e1006678. doi: 10.1371/journal.ppat.1006678 (PMC5658171; doi:10.1371/journal.ppat.1006678)
Supplement: S9 Table — (XLSX) [file ppat.1006678.s024.xlsx]

## Sheet: Feuil1
S9 Table: Antibodies used for four-marker sorting
Gene ID	fluorescent dye	Host/Target IgG	Brand	Cat number
CD25	Brilliant Violet 421™	Mouse IgG1, κ	Biolegend	356113
CD298	PE	Mouse IgG1, κ	Biolegend	341704
CD63	PE Cy7	Mouse IgG1, κ	Biolegend	353010
CD317	APC	Mouse IgG1, κ	Biolegend	348410
