# Supplementary material for: Single-cell analysis identifies cellular markers of the HIV permissive cell
Source: PLoS Pathog. 2017 Oct 26;13(10):e1006678. doi: 10.1371/journal.ppat.1006678 (PMC5658171; doi:10.1371/journal.ppat.1006678)
Supplement: S10 Table — (TXT) [file ppat.1006678.s025.txt]

Sample	Condition	Type
Resting_1	CD4_Resting	Bulk
Resting_2	CD4_Resting	Bulk
Activated_8h_1	CD4_Activated_8h	Bulk
Activated_8h_2	CD4_Activated_8h	Bulk
Activated_24h_1	CD4_Activated_24h	Bulk
Activated_24h_2	CD4_Activated_24h	Bulk
Activated_72h_HighPermissiveDonor	CD4_Activated_72h	Bulk
Activated_72h_LowPermissiveDonor	CD4_Activated_72h	Bulk
SC_HighPermissive_poolT10_1.txt	CD4_Activated_72h	SingleCell_HighPermissiveDonor
SC_HighPermissive_poolT11_7.txt	CD4_Activated_72h	SingleCell_HighPermissiveDonor
SC_HighPermissive_poolT1_5.txt	CD4_Activated_72h	SingleCell_HighPermissiveDonor
SC_HighPermissive_poolT3_4.txt	CD4_Activated_72h	SingleCell_HighPermissiveDonor
SC_HighPermissive_poolT5_3.txt	CD4_Activated_72h	SingleCell_HighPermissiveDonor
SC_HighPermissive_poolT7_2.txt	CD4_Activated_72h	SingleCell_HighPermissiveDonor
SC_HighPermissive_poolT9_1.txt	CD4_Activated_72h	SingleCell_HighPermissiveDonor
SC_HighPermissive_poolT10_2.txt	CD4_Activated_72h	SingleCell_HighPermissiveDonor
SC_HighPermissive_poolT1_1.txt	CD4_Activated_72h	SingleCell_HighPermissiveDonor
SC_HighPermissive_poolT1_6.txt	CD4_Activated_72h	SingleCell_HighPermissiveDonor
SC_HighPermissive_poolT3_5.txt	CD4_Activated_72h	SingleCell_HighPermissiveDonor
SC_HighPermissive_poolT5_4.txt	CD4_Activated_72h	SingleCell_HighPermissiveDonor
SC_HighPermissive_poolT7_3.txt	CD4_Activated_72h	SingleCell_HighPermissiveDonor
SC_HighPermissive_poolT9_2.txt	CD4_Activated_72h	SingleCell_HighPermissiveDonor
SC_HighPermissive_poolT10_3.txt	CD4_Activated_72h	SingleCell_HighPermissiveDonor
SC_HighPermissive_poolT12_1.txt	CD4_Activated_72h	SingleCell_HighPermissiveDonor
SC_HighPermissive_poolT1_7.txt	CD4_Activated_72h	SingleCell_HighPermissiveDonor
SC_HighPermissive_poolT3_6.txt	CD4_Activated_72h	SingleCell_HighPermissiveDonor
SC_HighPermissive_poolT5_5.txt	CD4_Activated_72h	SingleCell_HighPermissiveDonor
SC_HighPermissive_poolT7_4.txt	CD4_Activated_72h	SingleCell_HighPermissiveDonor
SC_HighPermissive_poolT9_3.txt	CD4_Activated_72h	SingleCell_HighPermissiveDonor
SC_HighPermissive_poolT10_4.txt	CD4_Activated_72h	SingleCell_HighPermissiveDonor
SC_HighPermissive_poolT12_2.txt	CD4_Activated_72h	SingleCell_HighPermissiveDonor
SC_HighPermissive_poolT2_1.txt	CD4_Activated_72h	SingleCell_HighPermissiveDonor
SC_HighPermissive_poolT3_7.txt	CD4_Activated_72h	SingleCell_HighPermissiveDonor
SC_HighPermissive_poolT5_6.txt	CD4_Activated_72h	SingleCell_HighPermissiveDonor
SC_HighPermissive_poolT7_5.txt	CD4_Activated_72h	SingleCell_HighPermissiveDonor
SC_HighPermissive_poolT9_4.txt	CD4_Activated_72h	SingleCell_HighPermissiveDonor
SC_HighPermissive_poolT10_5.txt	CD4_Activated_72h	SingleCell_HighPermissiveDonor
SC_HighPermissive_poolT12_3.txt	CD4_Activated_72h	SingleCell_HighPermissiveDonor
SC_HighPermissive_poolT2_2.txt	CD4_Activated_72h	SingleCell_HighPermissiveDonor
SC_HighPermissive_poolT4_1.txt	CD4_Activated_72h	SingleCell_HighPermissiveDonor
SC_HighPermissive_poolT5_7.txt	CD4_Activated_72h	SingleCell_HighPermissiveDonor
SC_HighPermissive_poolT7_6.txt	CD4_Activated_72h	SingleCell_HighPermissiveDonor
SC_HighPermissive_poolT9_5.txt	CD4_Activated_72h	SingleCell_HighPermissiveDonor
SC_HighPermissive_poolT10_6.txt	CD4_Activated_72h	SingleCell_HighPermissiveDonor
SC_HighPermissive_poolT12_4.txt	CD4_Activated_72h	SingleCell_HighPermissiveDonor
SC_HighPermissive_poolT2_3.txt	CD4_Activated_72h	SingleCell_HighPermissiveDonor
SC_HighPermissive_poolT4_2.txt	CD4_Activated_72h	SingleCell_HighPermissiveDonor
SC_HighPermissive_poolT6_1.txt	CD4_Activated_72h	SingleCell_HighPermissiveDonor
SC_HighPermissive_poolT7_7.txt	CD4_Activated_72h	SingleCell_HighPermissiveDonor
SC_HighPermissive_poolT9_6.txt	CD4_Activated_72h	SingleCell_HighPermissiveDonor
SC_HighPermissive_poolT10_7.txt	CD4_Activated_72h	SingleCell_HighPermissiveDonor
SC_HighPermissive_poolT12_5.txt	CD4_Activated_72h	SingleCell_HighPermissiveDonor
SC_HighPermissive_poolT2_4.txt	CD4_Activated_72h	SingleCell_HighPermissiveDonor
SC_HighPermissive_poolT4_3.txt	CD4_Activated_72h	SingleCell_HighPermissiveDonor
SC_HighPermissive_poolT6_2.txt	CD4_Activated_72h	SingleCell_HighPermissiveDonor
SC_HighPermissive_poolT8_1.txt	CD4_Activated_72h	SingleCell_HighPermissiveDonor
SC_HighPermissive_poolT9_7.txt	CD4_Activated_72h	SingleCell_HighPermissiveDonor
SC_HighPermissive_poolT11_1.txt	CD4_Activated_72h	SingleCell_HighPermissiveDonor
SC_HighPermissive_poolT12_6.txt	CD4_Activated_72h	SingleCell_HighPermissiveDonor
SC_HighPermissive_poolT2_5.txt	CD4_Activated_72h	SingleCell_HighPermissiveDonor
SC_HighPermissive_poolT4_4.txt	CD4_Activated_72h	SingleCell_HighPermissiveDonor
SC_HighPermissive_poolT6_3.txt	CD4_Activated_72h	SingleCell_HighPermissiveDonor
SC_HighPermissive_poolT8_2.txt	CD4_Activated_72h	SingleCell_HighPermissiveDonor
SC_HighPermissive_poolT11_2.txt	CD4_Activated_72h	SingleCell_HighPermissiveDonor
SC_HighPermissive_poolT12_7.txt	CD4_Activated_72h	SingleCell_HighPermissiveDonor
SC_HighPermissive_poolT2_6.txt	CD4_Activated_72h	SingleCell_HighPermissiveDonor
SC_HighPermissive_poolT4_5.txt	CD4_Activated_72h	SingleCell_HighPermissiveDonor
SC_HighPermissive_poolT6_4.txt	CD4_Activated_72h	SingleCell_HighPermissiveDonor
SC_HighPermissive_poolT8_3.txt	CD4_Activated_72h	SingleCell_HighPermissiveDonor
SC_HighPermissive_poolT11_3.txt	CD4_Activated_72h	SingleCell_HighPermissiveDonor
SC_HighPermissive_poolT12_8.txt	CD4_Activated_72h	SingleCell_HighPermissiveDonor
SC_HighPermissive_poolT2_7.txt	CD4_Activated_72h	SingleCell_HighPermissiveDonor
SC_HighPermissive_poolT4_6.txt	CD4_Activated_72h	SingleCell_HighPermissiveDonor
SC_HighPermissive_poolT6_5.txt	CD4_Activated_72h	SingleCell_HighPermissiveDonor
SC_HighPermissive_poolT8_4.txt	CD4_Activated_72h	SingleCell_HighPermissiveDonor
SC_HighPermissive_poolT11_4.txt	CD4_Activated_72h	SingleCell_HighPermissiveDonor
SC_HighPermissive_poolT1_2.txt	CD4_Activated_72h	SingleCell_HighPermissiveDonor
SC_HighPermissive_poolT3_1.txt	CD4_Activated_72h	SingleCell_HighPermissiveDonor
SC_HighPermissive_poolT4_7.txt	CD4_Activated_72h	SingleCell_HighPermissiveDonor
SC_HighPermissive_poolT6_6.txt	CD4_Activated_72h	SingleCell_HighPermissiveDonor
SC_HighPermissive_poolT8_5.txt	CD4_Activated_72h	SingleCell_HighPermissiveDonor
SC_HighPermissive_poolT11_5.txt	CD4_Activated_72h	SingleCell_HighPermissiveDonor
SC_HighPermissive_poolT1_3.txt	CD4_Activated_72h	SingleCell_HighPermissiveDonor
SC_HighPermissive_poolT3_2.txt	CD4_Activated_72h	SingleCell_HighPermissiveDonor
SC_HighPermissive_poolT5_1.txt	CD4_Activated_72h	SingleCell_HighPermissiveDonor
SC_HighPermissive_poolT6_7.txt	CD4_Activated_72h	SingleCell_HighPermissiveDonor
SC_HighPermissive_poolT8_6.txt	CD4_Activated_72h	SingleCell_HighPermissiveDonor
SC_HighPermissive_poolT11_6.txt	CD4_Activated_72h	SingleCell_HighPermissiveDonor
SC_HighPermissive_poolT1_4.txt	CD4_Activated_72h	SingleCell_HighPermissiveDonor
SC_HighPermissive_poolT3_3.txt	CD4_Activated_72h	SingleCell_HighPermissiveDonor
SC_HighPermissive_poolT5_2.txt	CD4_Activated_72h	SingleCell_HighPermissiveDonor
SC_HighPermissive_poolT7_1.txt	CD4_Activated_72h	SingleCell_HighPermissiveDonor
SC_HighPermissive_poolT8_7.txt	CD4_Activated_72h	SingleCell_HighPermissiveDonor
SC_LowPermissive_poolT13_10.txt	CD4_Activated_72h	SingleCell_LowPermissiveDonor
SC_LowPermissive_poolT13_11.txt	CD4_Activated_72h	SingleCell_LowPermissiveDonor
SC_LowPermissive_poolT14_12.txt	CD4_Activated_72h	SingleCell_LowPermissiveDonor
SC_LowPermissive_poolT15_13.txt	CD4_Activated_72h	SingleCell_LowPermissiveDonor
SC_LowPermissive_poolT16_14.txt	CD4_Activated_72h	SingleCell_LowPermissiveDonor
SC_LowPermissive_poolT17_14.txt	CD4_Activated_72h	SingleCell_LowPermissiveDonor
SC_LowPermissive_poolT18_14.txt	CD4_Activated_72h	SingleCell_LowPermissiveDonor
SC_LowPermissive_poolT13_12.txt	CD4_Activated_72h	SingleCell_LowPermissiveDonor
SC_LowPermissive_poolT14_13.txt	CD4_Activated_72h	SingleCell_LowPermissiveDonor
SC_LowPermissive_poolT15_1.txt	CD4_Activated_72h	SingleCell_LowPermissiveDonor
SC_LowPermissive_poolT16_1.txt	CD4_Activated_72h	SingleCell_LowPermissiveDonor
SC_LowPermissive_poolT17_1.txt	CD4_Activated_72h	SingleCell_LowPermissiveDonor
SC_LowPermissive_poolT18_1.txt	CD4_Activated_72h	SingleCell_LowPermissiveDonor
SC_LowPermissive_poolT13_13.txt	CD4_Activated_72h	SingleCell_LowPermissiveDonor
SC_LowPermissive_poolT14_1.txt	CD4_Activated_72h	SingleCell_LowPermissiveDonor
SC_LowPermissive_poolT15_2.txt	CD4_Activated_72h	SingleCell_LowPermissiveDonor
SC_LowPermissive_poolT16_2.txt	CD4_Activated_72h	SingleCell_LowPermissiveDonor
SC_LowPermissive_poolT17_2.txt	CD4_Activated_72h	SingleCell_LowPermissiveDonor
SC_LowPermissive_poolT18_2.txt	CD4_Activated_72h	SingleCell_LowPermissiveDonor
SC_LowPermissive_poolT13_1.txt	CD4_Activated_72h	SingleCell_LowPermissiveDonor
SC_LowPermissive_poolT14_2.txt	CD4_Activated_72h	SingleCell_LowPermissiveDonor
SC_LowPermissive_poolT15_3.txt	CD4_Activated_72h	SingleCell_LowPermissiveDonor
SC_LowPermissive_poolT16_3.txt	CD4_Activated_72h	SingleCell_LowPermissiveDonor
SC_LowPermissive_poolT17_3.txt	CD4_Activated_72h	SingleCell_LowPermissiveDonor
SC_LowPermissive_poolT18_3.txt	CD4_Activated_72h	SingleCell_LowPermissiveDonor
SC_LowPermissive_poolT13_2.txt	CD4_Activated_72h	SingleCell_LowPermissiveDonor
SC_LowPermissive_poolT14_3.txt	CD4_Activated_72h	SingleCell_LowPermissiveDonor
SC_LowPermissive_poolT15_4.txt	CD4_Activated_72h	SingleCell_LowPermissiveDonor
SC_LowPermissive_poolT16_4.txt	CD4_Activated_72h	SingleCell_LowPermissiveDonor
SC_LowPermissive_poolT17_4.txt	CD4_Activated_72h	SingleCell_LowPermissiveDonor
SC_LowPermissive_poolT18_4.txt	CD4_Activated_72h	SingleCell_LowPermissiveDonor
SC_LowPermissive_poolT13_3.txt	CD4_Activated_72h	SingleCell_LowPermissiveDonor
SC_LowPermissive_poolT14_4.txt	CD4_Activated_72h	SingleCell_LowPermissiveDonor
SC_LowPermissive_poolT15_5.txt	CD4_Activated_72h	SingleCell_LowPermissiveDonor
SC_LowPermissive_poolT16_5.txt	CD4_Activated_72h	SingleCell_LowPermissiveDonor
SC_LowPermissive_poolT17_5.txt	CD4_Activated_72h	SingleCell_LowPermissiveDonor
SC_LowPermissive_poolT18_5.txt	CD4_Activated_72h	SingleCell_LowPermissiveDonor
SC_LowPermissive_poolT13_4.txt	CD4_Activated_72h	SingleCell_LowPermissiveDonor
SC_LowPermissive_poolT14_5.txt	CD4_Activated_72h	SingleCell_LowPermissiveDonor
SC_LowPermissive_poolT15_6.txt	CD4_Activated_72h	SingleCell_LowPermissiveDonor
SC_LowPermissive_poolT16_6.txt	CD4_Activated_72h	SingleCell_LowPermissiveDonor
SC_LowPermissive_poolT17_6.txt	CD4_Activated_72h	SingleCell_LowPermissiveDonor
SC_LowPermissive_poolT18_6.txt	CD4_Activated_72h	SingleCell_LowPermissiveDonor
SC_LowPermissive_poolT13_5.txt	CD4_Activated_72h	SingleCell_LowPermissiveDonor
SC_LowPermissive_poolT14_6.txt	CD4_Activated_72h	SingleCell_LowPermissiveDonor
SC_LowPermissive_poolT15_7.txt	CD4_Activated_72h	SingleCell_LowPermissiveDonor
SC_LowPermissive_poolT16_7.txt	CD4_Activated_72h	SingleCell_LowPermissiveDonor
SC_LowPermissive_poolT17_7.txt	CD4_Activated_72h	SingleCell_LowPermissiveDonor
SC_LowPermissive_poolT18_7.txt	CD4_Activated_72h	SingleCell_LowPermissiveDonor
SC_LowPermissive_poolT13_6.txt	CD4_Activated_72h	SingleCell_LowPermissiveDonor
SC_LowPermissive_poolT14_7.txt	CD4_Activated_72h	SingleCell_LowPermissiveDonor
SC_LowPermissive_poolT15_8.txt	CD4_Activated_72h	SingleCell_LowPermissiveDonor
SC_LowPermissive_poolT16_8.txt	CD4_Activated_72h	SingleCell_LowPermissiveDonor
SC_LowPermissive_poolT17_8.txt	CD4_Activated_72h	SingleCell_LowPermissiveDonor
SC_LowPermissive_poolT18_8.txt	CD4_Activated_72h	SingleCell_LowPermissiveDonor
SC_LowPermissive_poolT13_7.txt	CD4_Activated_72h	SingleCell_LowPermissiveDonor
SC_LowPermissive_poolT14_8.txt	CD4_Activated_72h	SingleCell_LowPermissiveDonor
SC_LowPermissive_poolT15_9.txt	CD4_Activated_72h	SingleCell_LowPermissiveDonor
SC_LowPermissive_poolT16_9.txt	CD4_Activated_72h	SingleCell_LowPermissiveDonor
SC_LowPermissive_poolT17_9.txt	CD4_Activated_72h	SingleCell_LowPermissiveDonor
SC_LowPermissive_poolT18_9.txt	CD4_Activated_72h	SingleCell_LowPermissiveDonor
SC_LowPermissive_poolT13_8.txt	CD4_Activated_72h	SingleCell_LowPermissiveDonor
SC_LowPermissive_poolT14_9.txt	CD4_Activated_72h	SingleCell_LowPermissiveDonor
SC_LowPermissive_poolT16_10.txt	CD4_Activated_72h	SingleCell_LowPermissiveDonor
SC_LowPermissive_poolT17_10.txt	CD4_Activated_72h	SingleCell_LowPermissiveDonor
SC_LowPermissive_poolT18_10.txt	CD4_Activated_72h	SingleCell_LowPermissiveDonor
SC_LowPermissive_poolT13_9.txt	CD4_Activated_72h	SingleCell_LowPermissiveDonor
SC_LowPermissive_poolT15_10.txt	CD4_Activated_72h	SingleCell_LowPermissiveDonor
SC_LowPermissive_poolT16_11.txt	CD4_Activated_72h	SingleCell_LowPermissiveDonor
SC_LowPermissive_poolT17_11.txt	CD4_Activated_72h	SingleCell_LowPermissiveDonor
SC_LowPermissive_poolT18_11.txt	CD4_Activated_72h	SingleCell_LowPermissiveDonor
SC_LowPermissive_poolT14_10.txt	CD4_Activated_72h	SingleCell_LowPermissiveDonor
SC_LowPermissive_poolT15_11.txt	CD4_Activated_72h	SingleCell_LowPermissiveDonor
SC_LowPermissive_poolT16_12.txt	CD4_Activated_72h	SingleCell_LowPermissiveDonor
SC_LowPermissive_poolT17_12.txt	CD4_Activated_72h	SingleCell_LowPermissiveDonor
SC_LowPermissive_poolT18_12.txt	CD4_Activated_72h	SingleCell_LowPermissiveDonor
SC_LowPermissive_poolT14_11.txt	CD4_Activated_72h	SingleCell_LowPermissiveDonor
SC_LowPermissive_poolT15_12.txt	CD4_Activated_72h	SingleCell_LowPermissiveDonor
SC_LowPermissive_poolT16_13.txt	CD4_Activated_72h	SingleCell_LowPermissiveDonor
SC_LowPermissive_poolT17_13.txt	CD4_Activated_72h	SingleCell_LowPermissiveDonor
SC_LowPermissive_poolT18_13.txt	CD4_Activated_72h	SingleCell_LowPermissiveDonor
Unsorted_Donor3_1	CD4_Activated_48h	Bulk
Unsorted_Donor3_2	CD4_Activated_48h	Bulk
CD25low_Donor3_1	CD4_Activated_48h	Bulk_sorted_CD25low
CD25low_Donor3_2	CD4_Activated_48h	Bulk_sorted_CD25low
CD25high_Donor3_1	CD4_Activated_48h	Bulk_sorted_CD25high
CD25high_Donor3_2	CD4_Activated_48h	Bulk_sorted_CD25high
CD25high_MRK3high_Donor3_1	CD4_Activated_48h	Bulk_sorted_CD25high_MRK3high
Unsorted_Donor4	CD4_Activated_48h	Bulk
CD25high_Donor4	CD4_Activated_48h	Bulk_sorted_CD25high
CD25high_MRK3low_Donor4	CD4_Activated_48h	Bulk_sorted_CD25high_MRK3low
CD25high_MRK3high_Donor4	CD4_Activated_48h	Bulk_sorted_CD25high_MRK3high
