# Supplementary material for: Single-cell analysis identifies cellular markers of the HIV permissive cell
Source: PLoS Pathog. 2017 Oct 26;13(10):e1006678. doi: 10.1371/journal.ppat.1006678 (PMC5658171; doi:10.1371/journal.ppat.1006678)
Supplement: S11 Table — (ZIP) [file ppat.1006678.s026.zip]

Archive with 1 entries (1 files):
- S11_Table.txt
