# Supplementary material for: Single-cell analysis identifies cellular markers of the HIV permissive cell
Source: PLoS Pathog. 2017 Oct 26;13(10):e1006678. doi: 10.1371/journal.ppat.1006678 (PMC5658171; doi:10.1371/journal.ppat.1006678)
Supplement: S11 Table — (ZIP) [file ppat.1006678.s026.zip › S11_Table.txt]

EnsemblID	Associated.Gene.Name	Gene.Biotype	Resting_1	Resting_2	Activated_8h_1	Activated_8h_2	Activated_24h_1	Activated_24h_2	Activated_72h_HighPermissiveDonor	Activated_72h_LowPermissiveDonor	SC_HighPermissive_poolT10_1.txt	SC_HighPermissive_poolT11_7.txt	SC_HighPermissive_poolT1_5.txt	SC_HighPermissive_poolT3_4.txt	SC_HighPermissive_poolT5_3.txt	SC_HighPermissive_poolT7_2.txt	SC_HighPermissive_poolT9_1.txt	SC_HighPermissive_poolT10_2.txt	SC_HighPermissive_poolT1_1.txt	SC_HighPermissive_poolT1_6.txt	SC_HighPermissive_poolT3_5.txt	SC_HighPermissive_poolT5_4.txt	SC_HighPermissive_poolT7_3.txt	SC_HighPermissive_poolT9_2.txt	SC_HighPermissive_poolT10_3.txt	SC_HighPermissive_poolT12_1.txt	SC_HighPermissive_poolT1_7.txt	SC_HighPermissive_poolT3_6.txt	SC_HighPermissive_poolT5_5.txt	SC_HighPermissive_poolT7_4.txt	SC_HighPermissive_poolT9_3.txt	SC_HighPermissive_poolT10_4.txt	SC_HighPermissive_poolT12_2.txt	SC_HighPermissive_poolT2_1.txt	SC_HighPermissive_poolT3_7.txt	SC_HighPermissive_poolT5_6.txt	SC_HighPermissive_poolT7_5.txt	SC_HighPermissive_poolT9_4.txt	SC_HighPermissive_poolT10_5.txt	SC_HighPermissive_poolT12_3.txt	SC_HighPermissive_poolT2_2.txt	SC_HighPermissive_poolT4_1.txt	SC_HighPermissive_poolT5_7.txt	SC_HighPermissive_poolT7_6.txt	SC_HighPermissive_poolT9_5.txt	SC_HighPermissive_poolT10_6.txt	SC_HighPermissive_poolT12_4.txt	SC_HighPermissive_poolT2_3.txt	SC_HighPermissive_poolT4_2.txt
ENSG00000000003	TSPAN6	protein_coding	97	61	49	24	10	31	0	0	0	0	0	0	0	0	0	0	0	0	0	0	0	0	0	0	0	0	0	0	0	0	1	0	0	0	0	0	0	0	0	0	0	0	0	0	0	0	0
ENSG00000000005	TNMD	protein_coding	0	0	0	1	0	0	0	0	0	0	0	0	0	0	0	0	0	0	0	0	0	0	0	0	0	0	0	0	0	0	1	0	0	0	0	0	0	0	0	0	0	0	0	0	0	0	0
ENSG00000000419	DPM1	protein_coding	1081	1402	5106	6289	5982	8561	3494	2302	920	1086	566	2846	127	639	2409	2589	3580	958	633	891	1121	1223	2825	1151	1101	968	3788	0	2382	910	1	1399	9	785	0	2434	1490	1353	1163	1	916	1844	2195	1171	294	1507	501
ENSG00000000457	SCYL3	protein_coding	1203	1693	1322	1429	1522	1480	1043	1125	50	1	4	0	4	1	0	0	377	42	0	17	199	0	0	2	74	0	0	0	0	23	22541	2998	0	351	0	79	5	1	0	0	0	66	11	0	0	0	0
ENSG00000000460	C1orf112	protein_coding	588	784	615	784	2964	3378	1891	1328	401	142	2	120	0	0	1146	29	121	4	1010	1265	0	104	30	0	15	0	81	0	2807	244	0	4	3	930	0	39	1999	0	1007	0	0	739	3352	53	1	16	0
ENSG00000000938	FGR	protein_coding	3044	2338	15	9	17	37	17	11	0	0	0	0	0	0	0	0	0	0	0	0	0	0	0	0	2	0	0	0	0	0	0	0	0	0	0	0	0	0	0	0	0	0	0	0	0	0	0
ENSG00000000971	CFH	protein_coding	203	663	333	252	323	219	487	3852	0	0	702	0	0	0	0	69	536	40	966	0	0	12	0	0	0	0	0	0	1298	463	2	0	0	0	0	0	0	281	0	0	0	42	0	593	0	0	0
ENSG00000001036	FUCA2	protein_coding	443	465	745	522	830	952	1219	1364	60	0	0	25	75	0	299	0	0	0	0	0	12	1	2	0	0	0	64	0	0	80	0	2	2	325	0	0	2	38	53	0	8	152	1	13	11	0	227
ENSG00000001084	GCLC	protein_coding	1630	1571	3650	3699	3472	3726	2984	3105	47	139	248	1	0	150	61	90	827	0	4	37	614	1	19	1	0	143	106	0	0	99	0	23	0	822	3309	0	0	79	108	16	0	11	34	1	0	17	1289
ENSG00000001167	NFYA	protein_coding	2668	4248	6437	6140	4000	4021	2631	2444	152	86	0	0	0	0	35	0	49	0	0	259	1	106	1	55	8	151	527	0	0	0	0	0	398	0	645	0	0	705	0	0	83	208	58	5	2	0	71
ENSG00000001460	STPG1	protein_coding	267	383	154	129	295	307	455	270	437	46	0	0	21	0	0	434	0	0	0	0	361	0	0	0	0	0	0	0	13	89	0	0	637	9	0	1	16	0	21	0	197	0	0	0	0	0	149
ENSG00000001461	NIPAL3	protein_coding	4958	7307	2513	2302	3080	2595	2514	2959	119	79	1	469	0	0	581	0	140	341	118	275	258	0	1005	195	165	2	242	3528	645	19	0	126	0	428	0	1440	0	489	323	0	574	1901	0	624	244	1	28
ENSG00000001497	LAS1L	protein_coding	2831	3496	10641	8641	6810	8195	5034	2709	800	2902	0	2520	3	0	208	0	118	0	2022	696	452	295	6	505	234	7	35	412	1145	302	0	62	51	1799	5	0	719	927	291	2200	2081	165	925	348	258	212	728
ENSG00000001561	ENPP4	protein_coding	1119	1357	674	960	1434	1563	1443	890	6	222	0	0	3	0	500	11	0	0	0	1829	0	147	0	2	0	0	390	0	7	246	31	0	0	1070	2	0	0	1	0	1	875	5	0	25	0	0	343
ENSG00000001617	SEMA3F	protein_coding	0	0	7	3	6	12	5	0	0	0	0	0	0	0	0	0	0	0	0	0	0	0	0	0	0	0	0	0	0	0	0	0	0	0	0	0	0	0	0	0	0	0	0	0	0	0	0
ENSG00000001626	CFTR	protein_coding	0	0	3	9	0	1	9	85	0	0	0	0	0	0	0	0	0	0	0	0	0	0	0	0	0	0	0	0	0	0	2	0	0	0	0	0	0	0	0	0	0	0	0	0	0	0	0
ENSG00000001629	ANKIB1	protein_coding	3826	4893	6948	7771	7011	6393	4716	6500	344	1987	49	606	5	21	1024	6	310	643	0	0	9	3	597	1398	8	252	14	12	603	8	3	48	13	0	536	22	11	222	114	0	2087	1526	13	78	0	1	169
ENSG00000001630	CYP51A1	protein_coding	20	24	900	433	158	90	288	302	22	0	0	0	0	0	48	6	13	0	3	141	55	10	20	3	20	3	59	0	4	15	0	0	81	29	19	79	32	0	43	0	9	20	0	6	6	40	5
ENSG00000001631	KRIT1	protein_coding	2250	2961	4250	4946	5470	5438	2726	2518	89	0	0	0	0	56	0	0	1	323	2	0	6	15	3	0	156	487	0	916	53	784	1	1733	0	108	349	11	0	123	0	0	0	223	48	3	143	1	3
ENSG00000002016	RAD52	protein_coding	715	1265	548	538	808	882	625	462	56	0	63	113	0	0	22	0	0	0	0	0	13	15	942	0	15	25	0	1	1	136	0	5	0	62	568	1	1	292	286	0	55	0	178	30	0	330	128
ENSG00000002079	MYH16	pseudogene	2	3	0	1	2	6	3	5	0	0	0	0	0	0	0	3	0	0	0	0	0	0	0	0	0	0	0	1	0	68	2	0	0	0	0	3	0	0	0	0	0	0	0	0	0	0	0
ENSG00000002330	BAD	protein_coding	205	261	211	107	196	294	335	350	1	52	0	1	3	0	7	220	41	5	4	16	123	32	0	0	0	0	23	0	1	1	0	0	0	0	207	2	0	0	21	0	0	0	1	0	0	0	8
ENSG00000002549	LAP3	protein_coding	1627	2006	8521	9913	9416	11257	8192	12124	2573	4354	4278	123	0	0	2273	2688	3664	2611	2368	5110	2089	435	545	4057	3223	54	386	0	1484	1288	1	2717	2718	3097	3946	404	1660	2137	4246	43	1606	10877	5372	2825	2068	4776	2411
ENSG00000002586	CD99	protein_coding	9543	10840	4196	4871	7760	9404	8707	10317	600	315	866	1034	51	9	937	1558	1142	2334	2761	1126	707	643	996	1077	2140	3414	2330	1	1737	1218	0	925	1611	1281	71	595	976	250	984	717	1461	2886	2525	691	797	2485	651
ENSG00000002587	HS3ST1	protein_coding	16	8	2408	803	1408	779	316	3391	0	11	0	115	0	0	0	74	0	0	536	6	76	13	0	0	86	0	0	64	466	0	2	0	0	0	0	0	0	0	0	0	77	0	0	0	0	0	0
ENSG00000002726	ABP1	protein_coding	9	4	2	0	0	0	2	0	0	0	0	0	0	0	0	0	0	0	0	0	0	0	0	0	0	0	0	0	0	0	0	0	0	0	0	0	0	0	0	0	0	0	0	0	0	0	0
ENSG00000002745	WNT16	protein_coding	68	55	20	30	27	35	28	6	0	0	0	0	0	0	0	0	0	0	0	0	0	0	0	0	0	0	0	0	7	0	0	0	0	0	0	0	0	0	0	0	0	0	0	0	0	0	0
ENSG00000002746	HECW1	protein_coding	11	0	0	0	0	3	0	2	0	0	0	0	3	0	0	0	0	0	0	0	0	0	0	0	0	0	0	2	0	0	1	0	0	0	0	0	0	0	0	0	0	0	0	0	0	0	0
ENSG00000002822	MAD1L1	protein_coding	2169	2162	1776	1172	1110	1375	1386	1420	0	0	0	0	7	591	37	0	0	0	0	6	0	0	313	4	12	0	0	0	118	15	2	0	0	69	17	0	3	3	14	45	0	246	0	2	0	0	21
ENSG00000002834	LASP1	protein_coding	9054	10995	16900	11798	16629	16007	14799	17216	340	4	0	9	0	0	84	3	0	459	392	62	14	0	733	71	644	2	286	1	119	0	0	160	0	0	411	6	21	0	51	4	154	60	1830	86	1335	876	0
ENSG00000002919	SNX11	protein_coding	1395	1614	3615	2989	5863	5701	1863	2744	24	263	0	0	0	0	1870	0	1880	28	1499	89	702	54	0	1437	24	23	170	1	1	927	0	0	44	35	0	0	0	0	2360	3	0	478	0	1477	0	2	1158
ENSG00000002933	TMEM176A	protein_coding	164	201	0	1	0	1	0	1	0	0	0	0	0	0	0	0	0	0	0	0	0	0	0	0	0	0	0	0	0	0	0	0	0	0	0	0	0	0	0	0	0	0	0	0	0	0	0
ENSG00000003056	M6PR	protein_coding	7058	7949	15340	14654	14081	12573	5512	4588	487	778	0	2	0	0	1349	1293	950	46	1024	405	1205	2191	657	226	1817	1	836	0	1531	1634	0	2315	0	2005	991	0	176	526	940	1	1567	1870	674	778	6	205	0
ENSG00000003096	KLHL13	protein_coding	46	35	8	20	7	24	1	5	0	0	0	0	0	0	0	0	0	0	0	0	0	0	0	0	0	0	0	0	0	0	4	0	0	0	0	0	0	0	0	0	0	0	0	0	0	0	0
ENSG00000003137	CYP26B1	protein_coding	6	0	44	7	2	3	1	1	0	0	0	0	0	0	0	0	0	0	0	0	0	0	0	0	0	0	0	0	0	0	1	0	0	0	0	0	0	0	0	0	0	0	0	0	0	0	0
ENSG00000003147	ICA1	protein_coding	169	208	85	39	126	56	72	157	0	0	0	0	217	0	0	0	0	0	0	0	0	0	0	0	0	0	0	0	0	0	0	0	0	0	0	0	0	0	0	0	0	0	0	0	0	0	0
ENSG00000003249	DBNDD1	protein_coding	211	328	85	45	17	23	7	9	0	0	0	0	0	0	0	0	0	0	0	0	0	0	0	0	0	0	0	0	0	0	1	0	0	0	0	0	0	0	75	0	0	0	0	0	0	0	0
ENSG00000003393	ALS2	protein_coding	846	960	1870	1689	2381	2165	1541	1711	211	329	1954	0	0	0	695	5	15	90	0	2	26	0	0	6	18	1270	2	0	13	923	3	37	0	0	18	0	38	0	82	0	1540	0	0	37	0	0	26
ENSG00000003400	CASP10	protein_coding	4058	4401	464	542	1312	1311	1364	1968	15	4	0	161	0	0	120	0	0	165	207	0	0	23	0	40	0	1	0	0	954	25	0	0	341	718	1339	1	119	0	4	0	168	0	342	8	0	0	41
ENSG00000003402	CFLAR	protein_coding	6394	8621	23088	25799	24458	25984	9296	10604	1981	3340	3549	2587	733	0	1047	2979	2379	2033	2039	436	791	5560	2595	5065	7989	3046	3752	8304	2661	2215	0	934	50	3520	686	3835	1750	1266	293	1	2361	1526	3939	1720	322	4327	1112
ENSG00000003436	TFPI	protein_coding	7	2	17	26	5	30	159	24	0	0	0	0	0	0	0	0	0	0	0	19	0	0	0	0	0	0	0	0	530	0	0	0	0	0	0	0	0	0	0	0	0	11	0	0	0	0	0
ENSG00000003509	NDUFAF7	protein_coding	990	1260	1257	1665	1610	2117	706	671	6	472	0	0	0	2286	0	21	0	893	0	5	397	18	0	154	0	0	0	0	64	248	0	0	103	52	0	0	0	40	0	0	786	112	55	0	0	2191	0
ENSG00000003756	RBM5	protein_coding	9265	12486	9633	9386	7084	7167	5012	5516	396	276	526	1	499	43	2015	1281	513	9	10	442	655	973	529	244	274	0	948	1755	455	1093	0	2564	97	104	1427	6	1069	388	705	0	723	0	3	834	1	4	357
ENSG00000003987	MTMR7	protein_coding	164	175	174	239	208	266	83	72	6	0	0	0	0	0	0	92	0	0	0	0	0	0	0	0	0	0	0	0	0	13	0	0	0	0	0	16	0	0	0	0	184	0	0	0	0	0	0
ENSG00000003989	SLC7A2	protein_coding	0	3	96	14	8	16	0	6	0	0	0	0	0	0	0	0	0	0	0	0	0	0	0	0	0	0	0	0	0	0	0	0	0	0	0	0	0	0	0	0	0	0	0	0	0	0	0
ENSG00000004059	ARF5	protein_coding	2674	2951	4617	3572	4762	6174	2936	2424	195	76	852	3	0	0	408	322	90	141	314	8	259	105	366	22	165	259	499	0	172	6	0	167	52	36	71	0	128	27	384	179	790	26	278	129	153	583	4
ENSG00000004139	SARM1	protein_coding	578	702	1350	907	748	710	677	587	0	0	0	0	0	0	20	102	21	0	0	0	0	1	1	1	0	0	0	0	0	0	0	0	0	0	72	2	0	0	0	0	1	0	0	3	0	0	0
ENSG00000004142	POLDIP2	processed_transcript	2121	2502	9781	9000	8793	10985	7064	5099	64	893	765	0	0	0	923	12	214	0	951	6	73	4	1376	2	272	149	447	0	168	497	1	37	36	144	4702	0	2	877	2394	0	322	2043	2	0	576	147	428
ENSG00000004399	PLXND1	protein_coding	1859	1656	364	350	169	250	34	18	0	0	0	0	0	0	0	0	0	0	0	0	0	0	0	0	0	0	0	0	0	0	0	0	0	0	0	0	0	0	0	0	0	0	0	0	0	0	0
ENSG00000004455	AK2	protein_coding	3536	4175	23758	26596	15369	17451	13387	11089	548	703	11	90	5	703	769	1041	1323	2027	656	887	421	1438	556	2376	860	1934	229	4	630	1302	2	1402	998	731	372	254	100	567	1787	98	2042	205	2759	1779	502	3260	427
ENSG00000004468	CD38	protein_coding	606	209	2978	5032	2675	2283	235	40	0	0	0	0	0	0	0	0	0	0	0	0	0	0	0	0	0	0	0	0	0	0	0	0	0	0	0	46	0	0	0	0	0	612	0	0	0	0	0
ENSG00000004478	FKBP4	protein_coding	1517	1768	26970	22248	13557	17513	8418	4943	283	9	151	34	21	0	664	269	211	251	3	24	0	1	68	1467	897	135	25	0	294	197	0	557	4	781	10	1	0	230	485	286	52	6	49	34	3	10	396
ENSG00000004487	KDM1A	protein_coding	3140	3739	8936	8697	7399	8384	6201	3765	3	0	0	0	4	594	87	0	275	32	609	17	77	5	56	0	0	5	250	0	1712	268	6	0	108	198	27	74	8	5	8	99	0	2004	789	711	68	898	80
ENSG00000004534	RBM6	protein_coding	9766	15140	14124	12783	8011	8327	6676	6007	76	178	360	1609	0	1361	505	1975	980	3	717	1881	348	1166	548	18	133	728	367	377	1050	130	1	1392	187	406	925	95	0	0	696	196	1110	501	406	215	49	1	6
ENSG00000004660	CAMKK1	protein_coding	855	443	1046	919	698	786	250	78	0	0	0	0	0	0	0	0	0	0	0	0	0	0	0	0	15	0	0	0	0	0	1	0	0	0	0	0	0	182	0	0	0	0	1	0	0	0	0
ENSG00000004700	RECQL	protein_coding	2367	4666	4254	5152	15100	14623	8202	8738	1061	2172	4589	599	4	4	1899	2311	856	2905	2005	1910	898	177	4085	851	115	2104	2407	115	1457	1676	175	73	815	2994	310	330	362	834	918	5	2571	4409	2263	973	483	23	546
ENSG00000004766	CCDC132	protein_coding	1442	2003	1917	2351	2910	3202	1183	1268	26	0	0	0	0	0	0	48	0	61	0	259	0	0	0	0	0	1962	0	88	106	39	0	0	322	866	0	0	2	13	0	0	0	0	0	0	0	0	0
ENSG00000004776	HSPB6	protein_coding	0	0	0	0	3	1	0	2	0	0	0	0	0	0	0	0	0	0	0	0	0	0	0	0	0	0	0	0	0	0	0	0	0	0	0	0	0	0	0	0	0	0	0	0	0	0	0
ENSG00000004777	ARHGAP33	protein_coding	1199	1439	233	134	930	734	1707	1257	0	0	0	0	0	0	0	0	0	0	0	0	0	0	0	0	0	0	3	0	1	0	0	0	0	0	1	0	0	0	0	0	0	0	0	0	0	0	0
ENSG00000004779	NDUFAB1	protein_coding	868	1076	5748	5277	5084	7224	4506	2654	810	1676	241	1173	2	58	2770	1768	2135	1166	4043	2778	1212	2073	2472	686	1660	1240	3963	226	2715	1567	0	1132	866	2642	675	830	1223	529	1101	181	1022	2132	1366	1391	464	1267	1443
ENSG00000004799	PDK4	protein_coding	127	41	10	4	4	2	6	115	0	0	0	0	0	0	0	0	0	0	0	0	0	0	0	0	0	0	0	0	0	0	0	0	0	0	0	1	0	0	0	0	0	0	0	0	0	0	0
ENSG00000004809	SLC22A16	protein_coding	1	4	1	0	0	0	0	0	0	0	0	0	0	0	0	0	0	0	0	0	0	0	0	0	0	0	0	0	0	0	0	0	0	0	0	0	0	0	0	0	0	0	0	0	0	0	0
ENSG00000004838	ZMYND10	protein_coding	53	83	33	24	54	76	45	40	0	0	0	0	0	0	0	0	0	0	0	0	0	0	0	0	0	0	0	0	0	0	0	0	0	0	0	0	0	0	0	0	0	0	0	0	0	0	0
ENSG00000004846	ABCB5	protein_coding	0	0	0	1	0	0	0	0	0	0	0	0	1	0	0	0	0	0	0	0	0	0	0	0	0	0	0	0	0	0	1	0	0	0	0	0	0	0	0	0	0	0	0	0	0	0	0
ENSG00000004848	ARX	protein_coding	4	0	2	1	0	1	1	5	0	0	0	0	0	0	0	0	0	0	0	0	0	0	0	0	0	0	0	0	0	0	0	0	0	0	0	0	1	0	0	0	0	0	0	0	0	0	0
ENSG00000004864	SLC25A13	protein_coding	609	731	1733	1711	2572	2985	1461	982	120	870	0	2969	0	0	19	118	264	1	1694	1480	124	344	282	1994	165	0	4	1	354	13	0	66	229	1129	0	127	0	23	20	0	62	0	0	11	16	192	113
ENSG00000004866	ST7	protein_coding	198	236	499	401	322	400	378	332	62	1286	0	0	0	0	798	189	0	892	3266	13	0	0	2491	0	0	0	0	0	0	134	0	0	30	0	0	0	0	0	377	0	0	0	800	13	41	1703	0
ENSG00000004897	CDC27	protein_coding	2423	3124	5943	7112	8578	8580	8737	8291	179	12	247	171	1360	8	855	496	1180	36	194	280	1636	251	28	47	419	100	1066	30	2813	1115	5	897	990	1763	1494	399	39	619	685	20	787	365	91	1094	0	212	1024
ENSG00000004939	SLC4A1	protein_coding	0	0	1	0	0	0	1	1	0	0	0	0	0	0	0	0	0	0	0	0	0	0	0	0	0	0	0	0	0	0	0	0	0	0	0	28	0	0	0	0	0	0	0	0	0	0	0
ENSG00000004948	CALCR	protein_coding	3	0	0	0	0	0	0	0	0	0	0	0	0	0	0	0	0	0	0	0	0	0	0	0	0	0	0	0	0	0	0	0	0	0	0	0	0	0	0	0	0	0	0	0	0	0	0
ENSG00000004961	HCCS	protein_coding	309	503	2526	2466	2632	3194	1549	1270	268	1164	1	0	0	0	139	593	56	443	624	0	0	19	16	0	7	531	35	0	259	120	0	10	11	0	1	21	0	129	1275	0	722	0	808	0	31	0	25
ENSG00000004975	DVL2	protein_coding	1877	2261	4455	3678	3604	4102	2487	1834	0	0	0	0	0	0	0	0	803	0	2	5	0	1	1325	0	0	0	0	0	83	2	0	0	0	18	0	326	0	0	0	4	0	92	0	1	37	7	0
ENSG00000005001	PRSS22	protein_coding	6	17	13	4	3	4	6	0	0	0	0	0	0	0	0	0	0	0	0	0	0	0	0	0	0	0	0	0	0	0	0	0	0	0	0	0	0	0	0	0	0	0	0	0	0	0	0
ENSG00000005007	UPF1	protein_coding	5294	7035	19616	14859	11539	11610	8213	7197	0	6	0	0	270	11	185	0	343	1	0	0	12	3	19	3	0	0	0	1	0	0	3	912	281	2	1	95	0	13	1163	0	0	0	2	1	0	0	4
ENSG00000005020	SKAP2	protein_coding	616	1167	290	412	1433	1866	1539	2236	321	2473	1384	32	43	3	3	0	29	107	0	60	248	0	0	0	1	798	0	0	37	212	0	80	0	63	0	0	63	1	16	0	0	25	725	2835	0	405	244
ENSG00000005022	SLC25A5	protein_coding	5740	6489	21202	18694	23509	30033	18229	11891	15344	10944	9343	18466	10	536	17224	10913	11973	10007	13347	19274	12013	3527	21302	8627	10867	9027	10206	434	12974	12842	33	23540	8874	18273	11786	5390	6384	8554	20986	3423	19122	23679	26898	22326	892	16912	17640
ENSG00000005059	CCDC109B	protein_coding	6658	7789	798	1211	1527	2113	1639	1301	11	145	0	1	0	0	7	51	1	285	72	0	0	0	0	0	0	1	652	0	0	163	0	0	15	822	1861	0	0	1	103	0	65	1	1	0	0	0	2
ENSG00000005073	HOXA11	protein_coding	0	0	2	1	1	4	1	0	0	0	0	0	0	0	0	4	0	0	0	0	0	0	0	0	0	0	0	0	0	0	0	0	0	0	0	0	0	0	0	0	0	0	0	0	0	0	0
ENSG00000005075	POLR2J	protein_coding	757	835	2160	1730	1903	2667	1277	851	633	169	177	196	1	0	605	343	368	600	609	70	137	224	380	425	48	424	1553	0	337	120	1	68	351	632	1241	8	45	159	582	7	736	377	510	182	168	848	765
ENSG00000005100	DHX33	protein_coding	1203	1745	9832	9257	7116	6919	6073	3205	1451	1431	2	3	0	591	1633	312	1033	27	1525	945	2152	1182	1673	501	5492	4	363	1	1496	531	2	408	14	459	17	2697	3	446	1202	6380	433	4850	2746	2578	504	2378	1351
ENSG00000005102	MEOX1	protein_coding	280	667	0	1	3	9	32	133	0	0	0	0	0	0	0	0	0	0	0	0	0	0	0	0	0	0	0	0	0	0	0	0	0	0	0	0	0	0	0	0	0	0	0	0	0	0	0
ENSG00000005108	THSD7A	protein_coding	0	1	0	1	1	0	21	123	0	0	0	0	0	0	0	0	0	0	0	0	0	17	0	0	0	0	0	0	0	0	4	0	0	0	0	1	0	0	0	0	0	0	0	0	0	0	0
ENSG00000005156	LIG3	protein_coding	1192	1744	4878	4060	3610	3274	3191	2607	1	21	0	0	780	0	0	0	4	10	2996	0	71	1	884	12	1215	94	469	9	303	0	0	0	0	3133	4	2	138	0	225	0	273	739	37	624	103	547	2604
ENSG00000005175	RPAP3	protein_coding	1422	2054	3195	4283	5762	6766	3657	2991	49	372	0	0	0	0	72	358	647	587	1438	238	708	38	62	1494	1317	705	173	5	51	185	0	595	201	184	1	6	157	1835	80	128	227	334	821	1253	214	751	1940
ENSG00000005187	ACSM3	protein_coding	201	291	157	154	394	437	414	515	0	0	0	0	0	0	0	0	0	1539	0	0	923	0	0	174	0	0	0	0	0	0	0	0	0	0	0	8	88	26	0	1	0	81	0	290	0	0	0
ENSG00000005189	AC004381.6	protein_coding	32	40	24	21	644	673	1192	828	0	67	20	650	1274	0	0	0	2207	0	0	0	1	17	0	0	136	0	0	0	313	250	2	84	518	0	1	2	442	1717	0	0	322	2	0	0	0	0	0
ENSG00000005194	CIAPIN1	protein_coding	1334	1491	6055	5685	4604	5876	2960	2094	643	1276	2	4973	0	68	1056	336	319	0	1654	6284	407	1021	378	19	2131	68	1999	0	802	1316	0	1573	31	3178	101	107	114	19	3545	0	1887	94	383	2647	2	1323	1561
ENSG00000005206	SPPL2B	processed_transcript	3316	3720	3703	2259	1978	2170	2596	1561	0	0	0	0	0	0	0	0	0	1	0	0	0	0	0	0	0	6	0	0	0	0	0	0	7	8	192	0	0	0	5	0	0	0	0	0	0	0	0
ENSG00000005238	FAM214B	protein_coding	723	919	259	161	647	695	749	1432	786	0	0	0	0	0	0	0	0	352	0	0	376	0	0	0	0	0	123	85	0	57	0	0	0	0	0	0	0	0	0	0	0	79	0	0	0	0	0
ENSG00000005243	COPZ2	protein_coding	17	16	86	57	467	486	302	277	0	0	0	0	0	0	0	0	0	0	0	0	0	0	0	0	0	0	0	0	0	0	0	3	19	0	0	0	0	1	0	0	0	0	0	0	0	0	0
ENSG00000005249	PRKAR2B	protein_coding	158	169	57	42	105	135	48	43	0	0	0	0	0	0	0	0	0	0	0	0	0	0	0	0	0	0	0	0	0	0	0	0	84	0	0	0	0	0	0	0	0	0	0	0	0	0	0
ENSG00000005302	MSL3	protein_coding	10262	12290	4411	4871	2845	2707	2239	2179	466	79	0	97	255	12	140	842	138	0	110	0	297	89	0	1	158	17	270	61	70	59	0	507	349	0	2050	0	0	17	9	62	0	0	60	48	234	34	88
ENSG00000005339	CREBBP	protein_coding	13004	14927	10942	9283	6595	4802	4587	4901	152	7	0	0	8	1	0	0	0	1	0	548	43	1389	228	0	113	348	642	0	0	232	2663	200	0	0	2	173	0	2	654	114	17	240	200	74	372	0	42
ENSG00000005379	BZRAP1	protein_coding	1892	2027	1505	3444	1732	5035	1282	1073	0	0	0	0	0	0	0	0	0	0	0	0	0	152	0	0	0	21	0	0	0	0	0	0	0	0	0	0	0	0	0	0	0	0	0	0	0	1	0
ENSG00000005381	MPO	protein_coding	8	16	0	0	0	6	55	13	0	0	0	0	0	0	0	0	0	0	0	672	0	0	0	0	0	0	0	0	0	0	2	0	194	0	31	0	0	0	0	0	0	0	1304	0	0	0	0
ENSG00000005421	PON1	protein_coding	0	1	1	1	0	0	1	2	0	0	0	0	0	0	0	0	0	0	0	0	0	0	0	0	0	0	0	0	0	0	0	0	0	0	0	0	0	0	0	0	0	0	0	0	0	0	0
ENSG00000005436	GCFC2	protein_coding	1419	1628	3588	4600	3343	3841	1868	1133	59	0	1	0	0	408	1762	0	26	0	128	187	51	2	263	1183	26	2	786	1	741	68	0	1	0	93	116	1	0	63	219	11	5	454	26	9	0	0	1370
ENSG00000005448	WDR54	protein_coding	916	1179	830	594	1975	2912	1906	1031	813	1765	0	0	195	0	197	397	284	4508	178	232	958	151	922	175	1628	48	960	1739	1352	309	0	260	593	883	983	37	4	1103	1996	0	5110	4924	112	1182	111	835	1570
ENSG00000005469	CROT	protein_coding	872	1193	223	283	1381	1415	754	963	1	38	1	117	0	1	399	0	5	0	0	10	21	124	31	683	0	9	0	2	17	2	0	0	0	36	1	55	0	0	0	0	476	277	0	14	0	111	331
ENSG00000005471	ABCB4	protein_coding	23	25	1	1	2	3	2	0	0	0	0	0	0	0	0	0	0	0	0	0	0	0	0	0	0	0	0	0	0	0	0	0	0	0	0	0	0	0	0	0	0	0	0	0	0	0	0
ENSG00000005483	MLL5	protein_coding	12557	16403	11903	12735	10157	7233	7062	8116	820	50	4421	4181	178	977	184	650	846	2856	189	1121	230	1354	1081	2794	230	99	83	27	1497	798	21	3348	171	355	107	263	2962	912	541	1779	1021	682	458	134	48	1843	747
ENSG00000005486	RHBDD2	protein_coding	2721	2845	3817	2519	3402	3657	2719	4485	931	647	0	109	143	2	764	727	2113	311	840	1001	16	81	148	6	787	497	1140	16	294	520	170	300	36	838	4	49	0	27	694	41	538	185	71	89	334	1985	832
ENSG00000005513	SOX8	protein_coding	196	224	3880	2669	130	279	26	11	0	0	0	0	0	0	0	0	0	0	0	0	0	0	0	0	0	0	0	0	0	0	1	0	0	0	0	0	0	0	0	0	0	0	0	0	0	0	0
ENSG00000005700	IBTK	protein_coding	3369	4528	8777	9601	12441	11315	9256	7427	752	1521	3427	4512	0	1045	889	200	3654	26	1350	406	1519	2807	1166	1662	2932	3409	1093	2957	4216	1475	2	3636	1074	1743	2385	1	131	1345	2512	2	210	1726	85	249	529	2507	2658
ENSG00000005801	ZNF195	protein_coding	1373	1671	3678	4089	3130	4206	1720	1416	89	349	570	0	0	2	280	0	667	0	17	31	15	37	462	10	0	1753	0	7	235	69	0	0	260	480	4597	0	198	275	647	0	1799	3231	585	76	6	8	284
ENSG00000005810	MYCBP2	protein_coding	13661	17616	14837	17572	13095	8338	10052	9364	1249	64	1809	2694	276	606	300	326	183	1095	128	5	838	3461	476	1247	2041	111	428	4342	563	546	56	227	253	149	66	92	19	671	420	19	834	911	6	71	480	631	30
ENSG00000005812	FBXL3	protein_coding	3746	4542	5691	6563	8093	8545	3191	3152	0	15	0	0	0	0	5	9	13	45	0	217	312	0	0	4	27	0	1	0	15	445	0	0	224	0	0	0	0	0	0	0	1	728	44	7	0	0	1
ENSG00000005844	ITGAL	protein_coding	33047	46467	33020	24439	21467	20861	19177	24096	117	1359	466	8	617	509	709	157	113	625	161	411	165	3	1711	52	44	30	86	1	1438	1205	0	53	5253	415	562	32	2938	1270	1324	24	1501	199	2254	37	362	409	2291
ENSG00000005882	PDK2	protein_coding	699	999	536	310	890	759	358	405	0	0	0	0	0	0	45	0	0	0	511	0	0	0	3	0	0	0	0	0	0	0	0	0	0	0	0	0	0	0	0	0	0	0	0	28	2	0	0
ENSG00000005884	ITGA3	protein_coding	617	1017	2644	2107	1031	2246	559	374	0	0	0	0	0	0	0	0	0	0	0	0	0	0	0	0	0	0	0	0	0	0	0	0	0	0	0	0	0	0	0	0	0	0	0	0	0	0	0
ENSG00000005889	ZFX	protein_coding	5202	6780	6603	7043	5784	5375	1926	2138	488	5	238	78	375	1047	158	17	2122	122	7	114	18	1213	2119	38	1535	7	280	0	758	55	0	3316	15	1013	0	81	1	24	247	11	2037	2583	772	1000	0	9	908
ENSG00000005893	LAMP2	protein_coding	3039	4313	8266	8513	8082	7908	5085	7580	168	634	455	1	0	0	600	249	1427	1809	0	1734	1177	27	353	0	1072	1557	1	10	2321	662	0	2080	16	1762	308	5	77	631	0	171	1354	6	1497	5	5	3196	972
ENSG00000005955	GGNBP2	protein_coding	6230	8362	5590	5810	6668	7089	5230	5290	1517	184	0	5	60	120	1577	512	646	3331	79	2525	639	650	772	440	230	0	145	0	2315	902	1	1328	762	1264	0	2	1587	151	625	223	1771	2262	54	706	55	1303	1096
ENSG00000005961	ITGA2B	protein_coding	38	69	9	11	12	29	18	5	0	0	0	0	0	0	0	0	0	0	0	0	0	0	0	0	0	0	0	0	0	0	0	0	0	0	0	21	0	0	0	0	0	0	0	0	0	0	7
ENSG00000005981	ASB4	protein_coding	0	0	0	1	0	0	0	6	0	0	0	0	0	0	0	0	0	0	0	0	0	0	0	0	0	0	0	0	0	0	1	0	0	0	0	1	0	0	0	0	0	0	0	0	0	0	0
ENSG00000006007	GDE1	protein_coding	1339	1577	3699	3659	2671	3159	3820	7546	157	386	3	4	54	28	118	722	342	21	139	68	734	1253	442	120	2453	2	0	59	959	785	478	1219	1	46	16	0	431	58	817	0	413	331	754	143	57	897	193
ENSG00000006015	C19orf60	protein_coding	1394	1805	1910	968	1792	1991	1790	1154	67	0	5	109	21	0	0	349	376	217	0	4	11	7	5	0	3	7	446	0	60	0	0	0	0	4	28	0	1	676	319	0	372	1	110	0	18	7	5
ENSG00000006016	CRLF1	protein_coding	60	38	94	62	66	57	20	10	0	0	0	0	0	0	0	0	0	0	0	0	0	0	0	0	0	0	0	0	0	0	0	0	426	0	5	0	0	0	0	0	0	0	0	0	0	0	0
ENSG00000006025	OSBPL7	protein_coding	2977	3477	919	757	872	966	1194	902	7	0	0	0	0	0	0	0	0	0	0	0	0	0	0	2	0	0	0	1	0	0	2	0	0	0	43	0	0	0	0	0	0	108	14	0	0	0	0
ENSG00000006042	TMEM98	protein_coding	3	1	29	26	179	230	132	1396	0	0	0	0	0	0	772	0	0	731	0	0	0	0	0	0	0	0	0	0	0	0	2	0	0	1585	0	0	0	0	166	0	80	625	0	0	0	0	0
ENSG00000006047	YBX2	protein_coding	9	1	1	0	15	22	8	6	0	0	0	0	0	0	0	0	0	0	0	0	0	0	0	0	0	0	0	0	0	0	1	0	0	0	0	0	0	0	0	0	0	0	0	0	0	0	0
ENSG00000006059	KRT33A	protein_coding	0	0	0	0	0	0	0	0	0	0	0	0	0	0	0	0	0	0	0	0	0	0	0	0	0	0	0	0	0	0	0	0	0	0	0	0	0	0	0	0	0	0	0	0	0	0	0
ENSG00000006062	MAP3K14	processed_transcript	3740	4555	14686	11117	5530	6208	2795	2330	221	10	0	0	224	0	0	0	110	0	370	1	5	0	0	0	0	0	0	0	6	13	2	1	0	19	0	0	33	0	0	0	0	0	0	4	0	0	3
ENSG00000006071	ABCC8	protein_coding	2	2	22	5	33	7	26	68	0	0	0	0	0	0	0	0	0	0	0	0	0	0	0	0	0	0	0	1	0	0	3	0	0	0	0	4	0	0	0	0	0	0	0	0	0	0	0
ENSG00000006074	CCL18	protein_coding	0	0	0	0	4	3	60	37	0	0	0	0	0	0	0	0	0	0	0	0	0	0	0	0	0	0	0	0	0	0	0	0	0	0	0	0	57	0	0	0	0	0	0	0	0	0	0
ENSG00000006075	CCL3	protein_coding	11	27	197	56	4017	3856	13715	16444	292	186	9335	428	73	136	5043	11657	2721	6177	16740	76	140	1521	10063	1718	214	16824	8163	1730	495	420	21	439	3246	951	3253	12203	630	786	85	937	2626	1083	1149	3321	13531	1110	4424
ENSG00000006114	SYNRG	protein_coding	10299	15428	4423	4298	5109	4620	4064	5980	0	0	15	132	34	0	0	842	441	1	0	4	16	36	0	0	284	0	11	4739	94	2	0	0	3	188	0	0	0	107	57	0	2183	1329	0	1523	0	0	25
ENSG00000006116	CACNG3	protein_coding	0	4	1	0	1	0	3	2	0	0	0	0	0	0	0	0	0	0	0	0	0	0	0	0	0	0	0	0	0	4	0	0	0	0	0	0	0	0	0	0	0	0	0	0	0	0	0
ENSG00000006118	TMEM132A	protein_coding	2	7	265	230	79	335	16	19	0	0	0	0	0	0	0	0	0	0	0	0	0	0	0	0	0	0	0	0	0	0	1	0	0	0	0	0	0	0	0	0	0	0	0	0	0	0	0
ENSG00000006125	AP2B1	protein_coding	9551	13321	13890	14817	19808	17744	19833	22169	1434	3093	42	92	21	54	91	1454	397	74	1599	135	596	39	135	611	1835	1381	125	5	3054	1772	7	139	484	1252	644	246	1982	668	470	7	4832	9493	4193	235	86	224	2358
ENSG00000006128	TAC1	protein_coding	0	0	2	9	5	10	4	0	0	0	0	0	0	0	0	0	0	0	0	0	0	0	0	0	0	0	0	0	0	0	0	0	0	0	0	0	0	0	0	0	0	0	0	0	0	0	0
ENSG00000006194	ZNF263	protein_coding	2978	3383	6421	5891	3210	4071	1980	1610	0	9	1	6	0	0	16	1584	0	728	0	0	1	7	55	17	116	762	0	0	876	0	0	2	20	43	24	1	5	1280	15	0	245	469	4	0	26	0	0
ENSG00000006210	CX3CL1	protein_coding	0	0	426	619	65	219	0	3	0	0	0	0	0	0	0	0	0	0	0	0	0	0	0	0	0	0	0	0	0	0	0	0	0	0	0	1	0	0	0	0	0	0	0	0	0	0	0
ENSG00000006282	SPATA20	protein_coding	1074	1683	1741	1045	2470	3346	3427	1462	79	144	88	439	0	0	0	0	0	0	0	0	129	85	134	0	2	0	0	0	0	6	0	0	20	0	2	0	0	51	80	0	58	0	0	4	0	152	0
ENSG00000006283	CACNA1G	protein_coding	4	0	6	7	6	9	1	1	0	0	0	0	0	0	0	0	0	0	0	0	0	0	0	0	0	0	0	0	0	0	1	0	0	0	0	2	0	0	0	0	0	0	0	0	0	0	0
ENSG00000006327	TNFRSF12A	protein_coding	20	13	1615	1142	193	677	198	99	0	0	0	0	0	0	0	0	0	0	0	0	0	0	3	0	1	0	0	0	0	0	0	0	0	0	0	0	0	0	0	0	0	0	0	0	0	0	0
ENSG00000006377	DLX6	protein_coding	1	0	0	0	0	0	0	0	0	0	0	0	0	0	0	0	0	0	0	0	0	0	0	0	0	0	0	0	0	0	0	0	0	0	0	0	0	0	0	0	0	0	0	0	0	0	0
ENSG00000006432	MAP3K9	protein_coding	1069	1075	1024	989	412	428	738	590	0	0	0	0	0	0	0	0	0	0	0	0	66	2	0	0	0	0	0	0	0	0	1	0	0	0	0	0	0	0	0	0	0	0	0	0	0	1	0
ENSG00000006451	RALA	protein_coding	1517	2565	9719	13986	5388	6943	3651	3019	89	19	323	0	39	0	86	262	375	0	220	5	21	11	23	537	240	0	455	0	0	271	0	6	6	352	7	0	3	1231	62	0	1	193	262	120	32	53	14
ENSG00000006453	BAIAP2L1	protein_coding	109	116	63	68	90	74	73	63	0	0	0	2	0	0	0	0	0	0	0	0	0	0	0	0	0	0	0	0	0	0	1	0	0	0	0	0	0	0	0	0	0	0	0	0	0	0	0
ENSG00000006459	JHDM1D	protein_coding	7303	7951	2692	3295	903	787	783	989	0	0	0	19	0	0	0	0	0	0	288	0	0	0	0	0	0	0	0	19	95	0	1	0	0	0	0	0	0	0	5	0	0	0	0	0	2	0	138
ENSG00000006468	ETV1	protein_coding	3	12	37	15	67	57	139	251	0	0	0	1	0	0	0	0	0	0	3	0	0	2	3	0	0	0	1	0	0	0	0	0	0	0	0	1	0	0	1	0	0	0	0	0	0	2	0
ENSG00000006530	AGK	protein_coding	2226	2885	10565	11710	13318	12727	5468	4256	420	266	719	20	9	579	190	199	1204	824	4395	151	939	722	0	1039	46	3868	730	1	137	344	45	8148	30	2897	158	92	2383	27	2115	74	727	123	1332	1072	463	217	1791
ENSG00000006534	ALDH3B1	processed_transcript	285	272	18	11	16	27	19	4	0	0	0	0	0	0	0	0	0	0	0	0	0	0	0	0	0	0	0	0	0	0	0	0	0	0	0	0	0	0	0	0	0	0	0	0	0	0	0
ENSG00000006555	TTC22	protein_coding	533	761	51	57	37	32	47	44	0	0	0	0	0	0	0	0	0	0	0	0	0	0	0	0	0	0	0	0	0	0	0	0	0	0	0	0	0	0	0	0	0	0	0	0	0	0	0
ENSG00000006576	PHTF2	protein_coding	2978	4295	1509	1870	13959	12286	10507	13273	353	2319	4124	98	1	2	172	1210	112	262	2235	650	1934	2630	4074	44	54	1301	1244	54	837	1186	4	0	186	346	983	1	10	64	1	2	2719	419	227	963	168	1482	467
ENSG00000006606	CCL26	protein_coding	0	0	2	2	2	3	0	0	0	0	0	0	0	0	0	0	0	0	0	0	0	0	0	0	0	0	0	0	0	0	0	0	0	0	0	0	0	0	0	0	0	0	0	0	0	0	0
ENSG00000006607	FARP2	protein_coding	253	346	1902	1637	930	601	878	550	0	0	0	0	0	0	0	4	0	174	0	16	0	0	9	0	0	0	516	0	0	18	0	0	7	0	0	0	0	246	0	12	0	0	0	0	0	0	0
ENSG00000006611	USH1C	protein_coding	0	0	0	0	0	1	3	0	0	0	0	0	0	0	0	0	0	0	0	0	0	0	0	0	0	0	0	0	0	0	0	0	0	0	0	0	0	0	0	0	0	0	0	0	0	0	0
ENSG00000006625	GGCT	protein_coding	604	692	4717	5018	7340	10055	4273	2114	2690	938	6777	1795	1085	301	3491	1436	2401	3123	3456	632	2510	1725	5223	5509	1379	4836	783	8	5396	3190	0	1848	559	904	5027	1606	2469	2300	1737	189	5447	4577	4557	2479	32	1766	4564
ENSG00000006634	DBF4	protein_coding	1050	1142	2045	2887	3429	4592	3887	2412	1137	679	614	64	455	121	2088	671	709	313	961	2489	1417	548	266	900	1138	18	2025	127	2028	1082	0	4278	80	365	535	206	1947	2044	2093	803	984	3177	609	523	37	351	1041
ENSG00000006638	TBXA2R	protein_coding	107	49	2	2	1	6	0	1	0	0	0	0	0	0	0	0	0	0	0	0	0	0	0	0	0	0	1	0	0	0	2	0	0	0	0	0	0	0	0	0	0	0	0	0	0	0	0
ENSG00000006652	IFRD1	protein_coding	1565	1874	7123	6859	4100	5607	3164	2201	138	389	450	1285	1	642	823	343	403	875	2577	262	972	619	1157	82	105	455	1	1	424	1299	3	1108	1623	607	839	0	194	516	682	3362	204	412	1	536	1223	0	11
ENSG00000006659	LGALS14	protein_coding	3	20	19	32	7	5	8	6	0	0	0	0	0	0	0	0	0	0	0	0	0	0	0	0	0	0	0	0	0	0	0	0	0	0	0	0	0	0	0	0	0	0	0	0	0	0	0
ENSG00000006695	COX10	protein_coding	1087	1508	2848	2596	2669	2816	1868	1188	913	17	415	120	0	40	434	377	216	2	100	635	901	320	3338	353	390	156	137	0	76	54	0	6	801	3120	0	28	20	1	686	1	1769	1714	4212	2568	1	2	395
ENSG00000006704	GTF2IRD1	protein_coding	45	69	55	52	9	37	26	70	0	0	0	0	37	0	0	0	0	0	0	0	0	0	0	0	0	0	110	0	0	0	0	0	0	0	0	0	0	0	0	0	0	0	0	0	0	0	0
ENSG00000006712	PAF1	protein_coding	2257	2973	4880	3288	4094	4754	3800	3497	508	1049	142	1	0	0	31	199	0	595	0	0	46	0	4	0	0	3	2	0	58	280	0	260	0	53	421	0	0	0	0	51	518	93	652	0	5	536	24
ENSG00000006715	VPS41	protein_coding	1313	2285	4350	5006	6855	6845	4323	4276	384	821	0	1091	0	1	23	1167	621	0	288	2425	763	60	145	728	2387	0	74	0	2584	306	1	2	24	103	0	0	1211	62	71	0	464	1089	61	1833	7	0	1284
ENSG00000006740	ARHGAP44	protein_coding	27	61	49	65	42	52	71	25	0	0	0	0	0	0	0	0	0	0	0	0	0	71	0	0	0	0	0	0	0	0	0	0	0	0	9	0	0	0	0	0	0	0	0	0	0	0	0
ENSG00000006744	ELAC2	protein_coding	3141	4320	6310	6100	7351	8450	7702	5031	643	10	13	2	0	3	1557	0	80	2	0	107	81	7	7	8	2	0	50	0	2079	65	2	0	13	1415	74	72	0	16	101	2	191	16	274	494	0	653	38
ENSG00000006747	SCIN	protein_coding	9	16	0	0	0	0	3	39	0	0	0	0	0	0	0	0	0	0	0	0	0	0	0	0	0	0	0	0	0	0	0	0	0	0	0	0	0	0	0	0	0	0	0	0	0	0	0
ENSG00000006756	ARSD	protein_coding	264	299	89	70	287	302	279	382	0	0	0	0	3	0	0	0	0	0	0	0	0	0	0	0	0	83	48	0	0	3	0	0	0	0	0	83	0	0	0	0	0	0	0	0	0	0	946
ENSG00000006757	PNPLA4	protein_coding	393	436	254	321	380	647	193	82	50	0	40	0	3	0	403	0	0	0	0	0	0	0	535	0	0	572	0	0	37	18	0	0	0	45	0	1	0	8	7	0	1	0	7	15	0	0	225
ENSG00000006788	MYH13	protein_coding	0	0	0	0	0	0	0	0	0	0	0	0	0	0	0	0	0	0	0	0	0	0	0	0	0	0	0	0	0	0	0	0	0	0	0	0	0	0	0	0	0	0	0	0	0	0	0
ENSG00000006831	ADIPOR2	protein_coding	2388	3041	12599	11751	9388	8260	8343	7795	7	0	8163	0	0	1861	1275	1	55	0	231	114	1	58	114	0	0	1424	366	4810	10	1251	1	46	2868	20	3	0	3	3	280	799	0	310	5	53	50	34	36
ENSG00000006837	CDKL3	protein_coding	106	109	117	174	152	248	128	86	2	37	0	0	898	993	0	14	0	0	0	0	27	146	2	0	0	231	0	3	0	0	0	16	0	0	0	0	0	0	5	87	441	2	0	0	69	1	0
ENSG00000007001	UPP2	protein_coding	8	4	0	1	0	0	0	0	0	0	0	0	0	0	0	0	0	0	0	0	0	0	0	0	0	0	0	0	0	0	1	0	0	0	0	1	0	0	0	0	0	0	0	0	0	0	0
ENSG00000007038	PRSS21	protein_coding	399	95	98	60	99	96	278	139	0	0	0	0	0	0	0	0	0	0	0	0	0	11	0	0	0	0	0	0	0	7	0	0	0	0	0	0	85	0	1	0	0	0	0	0	0	177	0
ENSG00000007047	MARK4	protein_coding	1150	1370	1832	1179	1087	1061	1378	1214	38	0	0	0	0	0	0	0	0	0	0	0	1	0	1	0	0	0	0	0	0	0	1	0	0	0	0	9	0	0	0	0	44	0	0	0	5	0	438
ENSG00000007062	PROM1	protein_coding	0	6	0	0	1	1	65	2	0	0	0	0	0	0	0	0	0	0	0	0	0	0	0	0	0	0	0	1	0	0	0	0	0	16	0	1	0	0	0	0	0	0	0	0	0	0	0
ENSG00000007080	CCDC124	protein_coding	854	989	9404	4052	4570	5433	3933	2057	51	113	0	40	96	73	353	46	512	76	12	7	113	29	74	68	14	51	105	0	22	107	0	1	72	114	4	20	3	52	216	41	25	82	253	0	80	298	6
ENSG00000007129	CEACAM21	protein_coding	1493	1837	509	861	1085	1568	564	519	0	0	0	8	0	0	0	282	0	0	8	0	64	0	599	0	0	0	0	0	121	0	0	0	177	150	13	0	0	0	0	0	948	542	0	0	0	0	0
ENSG00000007168	PAFAH1B1	protein_coding	7941	10977	12784	13988	16578	16340	10842	11207	881	733	17	655	4	198	399	244	1321	2877	909	13	1133	6	1585	172	1646	1104	780	1635	4872	577	0	92	770	201	775	0	0	1883	1283	0	102	1400	4227	86	1132	251	26
ENSG00000007171	NOS2	protein_coding	9	21	4	3	1	2	0	1	0	0	0	0	0	0	0	0	0	0	0	0	0	0	0	0	0	0	0	0	0	0	0	0	0	0	0	1	0	0	0	0	0	0	0	0	0	0	0
ENSG00000007174	DNAH9	protein_coding	5	3	2	4	3	3	2	4	0	0	0	0	0	0	0	0	0	0	0	0	0	43	0	0	0	0	0	2	0	0	0	0	0	0	0	8	0	0	0	0	0	0	0	0	0	0	0
ENSG00000007202	KIAA0100	protein_coding	7181	9036	20406	18502	18161	14787	13643	10644	57	1195	2	499	4	113	34	1177	295	504	0	210	558	0	0	3	28	29	286	0	0	89	5	1251	5924	1011	574	7	96	306	243	3	183	10	28	2	8	55	32
ENSG00000007216	SLC13A2	protein_coding	0	0	0	0	0	0	0	0	0	0	0	0	0	0	0	0	0	0	0	0	0	0	0	0	0	0	0	0	0	0	0	0	0	0	0	0	0	0	0	0	0	0	0	0	0	0	0
ENSG00000007237	GAS7	protein_coding	1044	913	5	1	0	0	3	6	0	0	0	0	0	0	0	0	0	0	0	0	0	0	0	0	0	0	0	0	0	0	0	0	0	0	0	2	0	0	0	0	0	0	0	0	0	0	0
ENSG00000007255	TRAPPC6A	protein_coding	1466	1738	667	489	745	1065	696	952	193	140	2	268	2	7	35	0	10	133	0	376	7	3	214	0	7	128	403	0	27	17	0	0	14	545	554	132	196	288	0	0	1367	477	1	0	361	0	76
ENSG00000007264	MATK	protein_coding	995	574	8488	6515	2206	3164	933	143	0	0	0	0	0	0	0	0	0	0	0	0	0	0	0	0	0	0	97	1	0	0	0	0	0	0	0	0	0	0	0	0	0	74	0	0	0	0	0
ENSG00000007306	CEACAM7	protein_coding	0	0	0	0	0	0	0	0	0	0	0	0	0	0	0	0	0	0	0	0	0	0	0	0	0	0	0	0	0	0	0	0	0	0	0	0	0	0	0	0	0	0	0	0	0	0	0
ENSG00000007312	CD79B	protein_coding	848	1131	140	105	472	806	395	43	0	0	0	0	0	0	0	1033	2	499	0	0	652	0	844	0	0	1	0	0	0	102	0	0	152	0	2	0	0	0	0	0	75	0	0	0	0	0	71
ENSG00000007314	SCN4A	protein_coding	2	5	2	2	3	7	6	3	0	0	0	0	0	0	0	0	0	0	0	0	0	0	0	0	0	0	0	0	0	0	0	0	0	0	0	0	0	0	0	0	0	0	0	0	0	0	0
ENSG00000007341	ST7L	protein_coding	615	809	395	499	688	836	536	495	33	2	0	52	0	0	0	160	39	0	0	0	9	324	0	676	0	0	0	0	10	32	0	0	0	5	0	0	0	0	101	0	225	0	0	75	6	0	0
ENSG00000007350	TKTL1	protein_coding	214	280	21	22	16	20	17	2	0	0	0	0	0	0	0	0	0	0	0	0	0	0	0	0	0	0	0	0	0	0	0	0	0	0	0	0	0	0	0	0	0	0	0	0	0	0	0
ENSG00000007372	PAX6	protein_coding	295	370	77	146	191	213	49	55	0	0	0	0	0	0	0	0	0	0	0	0	0	0	0	0	0	0	0	0	2	0	6	0	0	0	0	0	0	0	25	0	0	0	0	3	0	0	5
ENSG00000007376	RPUSD1	protein_coding	872	1066	3480	1907	1858	2592	1544	1145	0	51	0	0	3	34	26	0	0	0	0	0	4	0	0	13	0	0	5	0	0	12	0	5	0	0	74	0	0	0	0	42	0	0	1	0	0	9	0
ENSG00000007384	RHBDF1	protein_coding	15	11	51	23	80	60	33	5	0	0	0	0	0	0	0	0	0	0	0	0	0	0	0	0	0	0	0	0	0	0	0	0	0	0	0	0	0	0	0	0	0	0	0	0	0	0	0
ENSG00000007392	LUC7L	protein_coding	6009	6923	7688	6282	3004	4161	2622	1533	460	192	0	1	33	70	320	0	20	0	1	13	244	179	0	0	86	7	77	0	53	3	2	174	1780	435	25	0	196	1	8	0	0	869	0	3	0	72	399
ENSG00000007402	CACNA2D2	protein_coding	879	889	32	21	44	60	29	32	0	0	0	0	0	0	0	0	0	0	0	0	0	0	0	0	0	0	0	0	0	0	0	0	0	0	0	0	0	0	0	0	0	0	0	0	0	0	0
ENSG00000007516	BAIAP3	protein_coding	999	934	144	34	21	43	16	13	0	0	0	0	0	0	0	0	0	0	0	0	0	0	0	0	0	0	0	0	0	0	0	0	0	0	0	0	0	0	0	0	0	0	0	0	0	0	0
ENSG00000007520	TSR3	protein_coding	968	1058	2734	1785	1994	2636	1723	1206	0	0	0	0	0	0	0	0	41	9	0	0	0	0	0	2	0	0	54	0	0	0	0	0	0	132	2	0	1	0	0	0	0	8	0	0	0	1	0
ENSG00000007541	PIGQ	protein_coding	1074	1445	2657	1848	1722	2283	2060	1191	0	0	0	0	0	0	0	0	0	0	0	0	0	0	0	4	11	0	0	0	0	0	2	0	10	0	14	0	14	0	21	0	0	0	0	0	0	0	0
ENSG00000007545	CRAMP1L	protein_coding	1257	1689	2442	1931	1971	2053	1164	668	59	0	1	0	0	0	20	0	409	0	0	0	32	0	99	0	47	0	0	25	0	0	0	0	0	486	0	0	0	0	0	0	0	1	0	0	23	0	0
ENSG00000007866	TEAD3	protein_coding	3	6	146	109	86	118	63	22	1	0	0	0	0	0	0	0	0	0	0	0	0	0	0	0	0	0	0	0	0	0	0	0	0	0	0	0	1	0	0	1233	0	281	0	0	0	0	0
ENSG00000007908	SELE	protein_coding	9	12	0	0	0	1	0	0	0	0	0	0	0	0	0	0	0	0	0	0	0	0	0	0	0	0	0	0	0	0	0	0	0	0	0	0	0	0	0	0	0	0	0	0	0	0	0
ENSG00000007923	DNAJC11	protein_coding	1706	2083	6850	6340	4692	4859	3513	2234	494	45	467	588	0	2	384	295	0	0	0	7	88	72	2055	0	33	1013	6	0	1	366	1	1969	45	846	0	1060	6	13	474	0	1348	6	9	7	1	311	5
ENSG00000007933	FMO3	protein_coding	0	0	0	0	0	0	0	0	0	0	0	0	4	0	0	0	0	0	0	0	0	0	0	0	0	0	0	0	0	0	0	0	0	0	0	0	0	0	0	0	0	0	0	0	0	0	0
ENSG00000007944	MYLIP	protein_coding	7671	6741	1058	865	1586	1937	1574	2637	108	0	0	0	74	0	23	0	0	0	0	0	30	611	0	0	585	0	0	0	62	956	0	1	1	161	0	0	871	3	115	1585	0	17	0	93	0	0	0
ENSG00000007952	NOX1	protein_coding	3	26	44	41	37	81	20	16	0	0	0	0	0	0	0	0	0	0	0	0	0	0	0	3	1	0	0	0	0	5	0	0	0	0	0	0	0	0	0	0	0	0	0	5	0	0	91
ENSG00000007968	E2F2	protein_coding	428	833	42	55	3116	2784	1292	1111	0	194	0	0	0	0	39	0	0	0	0	0	0	12	0	0	0	0	39	0	0	0	1	292	0	0	0	0	0	0	0	0	1564	0	3425	0	0	0	0
ENSG00000008018	PSMB1	protein_coding	3790	4615	14640	15108	20771	30808	11700	10033	7292	8074	4635	7118	43	37	11417	5694	7726	10364	9396	11290	9532	6087	9487	6993	9671	4915	9661	1602	8399	7436	0	6509	2417	10938	5604	7041	5399	8488	6694	50	10068	10101	15734	9585	2169	6234	8785
ENSG00000008056	SYN1	protein_coding	20	25	17	13	11	17	30	10	0	0	0	0	0	0	0	0	0	0	0	0	0	0	0	0	0	0	0	0	0	0	0	0	0	0	0	0	0	0	0	0	0	0	0	0	0	0	0
ENSG00000008083	JARID2	protein_coding	3004	3108	28695	21113	7023	5982	6215	7635	295	78	153	20	762	911	554	280	1184	144	73	262	382	378	31	71	322	1768	10	9	2086	575	3	50	10	7	1215	451	176	256	135	89	236	634	314	360	147	97	98
ENSG00000008086	CDKL5	protein_coding	94	98	14	26	11	13	2	14	0	0	0	0	0	0	0	15	0	0	0	0	0	0	0	0	0	0	0	0	0	0	0	0	0	0	0	0	0	0	0	0	0	0	0	0	0	0	0
ENSG00000008118	CAMK1G	protein_coding	0	0	1	1	4	8	5	16	0	0	0	0	0	0	0	0	0	0	0	0	0	0	0	0	0	0	0	0	0	0	0	0	0	0	0	0	0	0	0	0	0	0	0	0	0	0	0
ENSG00000008128	CDK11A	protein_coding	431	446	163	124	90	81	62	24	63	0	4	0	0	0	0	16	2	1	3	3	9	5	1	0	1	0	0	3	5	1	0	9	0	7	6	1	10	0	4	1	12	0	11	0	0	0	4
ENSG00000008130	NADK	protein_coding	2637	2936	9917	8100	5186	5784	3664	2589	568	0	0	4	0	0	618	1	21	419	16	0	2	0	0	10	0	56	0	0	12	40	0	0	0	1	0	0	0	0	97	0	0	79	0	365	0	4	30
ENSG00000008196	TFAP2B	protein_coding	0	0	1	0	0	0	0	0	0	0	0	0	0	0	0	0	0	0	0	0	0	0	0	0	0	0	0	0	0	0	0	0	0	0	0	0	0	0	0	0	0	0	0	0	0	0	0
ENSG00000008197	TFAP2D	protein_coding	4	0	0	0	0	0	0	0	0	0	0	0	0	0	0	0	0	0	0	0	0	0	0	0	0	0	0	0	0	0	0	0	0	0	0	0	0	0	0	0	0	0	0	0	0	0	0
ENSG00000008226	DLEC1	protein_coding	995	1198	40	33	32	36	55	33	0	0	0	0	0	0	0	0	0	0	0	0	5	0	0	0	0	0	0	0	0	0	0	0	0	0	0	0	0	0	0	0	0	0	0	0	0	1	0
ENSG00000008256	CYTH3	protein_coding	450	519	448	498	125	154	43	13	0	0	0	0	1	0	0	0	0	0	0	0	0	0	0	0	0	0	0	0	0	0	1	0	0	0	0	10	0	3	0	0	0	0	0	0	0	0	0
ENSG00000008277	ADAM22	protein_coding	323	578	114	91	175	154	250	955	0	0	0	0	0	0	0	0	0	0	0	0	0	95	0	0	0	0	0	0	2	0	1	0	0	0	0	96	0	0	0	0	0	0	0	0	0	0	0
ENSG00000008282	SYPL1	protein_coding	2231	2962	2244	2168	2914	3214	2036	2344	623	86	89	0	0	0	2277	0	615	687	1666	0	618	0	1706	21	1472	1	2004	0	225	2202	0	1707	9	1111	80	5689	0	44	3802	0	155	21	481	1175	839	209	869
ENSG00000008283	CYB561	protein_coding	1919	3130	389	321	258	216	257	157	0	0	0	0	0	0	0	0	0	0	0	0	0	0	0	0	0	0	0	0	0	0	0	0	0	267	0	0	0	0	0	9	0	0	0	0	0	0	0
ENSG00000008294	SPAG9	protein_coding	3645	4323	9573	9817	7239	6357	6057	6166	2	0	0	1	262	1	0	0	84	504	727	450	81	509	1655	0	2543	19	1	2	153	318	1	1	120	1401	98	1	2076	1	10	0	599	2165	0	0	48	555	0
ENSG00000008300	CELSR3	protein_coding	298	646	3383	1750	1571	1072	2639	898	0	0	0	0	0	0	2	13	0	0	0	0	0	1	1069	0	0	4	1	78	0	0	3	0	0	0	10	1	0	0	1	12	0	0	0	0	0	0	0
ENSG00000008311	AASS	protein_coding	362	630	19	11	45	39	28	92	0	0	0	0	0	0	0	0	0	0	0	0	0	0	0	0	0	973	0	0	0	0	0	0	0	0	0	1	0	0	0	0	0	0	0	0	0	0	0
ENSG00000008323	PLEKHG6	protein_coding	28	14	24	25	16	14	8	14	0	0	0	0	0	0	0	0	0	0	0	0	0	0	0	0	0	0	0	0	0	0	0	0	0	0	0	0	0	0	0	0	0	0	0	0	0	0	0
ENSG00000008324	SS18L2	protein_coding	884	1139	2039	2373	2573	3852	1557	1203	500	307	1559	493	2	0	1374	2066	567	402	457	1208	1158	74	1006	60	448	1050	2650	30	905	492	0	3070	5	501	1344	40	1321	1572	691	0	497	871	1231	524	39	2680	841
ENSG00000008382	MPND	protein_coding	345	416	344	254	532	674	354	330	0	0	0	0	18	0	0	22	0	0	0	16	0	0	0	0	0	0	0	0	2	0	1	0	61	0	0	0	0	0	0	0	0	0	0	0	0	0	0
ENSG00000008394	MGST1	protein_coding	37	104	49	113	27	250	66	2702	0	0	0	0	0	0	0	0	0	0	0	0	0	0	0	0	0	0	0	0	0	0	0	0	0	0	0	7	0	0	0	0	0	0	630	0	0	0	0
ENSG00000008405	CRY1	protein_coding	1626	1734	3467	5082	3152	5100	2068	1317	68	257	9	0	0	129	3	95	1380	9	905	0	1	261	114	54	44	668	0	0	244	590	1	375	6	709	0	0	4	1	191	0	0	0	290	354	0	0	1182
ENSG00000008438	PGLYRP1	protein_coding	9	12	11	12	11	8	11	4	0	0	0	0	0	0	0	0	0	0	0	0	0	0	0	0	0	0	0	0	0	0	0	0	0	0	0	0	0	0	0	0	0	0	0	0	0	0	0
ENSG00000008441	NFIX	protein_coding	263	255	1592	1093	201	273	11	10	0	0	0	0	0	0	0	0	0	0	0	0	0	0	0	0	0	0	0	0	0	0	0	0	0	0	0	0	0	0	0	0	0	0	0	0	0	0	0
ENSG00000008513	ST3GAL1	protein_coding	14879	21344	7220	5865	14243	12446	10296	11207	652	944	0	255	35	119	32	853	93	261	2596	810	374	281	1278	14	3789	1454	727	2	603	374	2	343	158	247	3344	236	75	71	518	16	2680	895	704	1665	1658	46	376
ENSG00000008516	MMP25	protein_coding	117	352	352	183	656	565	2516	6595	0	0	0	677	0	0	9	0	7	0	0	8	0	0	392	26	0	0	0	0	0	5	0	0	3	0	33	0	0	0	781	1	0	102	0	0	6	0	3
ENSG00000008517	IL32	protein_coding	13900	24912	19719	17957	17276	22748	20003	30564	1584	4528	2159	10748	1081	517	3915	4922	2832	3386	3923	7068	3208	3017	2565	6199	2852	3180	11730	2582	6841	2755	1812	10414	3146	13089	3373	1437	1230	2624	261	2012	8140	8974	5310	4348	1511	5748	7499
ENSG00000008710	PKD1	protein_coding	5522	6899	13662	7583	5120	4264	3691	2378	33	0	0	222	4	5	0	2	0	1	0	0	0	0	0	0	0	3	0	0	0	0	0	11	0	0	0	0	0	92	14	52	3	18	0	0	65	16	2
ENSG00000008735	MAPK8IP2	protein_coding	33	41	23	6	9	17	10	24	0	0	0	0	0	0	0	0	0	0	0	0	0	0	0	0	0	0	0	0	0	0	0	0	0	0	0	0	0	0	0	0	0	0	0	0	0	0	0
ENSG00000008838	MED24	protein_coding	3651	3999	7649	6500	7704	7423	6280	4622	39	2	85	0	113	30	625	0	5	0	99	6	1	22	0	146	1	21	0	1	18	145	0	5	0	0	44	0	0	22	387	56	187	0	0	0	128	130	0
ENSG00000008853	RHOBTB2	protein_coding	359	466	471	338	781	817	531	452	0	0	0	0	0	0	0	0	0	0	0	0	0	320	0	0	0	0	0	1	0	0	1	0	0	0	0	0	0	0	0	0	0	0	0	0	0	0	0
ENSG00000008869	HEATR5B	protein_coding	5877	7554	2484	2682	4620	3308	2487	2825	216	0	1	1909	0	0	0	0	24	212	635	1	6	107	42	1	79	0	0	367	0	127	2	0	0	0	7	0	8	242	0	0	27	2973	0	0	2	0	1
ENSG00000008952	SEC62	protein_coding	4596	5970	12486	14846	10265	12162	5821	4896	1027	291	141	229	14	25	890	749	1162	294	648	13	2515	279	769	1480	843	476	1741	79	474	302	7	65	1773	1127	1853	2042	318	283	230	23	738	800	707	480	198	765	289
ENSG00000008988	RPS20	protein_coding	62367	73356	52073	52581	50859	75552	27226	21822	2856	2825	4652	3844	1487	68	5772	3262	4501	3744	5273	4536	3319	2662	4530	3987	4520	2293	5507	24	3837	2964	2	2389	4244	3912	3819	4545	3473	2388	2700	2743	3906	5299	5875	3731	1103	5641	7096
ENSG00000009307	CSDE1	protein_coding	33919	39467	72433	79219	60332	61035	32260	33144	2189	3655	905	1941	2752	5896	2688	2447	708	2651	5505	1671	3029	2070	7327	7965	2237	1559	3759	1022	3517	2759	0	3151	1016	3526	13622	274	5759	1894	1096	90	709	3935	2647	3868	581	3242	6787
ENSG00000009335	UBE3C	protein_coding	4974	6350	23110	23275	18879	16229	10510	10174	284	102	5	309	13	140	1	79	0	0	1699	48	143	183	0	112	409	190	106	0	916	543	1	3504	82	603	2	8	34	13	109	181	840	1022	1908	43	11	250	249
ENSG00000009413	REV3L	protein_coding	2162	3160	3881	4687	5034	3995	2865	3159	0	33	204	3	0	1	85	593	12	0	387	2	114	716	176	803	245	15	1147	0	141	575	0	1	19	60	1415	14	1440	38	7	0	294	4	0	22	24	209	918
ENSG00000009694	TENM1	protein_coding	2710	3358	415	457	507	255	530	239	72	0	5	111	0	27	228	16	0	0	0	0	185	2	0	0	1	3	0	0	0	1	1	1	0	0	0	51	244	17	0	2	0	0	0	729	0	2	1
ENSG00000009709	PAX7	protein_coding	0	0	1	6	0	0	0	0	0	0	0	0	0	0	0	0	0	0	0	0	0	0	0	0	0	0	0	0	0	0	0	0	0	0	0	0	0	0	0	0	0	0	0	0	0	0	0
ENSG00000009724	MASP2	protein_coding	1158	1079	325	328	121	161	160	144	218	0	0	0	0	0	0	0	46	0	0	0	2	0	0	17	0	0	0	0	1	93	0	4	0	0	0	61	2	13	276	10	27	0	0	57	0	3	34
ENSG00000009765	IYD	protein_coding	0	0	0	2	2	4	0	0	0	0	0	0	0	0	0	0	0	0	0	0	0	0	0	0	0	0	0	0	0	0	4	0	0	0	0	1	0	0	0	0	0	0	0	0	0	0	0
ENSG00000009780	FAM76A	protein_coding	797	1099	367	381	514	610	381	400	582	233	622	0	0	36	821	602	0	30	59	2312	394	188	348	368	305	0	255	2281	0	460	0	1118	12	653	19	226	774	0	5	0	857	513	19	93	380	902	81
ENSG00000009790	TRAF3IP3	protein_coding	32369	44047	11409	14063	26031	39581	17995	20661	2321	3052	850	4608	606	821	3985	953	382	2532	3717	8955	6239	592	12148	4281	3294	2140	3534	822	5491	3313	1	3579	5516	5320	5772	222	2504	357	4755	5763	4970	3607	5732	4775	3139	8053	5930
ENSG00000009830	POMT2	protein_coding	619	720	3307	2459	1264	1388	911	523	0	0	0	0	0	0	0	0	16	0	0	0	0	0	0	0	0	0	0	0	1	0	1	0	0	0	0	0	0	0	0	0	0	179	35	2	0	0	0
ENSG00000009844	VTA1	protein_coding	1387	2004	7166	8176	8879	10290	4043	3121	1275	1325	199	62	1	62	637	901	2034	932	0	1226	2726	1427	1784	3515	7694	1288	1429	0	3355	993	0	1123	5318	1547	194	511	144	159	1395	0	1708	4113	2922	1611	221	2167	2791
ENSG00000009950	MLXIPL	protein_coding	4	0	5	2	0	1	1	1	0	0	0	0	0	0	0	0	0	0	0	0	0	0	0	0	0	0	0	0	0	0	0	0	0	0	0	0	0	0	0	0	0	0	0	0	0	0	0
ENSG00000009954	BAZ1B	protein_coding	7384	9395	20558	19969	24389	20554	16139	12751	1110	3143	157	76	97	5	814	28	109	841	301	3705	3844	3223	1603	2267	1804	244	2137	72	1924	1207	149	2732	4170	2370	439	35	93	3199	1308	683	2778	3992	12110	1486	427	3	1626
ENSG00000010017	RANBP9	protein_coding	3331	3685	10514	7945	7704	7550	5246	6554	55	10	7	0	862	602	39	47	46	16	14	1616	0	0	27	1591	83	106	6	0	2	64	0	114	36	26	4	0	18	0	8	0	83	65	1	1	64	1	4
ENSG00000010030	ETV7	protein_coding	112	101	546	738	92	124	1563	1334	0	0	0	5231	0	0	0	420	0	1019	0	48	173	961	1771	794	0	0	0	0	123	0	0	133	41	2609	0	0	0	775	0	35	0	464	51	10	28	441	0
ENSG00000010072	SPRTN	protein_coding	435	501	1224	1321	1210	1404	916	1048	97	1	0	0	0	0	1155	1512	0	0	0	6	0	0	0	0	19	7	626	0	0	277	0	346	82	1064	5	0	0	0	230	0	0	5	135	105	0	0	38
ENSG00000010165	METTL13	protein_coding	934	1823	8576	7541	6669	7848	4216	3703	272	3607	0	1	82	31	1666	1744	163	1500	1326	279	62	769	2773	18	1237	242	212	1279	1	283	0	564	67	0	1276	0	1	1771	270	1	40	3108	516	466	0	36	2234
ENSG00000010219	DYRK4	protein_coding	391	483	781	853	707	1047	793	686	113	314	0	30	0	701	22	13	618	1	857	630	50	0	500	383	116	1022	75	0	631	137	3	252	42	1597	2	259	883	0	28	0	114	132	406	391	65	989	1350
ENSG00000010244	ZNF207	protein_coding	12072	14630	20211	21656	18385	19002	13385	13230	765	3723	213	3639	1015	1439	4732	2078	1286	451	581	77	4234	7221	256	5264	1743	3091	3254	9615	4485	3461	4	8328	2907	2171	3201	7	337	4500	2463	177	5019	2936	2899	3329	426	3704	7965
ENSG00000010256	UQCRC1	protein_coding	2608	3076	8746	6783	7820	10128	8677	5514	2105	1332	790	287	209	0	4539	3002	3832	5695	6236	7084	860	2346	3499	48	6165	2897	8267	1	3857	1809	0	391	3594	2212	5437	3369	2053	1607	6886	90	6487	2502	3766	1108	3373	5414	3376
ENSG00000010270	STARD3NL	protein_coding	869	1102	1517	2042	3999	4804	2408	2568	82	2	2498	563	111	0	963	1161	160	828	2440	3356	6	877	1335	0	1732	457	2270	0	26	1082	3	2213	5	1233	6	0	7	35	86	0	2372	4775	1928	1426	746	1246	3475
ENSG00000010278	CD9	protein_coding	50	74	1159	999	484	521	1304	2144	30	32	0	0	0	0	0	0	0	0	916	0	10	3	755	55	138	2687	0	1	0	0	0	0	0	0	0	102	210	0	0	0	356	424	0	0	800	0	1
ENSG00000010282	HHATL	protein_coding	0	1	0	0	0	1	0	0	0	0	0	0	0	0	0	0	0	0	0	0	0	0	0	0	0	0	0	0	0	0	0	0	0	0	0	0	0	0	0	0	0	0	0	0	0	0	0
ENSG00000010292	NCAPD2	protein_coding	4777	6065	1866	1819	7181	6978	15821	13236	960	482	35	7	405	48	1048	2037	0	681	24	2756	768	857	1140	1	2087	2283	13	1706	3658	1557	1	2	657	804	250	0	1291	933	1742	0	71	2327	21	690	23	115	100
ENSG00000010295	IFFO1	protein_coding	3974	4917	990	795	1251	1220	1551	1520	0	0	232	0	88	0	0	71	234	0	0	0	0	0	0	0	1	0	0	0	6	15	0	1	560	0	0	0	0	0	0	0	0	0	40	61	0	1	0
ENSG00000010310	GIPR	protein_coding	323	411	126	97	159	153	396	301	0	0	0	0	0	277	0	104	0	0	0	0	0	0	0	0	0	0	0	0	0	0	0	1	110	0	0	0	0	0	0	0	0	3	0	0	0	0	0
ENSG00000010318	PHF7	protein_coding	428	480	240	235	601	641	483	263	35	2	0	0	0	0	1	0	0	31	0	0	0	0	0	0	0	0	850	0	0	281	0	0	0	0	166	0	0	75	0	4	0	0	0	0	0	0	0
ENSG00000010319	SEMA3G	protein_coding	97	185	3	4	10	15	24	4	0	0	0	0	0	0	0	0	0	0	0	0	0	0	0	0	0	0	0	0	0	0	0	0	0	0	83	2	0	0	0	0	0	0	0	0	0	0	0
ENSG00000010322	NISCH	protein_coding	10310	13188	10120	7556	5429	5226	5463	4575	24	0	6	37	159	0	119	0	0	0	38	0	0	8	741	0	453	0	51	1	321	75	0	0	0	589	0	0	0	0	42	20	327	1	0	421	12	99	0
ENSG00000010327	STAB1	protein_coding	432	713	7	1	3	3	9	3	0	0	0	0	0	0	0	0	0	0	0	0	0	0	0	0	0	0	0	0	0	0	0	0	0	0	0	0	0	0	0	0	0	0	0	0	0	0	0
ENSG00000010361	FUZ	protein_coding	480	638	411	262	422	617	381	179	0	80	0	0	0	0	0	0	0	0	0	0	0	0	0	0	0	0	0	0	0	0	0	0	3	0	0	0	0	0	0	0	0	0	0	0	0	0	0
ENSG00000010379	SLC6A13	protein_coding	23	24	2	9	0	10	5	0	0	0	0	0	0	0	0	0	0	0	0	0	0	0	0	0	0	0	0	1	0	0	2	0	0	0	0	2	0	0	0	0	0	0	0	0	0	0	0
ENSG00000010404	IDS	protein_coding	12055	15553	15803	11800	10642	8299	9042	14410	311	20	178	951	1	2	778	40	44	53	251	48	2090	108	907	1086	567	756	528	94	256	319	0	44	198	679	128	297	361	19	302	2	158	143	858	89	545	587	788
ENSG00000010438	PRSS3	protein_coding	0	1	0	1	0	1	0	1	0	0	0	0	0	0	0	0	0	0	0	0	0	0	0	0	0	0	0	0	0	0	0	0	0	0	0	0	0	0	0	0	0	0	0	0	0	0	0
ENSG00000010539	ZNF200	protein_coding	572	671	1061	957	1206	1257	745	693	3	0	5	185	0	0	166	101	20	0	134	0	12	0	0	0	0	3	0	0	81	0	0	32	260	0	507	0	0	0	0	0	391	0	0	18	14	99	1895
ENSG00000010610	CD4	protein_coding	32548	37250	9045	7127	13170	15567	25912	35311	2115	1729	4514	2046	15	979	5037	2239	3	450	3880	4900	1772	4167	3039	5887	3322	221	2039	0	3910	1539	1	107	9168	1517	18	25	2562	1406	1278	90	1534	6	898	898	1707	10	5804
ENSG00000010626	LRRC23	protein_coding	190	355	93	54	133	221	158	100	0	0	0	0	0	0	0	0	0	0	235	0	0	0	0	0	0	0	0	0	0	0	0	0	19	0	811	0	0	0	1	0	4	0	0	0	0	0	0
ENSG00000010671	BTK	protein_coding	425	456	2	1	3	10	7	1	0	0	0	0	0	0	0	0	0	0	0	0	0	0	0	0	0	0	0	0	0	0	0	0	0	0	0	0	0	0	0	0	0	0	0	0	0	0	0
ENSG00000010704	HFE	protein_coding	189	415	4	8	3	15	114	254	0	0	0	0	0	0	0	0	0	0	0	0	0	0	0	0	0	0	0	0	136	0	1	0	0	0	0	0	0	0	0	0	0	0	6	0	140	0	0
ENSG00000010803	SCMH1	protein_coding	1311	1666	1542	1767	1479	1534	1494	1046	3	0	1	0	0	0	0	0	688	0	0	891	1	32	120	0	0	4	0	1	114	581	0	2	0	0	1	0	2176	0	0	2	702	0	317	0	16	0	2
ENSG00000010810	FYN	protein_coding	21382	22942	35146	32547	22305	26332	9992	7492	1091	235	1518	340	0	1	889	561	13	2902	1459	1176	787	1100	466	14	151	807	200	581	664	942	1	765	2553	432	1833	126	638	61	701	3	990	1686	316	338	1035	0	1074
ENSG00000010818	HIVEP2	protein_coding	15810	21697	7731	10767	7730	5991	1973	2211	50	0	136	719	0	337	279	0	1129	1	0	0	41	9	365	0	0	2	0	0	1	33	0	0	0	0	0	0	0	0	0	0	0	0	21	387	494	43	0
ENSG00000010932	FMO1	protein_coding	9	12	9	6	8	12	1	0	1	1	1	1	0	0	2	2	2	7	4	3	3	1	4	0	0	2	1	2	6	1	2	1	3	3	4	2	1	8	3	0	3	1	4	9	0	5	3
ENSG00000011007	TCEB3	protein_coding	1570	1702	6860	5849	5767	5631	4778	4339	411	1687	97	295	2	23	2580	1485	176	1779	714	1982	1218	2518	137	2523	51	1146	1234	49	182	456	2	470	1105	2935	687	87	715	62	5	0	422	2936	1210	879	34	1190	865
ENSG00000011009	LYPLA2	protein_coding	1627	1824	5014	3881	3606	4593	2983	2743	265	65	0	612	1	0	559	925	0	744	58	37	202	93	980	3	1834	124	335	0	329	66	1	66	10	509	13	262	26	23	791	25	279	25	154	242	101	37	338
ENSG00000011021	CLCN6	protein_coding	1003	1275	1092	974	676	608	952	1238	0	6	0	0	0	260	0	0	0	1	0	53	26	46	0	0	0	0	0	0	0	2	0	30	234	0	0	0	0	0	19	0	285	0	0	51	0	521	0
ENSG00000011028	MRC2	protein_coding	410	1036	1157	1160	817	1066	3776	10029	10	7	0	0	0	1	1	111	2	0	8	0	1	0	0	0	0	0	0	34	10	0	1	0	0	1	4	0	2	0	2	2	53	0	11	0	1	0	0
ENSG00000011052	NME2	protein_coding	0	0	0	0	0	0	0	0	0	0	0	0	0	0	0	0	0	0	0	0	0	0	0	0	0	0	0	0	0	0	0	0	0	0	0	0	0	0	0	0	0	0	0	0	0	0	0
ENSG00000011083	SLC6A7	protein_coding	0	1	1	0	0	0	0	0	0	0	0	0	1	0	0	0	0	0	0	0	0	0	0	0	0	0	0	0	0	0	0	0	0	0	0	0	0	0	0	0	0	0	0	0	0	0	0
ENSG00000011105	TSPAN9	protein_coding	38	45	102	84	22	39	4	11	0	0	0	0	0	0	0	0	0	0	0	0	0	0	0	0	0	0	0	1	0	0	0	0	0	0	0	0	0	0	0	0	0	0	0	0	0	0	0
ENSG00000011114	BTBD7	protein_coding	1936	2516	3110	3303	2450	1917	1068	1285	53	0	409	63	0	1	0	3	20	0	0	1	81	27	61	240	850	0	0	0	0	41	1	0	0	2	0	43	0	0	24	0	0	0	28	352	80	0	0
ENSG00000011132	APBA3	protein_coding	1493	2034	2346	1481	1291	1330	1436	1778	0	0	0	0	0	0	7	0	0	0	0	0	0	0	0	0	3	45	0	0	0	0	0	0	0	23	1	34	1	0	77	0	0	0	4	0	0	0	0
ENSG00000011143	MKS1	protein_coding	538	936	555	486	898	1004	1066	524	465	0	0	2971	0	5	1588	2	111	40	2	0	46	0	0	13	143	0	0	1	8	2	1	1494	0	30	0	400	0	0	10	0	1100	200	0	1813	0	34	99
ENSG00000011198	ABHD5	protein_coding	211	319	788	824	1666	1631	1038	889	573	97	309	0	0	0	936	228	0	20	28	37	88	27	571	39	0	9	2170	2	445	3	0	0	29	0	0	0	0	166	21	0	969	10	5	534	81	2101	0
ENSG00000011201	KAL1	protein_coding	0	0	0	0	0	0	0	0	0	0	0	0	0	0	0	0	0	0	0	0	0	0	0	0	0	0	0	0	0	0	0	0	0	0	0	0	0	0	0	0	0	0	0	0	0	0	0
ENSG00000011243	AKAP8L	protein_coding	3676	4285	3317	2530	2002	2215	2333	2220	30	0	0	0	0	0	9	7	0	0	2	0	24	2	65	0	0	0	0	0	160	0	0	0	0	16	0	0	158	0	73	0	27	0	0	0	0	1	0
ENSG00000011258	MBTD1	protein_coding	3158	3834	3265	3430	1939	1891	1375	1088	0	0	0	44	0	0	15	1	2	0	2	1	0	21	7	274	1	0	298	86	0	9	0	2317	0	0	607	0	0	0	2	0	0	37	0	0	0	12	0
ENSG00000011260	UTP18	protein_coding	1596	2148	10404	10166	7401	10001	4330	2887	27	498	0	0	179	0	296	448	385	210	221	486	0	17	1057	11	1458	112	4	2	158	81	2	1	542	108	140	124	2	0	45	0	111	419	0	511	14	13	611
ENSG00000011275	RNF216	protein_coding	8901	9952	7397	7176	6100	6811	3994	3272	698	3	0	80	1	4	1241	410	187	155	2	0	361	915	559	438	454	2482	1	574	185	623	0	2204	13	1625	26	4	194	1170	854	895	4	2438	106	514	572	246	208
ENSG00000011295	TTC19	protein_coding	2306	2407	6034	5937	3853	4935	3154	2125	72	469	2	0	1	0	0	10	27	579	0	4	25	75	0	1	1140	156	2465	0	625	41	0	2	46	35	7	1	2	350	177	5	1347	72	99	23	2	1866	1938
ENSG00000011304	PTBP1	protein_coding	10464	12719	54056	35538	39364	36633	27516	20301	53	192	22	220	603	50	826	337	117	33	198	12	37	124	255	102	44	276	474	21	23	697	0	492	168	101	73	1	422	5	286	133	304	146	105	473	86	42	371
ENSG00000011332	DPF1	protein_coding	9	12	379	139	132	99	79	27	0	0	0	0	1	0	0	1	0	0	0	0	0	0	0	0	0	0	0	0	0	0	0	0	0	0	0	0	0	0	0	0	0	2	0	0	0	0	0
ENSG00000011347	SYT7	protein_coding	0	3	94	53	15	13	1	0	0	0	0	0	0	0	0	0	0	0	0	0	0	0	0	0	0	0	0	0	0	0	0	0	0	0	0	0	0	0	0	0	0	0	0	0	0	0	0
ENSG00000011376	LARS2	protein_coding	629	837	3585	3355	4642	4507	3217	2002	33	2	164	0	1	38	0	158	0	480	0	611	124	1	236	3	0	0	3	4	0	76	25	2	45	0	1	0	0	0	0	0	3	0	0	17	2	0	0
ENSG00000011405	PIK3C2A	protein_coding	2302	3246	5813	7760	4909	3882	2109	2169	426	0	199	1	0	0	1	226	0	2	809	0	847	1	2	0	0	2	0	1620	62	99	0	284	106	2	532	158	3	40	1	5	3	0	0	5	38	2	265
ENSG00000011422	PLAUR	protein_coding	289	307	415	328	327	627	347	505	29	2	0	0	0	0	0	0	1	0	0	0	0	0	802	0	0	0	165	0	1031	135	0	0	0	0	0	1	0	39	22	0	0	7	0	25	0	0	1659
ENSG00000011426	ANLN	protein_coding	39	89	139	118	1751	2019	4600	4502	24	213	7	2	0	0	107	681	65	41	0	414	54	4720	25	1404	1417	128	0	0	1765	631	0	65	1	107	0	0	213	1430	162	0	78	4512	234	161	0	14	230
ENSG00000011451	WIZ	protein_coding	2009	2307	9077	6209	3795	3811	3143	2648	134	27	29	0	0	19	0	0	0	0	66	0	0	56	0	0	507	16	0	0	0	0	0	0	0	0	0	1	0	8	1	0	1	0	0	0	49	0	0
ENSG00000011454	RABGAP1	protein_coding	2401	3318	2578	2871	2440	2246	2486	3053	6	0	1424	2	1	88	0	37	437	0	37	17	18	0	200	0	0	0	0	10	1866	95	3	1	88	4	99	0	196	0	15	96	230	981	0	0	771	2299	412
ENSG00000011465	DCN	protein_coding	0	0	2	2	1	0	0	2	0	0	0	0	0	0	0	0	0	0	0	0	0	0	0	0	0	0	0	0	0	0	0	0	0	0	0	0	0	0	0	0	0	0	0	0	0	0	1
ENSG00000011478	QPCTL	protein_coding	437	530	779	665	524	747	1356	1155	0	0	5	0	0	0	0	11	789	33	0	0	1	135	8	0	0	55	0	0	0	345	0	0	11	0	0	0	0	0	0	0	99	168	0	0	0	15	15
ENSG00000011485	PPP5C	protein_coding	2428	2391	9066	6873	8192	8099	7364	4290	0	0	0	4	0	0	37	641	2	31	50	0	0	166	381	0	3	162	65	1	1	67	0	9	69	71	81	1	91	0	349	0	33	24	0	1601	94	138	14
ENSG00000011523	CEP68	protein_coding	3336	5466	2038	1714	1183	1141	1025	999	0	0	0	0	2	0	123	0	0	44	0	0	167	0	0	0	51	0	0	0	17	82	0	0	0	0	1	0	0	0	0	0	0	42	0	5	0	0	0
ENSG00000011566	MAP4K3	protein_coding	901	895	918	1451	1498	1714	947	973	5	0	1	2	0	0	280	0	20	0	0	0	409	105	0	0	1	733	0	0	1544	0	3	0	0	112	0	18	0	0	0	0	84	1	0	11	0	0	40
ENSG00000011590	ZBTB32	protein_coding	86	84	371	170	1096	1011	6631	2547	90	2	94	1	0	9	2381	749	872	104	958	0	38	0	877	42	85	41	1205	0	114	169	0	6	6	361	0	9	4	11	1961	1	526	71	68	278	1488	186	247
ENSG00000011600	TYROBP	protein_coding	1114	1284	15	8	5	5	2	1	0	0	0	0	1	0	2	0	0	0	0	0	0	0	0	0	0	0	0	0	0	0	0	0	0	0	0	0	0	0	0	0	0	0	0	0	0	0	0
ENSG00000011638	TMEM159	protein_coding	602	746	292	182	608	593	340	441	24	0	0	0	6	0	65	0	144	0	0	5	27	0	1	0	0	0	0	0	0	0	1	0	14	14	0	0	0	0	1	0	0	44	0	0	0	0	101
ENSG00000011677	GABRA3	protein_coding	0	0	11	13	6	9	0	0	0	0	0	0	0	0	0	0	0	0	0	0	0	1	0	0	0	0	0	0	0	0	1	0	0	0	0	0	0	0	0	0	0	0	0	0	0	0	0
ENSG00000012048	BRCA1	protein_coding	144	202	380	609	12418	11084	6794	4053	289	1758	2498	355	0	34	703	61	170	0	310	2683	335	1	937	794	490	599	80	214	1635	529	0	248	1650	206	2	0	2822	462	0	2	1242	1495	137	70	4	925	5292
ENSG00000012061	ERCC1	protein_coding	1921	2084	3893	2697	3395	4287	2964	2247	1443	652	0	680	115	10	389	744	223	156	204	27	448	585	1895	1045	521	65	3049	1046	60	591	1	220	284	613	2293	1070	41	59	1133	97	858	251	375	3	146	2214	410
ENSG00000012124	CD22	protein_coding	177	140	1	4	0	4	4	4	0	0	0	0	0	0	0	0	0	0	0	0	0	0	0	0	0	0	0	0	0	0	1	0	0	0	0	0	0	0	0	0	0	0	0	0	0	0	0
ENSG00000012171	SEMA3B	processed_transcript	13	24	37	33	14	30	21	8	0	0	0	0	0	0	0	0	0	0	0	0	0	0	0	0	0	0	0	0	0	0	0	0	0	0	0	1	1	0	0	0	0	0	0	0	0	0	0
ENSG00000012174	MBTPS2	protein_coding	448	506	2550	2723	3205	3284	1640	1412	5	0	0	0	0	0	0	13	0	510	46	0	0	0	59	0	0	460	0	0	22	84	141	0	0	179	0	36	0	4	0	1	0	0	0	11	47	0	185
ENSG00000012211	PRICKLE3	protein_coding	259	386	603	464	463	380	761	932	0	0	0	0	27	0	49	0	0	0	0	0	0	0	0	0	1	0	0	17	67	22	0	0	0	16	0	0	1	225	8	0	0	3	102	2	1	0	0
ENSG00000012223	LTF	protein_coding	0	0	2	1	0	0	0	0	0	0	0	0	0	0	0	0	0	0	0	0	0	0	0	0	0	0	0	0	0	0	0	0	0	0	0	0	0	0	0	0	0	0	0	0	0	0	0
ENSG00000012232	EXTL3	protein_coding	1565	1877	3264	2690	2982	2467	2103	1808	338	0	0	0	1	22	13	11	0	209	334	6	0	1	423	0	0	0	1455	5	2	0	0	4	0	0	1	0	0	0	1	0	0	0	0	0	0	37	4
ENSG00000012504	NR1H4	protein_coding	0	0	0	2	2	2	0	0	0	0	0	0	0	0	0	0	0	0	0	0	0	0	0	0	0	0	0	0	0	0	0	0	0	0	0	0	0	0	0	0	0	0	0	0	0	0	0
ENSG00000012660	ELOVL5	protein_coding	6798	10101	12802	14912	12944	14532	13586	14816	504	1715	4708	4620	28	46	1214	1924	1852	126	4692	3724	2492	3624	208	426	5847	2186	610	23	2993	1437	0	19	93	3761	5810	40	0	2252	211	0	127	2122	1881	132	76	2538	2596
ENSG00000012779	ALOX5	protein_coding	1036	1352	64	51	31	65	17	10	0	0	0	0	0	0	0	0	0	0	0	0	0	0	0	0	0	0	0	0	0	0	0	0	0	0	0	1	0	0	0	0	0	0	0	0	0	0	0
ENSG00000012817	KDM5D	protein_coding	4	8	13	2	11	5	3926	5214	0	0	0	0	0	3	1	0	23	0	115	0	163	0	0	839	414	2359	0	11	8	20	0	0	74	8	0	943	0	0	12	10	403	0	1219	0	419	0	0
ENSG00000012822	CALCOCO1	protein_coding	8684	10236	2113	1504	1894	1646	1152	2338	0	0	96	0	9	0	0	0	0	0	0	0	0	0	15	0	654	0	0	0	0	2	0	0	0	0	0	0	0	0	0	0	0	0	0	0	0	0	0
ENSG00000012963	UBR7	protein_coding	1509	1985	1504	1921	5809	6059	4260	3801	8	226	563	975	0	0	1086	11	146	164	1	2642	310	290	461	0	885	8	301	0	270	42	0	5	102	1186	548	0	1	41	463	0	1281	45	708	500	18	1341	46
ENSG00000012983	MAP4K5	protein_coding	2313	2595	10809	13417	5768	7173	2212	2141	945	9	1718	206	0	5	1	44	1119	19	0	688	442	1	0	1	0	0	1	0	16	1369	3	55	156	45	0	1	4	0	0	0	24	132	10	0	2	0	0
ENSG00000013016	EHD3	protein_coding	473	642	264	177	386	301	214	767	0	0	0	0	0	0	0	0	0	0	0	0	0	1	0	0	0	0	0	0	0	0	0	0	0	0	248	0	0	0	0	0	0	0	0	0	0	0	0
ENSG00000013275	PSMC4	protein_coding	2023	2549	13403	11543	11081	13734	7350	6173	1693	3492	1110	2399	186	13	2103	1269	4141	2427	7595	4136	1739	1047	6481	4121	2360	1804	4171	0	3865	2842	1	2133	3032	5291	3527	18	2318	2591	3821	91	2455	6987	3743	1601	1687	6579	3754
ENSG00000013288	MAN2B2	protein_coding	5738	6293	1288	1016	1703	1465	2341	3503	0	0	0	1	1	0	112	49	784	4	60	1	62	1	89	0	38	2	1	0	0	20	1	0	1	0	25	0	0	0	4	0	28	12	0	18	0	133	22
ENSG00000013293	SLC7A14	protein_coding	0	0	0	0	0	1	0	0	0	0	0	0	0	0	0	0	0	0	0	0	0	0	0	0	0	0	0	0	0	0	0	0	0	0	0	0	0	0	0	0	0	0	0	0	0	0	0
ENSG00000013297	CLDN11	protein_coding	5	3	27	6	7	6	3	11	0	0	0	0	0	0	0	0	0	0	0	0	0	0	0	1	0	0	0	0	0	1	0	0	0	0	0	2	0	0	0	0	0	0	0	1	0	0	0
ENSG00000013306	SLC25A39	protein_coding	2445	2690	11904	8477	5833	7089	4756	3957	403	446	3	291	13	0	493	1585	1643	144	692	647	46	1	296	363	1025	834	2460	5	185	161	53	333	675	1398	50	0	160	6	1204	6	230	41	896	30	60	1839	239
ENSG00000013364	MVP	protein_coding	12238	14750	6631	4905	6097	6761	9223	12833	8	29	3	7	2	0	0	74	17	0	6	441	1	173	0	5	154	0	107	3	245	1	0	0	0	17	26	0	0	0	0	78	25	12	0	0	20	44	3
ENSG00000013374	NUB1	protein_coding	4278	5409	7675	7738	7991	8130	2931	3799	1170	475	154	1683	0	0	15	237	222	1018	0	1448	1081	2	95	3505	43	529	711	224	382	700	0	4996	321	1498	0	3	1179	57	19	881	138	864	1461	1154	598	185	271
ENSG00000013375	PGM3	protein_coding	1170	1623	997	1216	1713	2036	1135	1099	190	1	0	3	30	0	651	0	1955	1374	0	0	19	2396	1824	15	1898	4	1	0	1	144	1	2477	171	329	0	25	29	28	766	0	1144	58	0	181	0	376	5
ENSG00000013392	RWDD2A	protein_coding	301	422	129	144	339	396	161	252	4	156	0	0	0	0	21	0	1077	0	0	0	6	0	0	0	70	0	0	0	0	0	0	0	0	0	0	0	0	0	0	0	0	124	0	0	0	0	0
ENSG00000013441	CLK1	protein_coding	18944	18846	7179	8224	7107	8348	4965	5687	389	3969	566	29	0	8	39	1517	2326	129	641	2644	469	2048	144	922	19	1419	1085	2356	3426	792	0	1658	1145	1639	128	25	2	1297	4290	1439	2456	1387	488	2648	137	785	1250
ENSG00000013503	POLR3B	protein_coding	331	588	2263	2275	2341	2532	1454	830	288	1	12	8	0	0	33	3	0	655	0	0	504	0	0	0	0	5	8	0	1	253	0	5	0	0	0	1	1025	53	478	0	15	0	0	80	3	4	0
ENSG00000013523	ANGEL1	protein_coding	1852	2404	2895	3042	1268	1393	1525	817	0	6	0	0	28	2	0	405	0	8	51	2	0	0	810	11	0	17	0	49	0	64	151	0	0	280	7	0	0	0	4	0	2	3	0	2	1	0	0
ENSG00000013561	RNF14	protein_coding	1031	1421	1659	1719	2638	3081	1780	1417	12	1842	0	0	2	0	0	238	85	1674	0	1732	1114	5	527	2	33	31	38	0	212	1159	0	0	5	1279	85	1	1072	803	0	0	43	0	1097	17	15	0	25
ENSG00000013563	DNASE1L1	protein_coding	709	862	263	209	406	435	225	268	0	0	0	0	0	0	0	0	0	0	0	0	0	0	0	0	1	0	0	0	0	0	0	0	0	40	0	10	67	0	0	0	0	2	0	0	0	0	0
ENSG00000013573	DDX11	protein_coding	2249	2628	2445	2393	5954	6076	4578	2652	1	100	0	732	2	2449	594	0	215	0	154	0	33	34	13	62	38	0	54	1	548	89	1	98	14	68	0	21	42	0	0	1	0	138	0	9	6	0	45
ENSG00000013583	HEBP1	protein_coding	466	456	300	344	596	987	364	179	0	0	0	0	0	0	98	0	0	0	0	0	59	0	0	0	375	0	0	0	32	0	0	0	0	0	0	2	0	0	554	0	0	0	0	1	191	0	63
ENSG00000013588	GPRC5A	protein_coding	9	0	4	3	2	4	1	0	0	0	0	0	0	0	0	0	0	0	0	0	0	17	0	0	0	0	0	0	0	0	1	0	0	0	0	0	0	0	0	0	0	0	0	0	0	0	0
ENSG00000013619	MAMLD1	protein_coding	157	268	12615	10471	5607	3894	2647	3271	171	835	0	21	1	0	1	1	547	0	4	14	1113	1	655	585	0	0	2076	0	62	42	1	1	2	231	0	0	0	0	3	0	837	203	794	2	0	114	0
ENSG00000013725	CD6	protein_coding	28521	39191	33096	31771	22636	27086	6260	7751	793	27	29	608	1	1	39	249	13	1129	149	773	0	0	0	733	0	0	1	2	41	41	0	1	1550	0	0	20	12	10	1	15	386	274	2	166	0	8	2
ENSG00000013810	TACC3	protein_coding	4665	5421	1818	1448	5629	7029	9798	6755	9	23	17	16	3	0	0	45	417	211	349	26	171	2	11	28	305	78	42	2	0	114	0	47	0	334	24	6	2	103	206	16	18	12	1	235	157	77	203
ENSG00000014123	UFL1	protein_coding	3000	3763	2802	4229	6047	6758	4294	3915	348	120	94	12	177	6882	313	1159	433	390	1	806	1198	1555	352	0	74	728	957	410	1673	905	2	1001	254	1787	10	404	326	0	81	106	1351	35	2466	221	0	1774	1777
ENSG00000014138	POLA2	protein_coding	811	1114	1681	1754	7528	9561	5168	4037	23	21	6	2	0	1	446	24	3216	0	21	410	0	6	1018	2	317	7	63	0	2487	37	2	2016	172	65	15	0	162	31	16	472	29	30	176	2	12	0	18
ENSG00000014164	ZC3H3	protein_coding	1638	1597	1757	1129	739	745	1344	1035	0	0	0	0	0	10	0	2	346	0	0	0	0	0	0	0	0	2	36	82	0	0	1	0	0	21	0	0	0	0	1	0	0	0	0	0	2	114	0
ENSG00000014216	CAPN1	protein_coding	5691	7376	3339	2356	5215	5701	6838	8869	28	0	21	153	3	2	28	25	7	0	0	889	1	1	43	0	2	0	0	0	0	8	1	0	25	179	3418	1	0	0	384	0	426	0	183	0	18	0	0
ENSG00000014257	ACPP	protein_coding	48	112	6	0	0	2	0	0	0	0	0	0	0	0	0	0	0	0	0	0	0	0	0	0	0	0	0	0	0	0	0	0	0	0	0	0	0	0	0	0	0	0	0	0	0	0	0
ENSG00000014641	MDH1	protein_coding	3554	4485	9603	10989	19099	25065	12534	11423	6594	6352	11614	9607	172	697	6223	6939	3198	8419	8871	11924	5035	6786	18864	5475	10340	4879	5724	9461	13770	10640	0	11255	1097	10493	3412	12702	3785	7674	5958	158	10186	7078	13964	7619	3066	4707	9902
ENSG00000014824	SLC30A9	protein_coding	2080	2515	3037	3717	5744	7053	4926	3653	0	222	1317	1173	124	0	287	241	861	623	270	2893	0	189	1160	2303	1433	0	86	562	54	342	0	91	18	1102	8	9	515	34	952	2	2609	45	3240	836	35	609	739
ENSG00000014914	MTMR11	protein_coding	178	239	364	290	151	185	75	47	0	0	0	0	0	0	0	0	0	0	0	0	0	1	0	4	0	0	0	0	0	0	0	0	0	0	0	152	0	0	0	1	0	0	0	0	155	0	0
ENSG00000014919	COX15	protein_coding	1294	1885	1430	1540	2664	3048	2651	2263	2231	108	6	57	0	0	57	206	0	1456	0	2762	1098	1	1923	0	165	0	30	474	1235	816	2	0	68	273	372	0	126	0	33	0	174	67	1	40	0	0	167
ENSG00000015133	CCDC88C	protein_coding	17174	21413	5997	4331	6558	4822	6960	8046	22	467	44	470	60	469	297	49	301	1002	356	67	57	0	26	10	39	67	167	2	116	104	4	17	66	608	32	7	168	1885	28	258	188	78	70	57	71	263	25
ENSG00000015153	YAF2	protein_coding	1155	1380	1580	2306	2078	2578	966	904	9	1	0	224	41	1	6	0	189	51	0	17	97	0	94	57	208	0	31	18	341	19	3	63	252	105	1	114	0	280	138	0	0	50	1	103	0	58	0
ENSG00000015171	ZMYND11	protein_coding	2777	3109	3673	4596	3289	4084	1302	1113	0	24	0	0	0	0	0	112	0	0	0	7	23	0	0	0	0	14	56	0	20	246	1	18	55	20	0	0	0	0	9	0	1	2	2	10	0	18	0
ENSG00000015285	WAS	protein_coding	6479	7948	2442	1813	3985	4050	6094	5075	12	25	134	7	2	0	2	80	0	29	40	1	57	25	21	0	0	1	50	0	37	1	1	0	23	40	0	52	14	43	7	74	0	0	4	5	2	96	3
ENSG00000015413	DPEP1	protein_coding	2	0	0	0	0	0	0	0	0	0	0	0	0	0	0	0	0	0	0	0	0	0	0	0	0	0	0	0	0	0	0	0	0	0	0	0	0	0	0	0	0	0	0	0	0	0	0
ENSG00000015475	BID	protein_coding	953	1170	1537	1498	383	521	343	300	38	199	0	0	0	0	150	0	286	1	0	0	9	15	0	0	168	0	0	49	0	598	0	0	0	248	1	0	0	0	0	0	0	0	0	0	0	0	0
ENSG00000015479	MATR3	protein_coding	20215	23284	60602	65740	47355	52187	29249	23681	6969	7765	1524	5976	149	1316	2476	3012	2553	2855	4523	5668	3377	2959	4418	4103	7175	5366	2826	3831	7074	4078	459	5484	3231	5509	4731	2080	8515	6250	3940	20	7609	6313	7065	8359	4616	3342	8828
ENSG00000015520	NPC1L1	protein_coding	17	10	4	1	2	1	0	0	0	0	0	0	0	0	0	0	0	0	0	0	0	0	0	0	0	0	0	0	0	0	0	0	0	0	0	0	0	0	0	0	0	0	0	0	0	0	0
ENSG00000015532	XYLT2	protein_coding	1646	2204	2568	1719	2271	2381	11773	6634	424	720	17	203	190	585	901	38	4339	1094	1290	977	1299	3883	826	745	523	73	1637	4983	1761	1743	8	222	538	1959	329	275	148	84	764	339	19	405	115	1682	133	1019	60
ENSG00000015568	RGPD5	protein_coding	1	7	1	1	2	1	0	0	0	0	0	0	0	0	0	1	0	0	0	0	0	0	1	1	0	1	0	1	1	0	0	0	0	0	0	0	0	0	0	0	0	0	0	1	0	1	0
ENSG00000015592	STMN4	protein_coding	4	2	4	0	3	3	1	1	0	0	0	0	0	0	0	0	0	0	0	0	0	0	0	0	0	0	0	0	0	0	0	0	0	0	0	0	0	0	0	0	0	0	0	0	0	0	0
ENSG00000015676	NUDCD3	protein_coding	4056	5348	6041	5920	4976	5545	4745	3655	21	43	2	169	503	650	762	865	1341	10	1	48	46	533	2267	180	7	115	11	19	5174	1564	2	72	180	874	217	0	19	1236	0	131	982	1914	3039	2373	1019	115	56
ENSG00000016082	ISL1	protein_coding	0	0	0	0	0	0	0	0	0	0	0	0	0	0	0	0	0	0	0	0	0	0	0	0	0	0	0	0	0	0	2	0	0	0	0	0	0	0	0	0	0	0	0	0	0	0	0
ENSG00000016391	CHDH	protein_coding	90	106	539	254	1669	1099	4381	4990	7	50	7	0	41	0	0	2129	2	196	55	1120	1311	180	187	1	0	2	8	0	1012	664	0	11	4	2076	7	4	0	27	3	10	50	83	3	941	1	64	4597
ENSG00000016402	IL20RA	protein_coding	0	1	0	0	0	0	0	0	0	0	0	0	0	0	0	0	0	0	0	0	0	0	0	0	0	0	0	0	0	0	0	0	0	0	0	17	0	0	0	0	0	0	0	0	0	0	0
ENSG00000016490	CLCA1	protein_coding	0	0	0	0	0	0	0	0	0	0	0	0	0	0	0	0	0	0	0	0	0	0	0	0	0	0	0	0	0	0	1	0	0	0	0	0	0	0	0	0	0	0	0	0	0	0	0
ENSG00000016602	CLCA4	protein_coding	2	1	0	1	0	0	1	0	0	0	0	0	0	0	0	0	0	0	0	0	0	2	0	0	0	0	0	0	0	0	0	0	0	0	0	0	0	0	0	0	0	0	0	0	0	0	0
ENSG00000016864	GLT8D1	protein_coding	2061	2556	4862	5699	4307	6024	2578	2200	81	305	0	1175	33	6	1252	0	48	0	16	212	401	0	2	0	0	0	0	952	1083	47	0	361	0	200	0	3	0	0	102	0	18	1708	16	1205	110	20	1126
ENSG00000017260	ATP2C1	protein_coding	3601	4914	13397	13490	12590	13729	6932	8451	7	66	0	0	0	0	177	0	0	12	54	3	91	19	109	0	2	0	8	0	408	426	5	1370	221	1588	0	59	1647	0	44	275	1889	857	6	757	0	1	11
ENSG00000017373	SRCIN1	protein_coding	8	6	26	6	3	8	2	9	0	0	0	0	0	0	0	0	0	0	0	1	0	0	0	0	0	0	0	0	0	0	0	0	0	0	0	1	0	0	0	0	0	0	0	0	0	0	0
ENSG00000017427	IGF1	protein_coding	0	2	487	231	403	122	483	1025	325	0	3	0	0	0	41	0	0	0	1	0	191	1415	0	0	0	0	284	0	0	0	8757	3576	7	0	0	10	61	0	1	0	45	0	10	0	0	0	0
ENSG00000017483	SLC38A5	protein_coding	1038	1268	18140	16558	6569	8811	4923	2253	3	52	0	0	0	16	0	0	0	0	90	0	112	0	0	904	13	4	243	0	0	0	1	0	11	0	0	19	0	270	31	0	8	0	10	2	3	446	0
ENSG00000017621	MAGIX	protein_coding	52	79	78	47	92	148	68	95	0	0	0	0	0	0	8	0	0	0	0	0	0	0	0	0	0	0	0	0	0	0	0	0	7	0	0	0	0	0	0	0	0	0	0	0	65	0	0
ENSG00000017797	RALBP1	protein_coding	2788	3513	4202	3596	3750	3941	4833	3940	326	108	97	211	9	0	4	0	40	443	310	0	73	152	78	954	1228	529	27	0	2152	130	1	2	49	661	3	0	0	1	949	0	1001	26	8	0	3	1322	3
ENSG00000018189	RUFY3	protein_coding	1371	1857	1456	1623	1172	1066	666	620	30	0	0	0	97	0	0	0	0	2	45	0	71	53	0	1	1121	29	0	0	0	0	3	0	258	0	0	0	2	0	0	0	0	0	0	1	1	0	0
ENSG00000018236	CNTN1	protein_coding	0	0	1	0	4	0	0	0	0	0	0	0	0	0	0	0	0	0	0	0	0	0	0	0	0	0	0	0	0	0	2	0	0	0	0	2	0	0	0	0	0	0	0	0	0	0	0
ENSG00000018280	SLC11A1	protein_coding	618	766	2	4	19	24	30	18	0	0	0	0	0	0	0	0	0	0	5	0	0	0	0	0	0	0	1	0	0	0	0	199	0	0	1	0	0	0	69	0	0	0	0	0	0	0	0
ENSG00000018408	WWTR1	protein_coding	102	127	249	280	156	355	436	659	20	23	51	21	0	32	60	37	212	185	69	59	12	40	56	80	53	36	66	34	449	176	0	41	28	328	42	7	345	31	67	0	33	742	75	55	18	58	48
ENSG00000018510	AGPS	protein_coding	2218	2824	12487	12474	13375	12239	7481	5599	645	817	5	33	0	237	1278	762	734	23	1203	1146	949	1223	74	540	1927	237	266	0	501	457	2	419	122	617	29	307	305	150	138	0	988	915	583	687	1	427	239
ENSG00000018607	ZNF806	pseudogene	0	0	0	1	1	0	0	0	0	0	0	0	0	0	0	0	0	0	0	0	0	0	0	0	0	0	0	0	0	0	1	0	0	0	0	0	0	0	0	0	0	0	0	0	0	0	0
ENSG00000018610	CXorf56	protein_coding	570	817	2559	2309	2090	2809	1194	594	296	556	1735	0	0	15	73	150	100	761	35	97	149	1	808	83	0	0	114	6	337	35	0	0	109	11	261	0	0	1062	354	0	1187	686	228	57	0	0	0
ENSG00000018625	ATP1A2	protein_coding	2	2	0	0	1	0	0	0	0	0	0	0	0	0	0	0	0	0	0	1	0	0	0	0	0	0	0	0	0	0	0	0	0	0	0	1	0	0	0	0	0	0	0	0	0	0	0
ENSG00000018699	TTC27	protein_coding	1253	1739	8576	8916	5826	7074	3241	1688	770	1	2834	318	0	0	995	1123	0	1432	220	5537	1345	30	0	54	3089	49	0	82	854	436	0	32	26	2494	38	2	15	51	8	0	192	2014	4	97	282	1674	1528
ENSG00000018869	ZNF582	protein_coding	143	273	427	577	255	397	64	63	10	0	0	0	0	0	0	0	0	0	0	0	0	0	0	0	0	0	0	0	0	0	0	0	0	0	0	0	0	0	0	0	0	0	0	0	0	46	0
ENSG00000019102	VSIG2	protein_coding	25	23	0	0	6	6	4	1	0	0	0	0	0	0	0	0	0	0	0	0	0	0	0	0	0	0	0	0	0	0	0	0	0	0	0	0	0	0	0	0	0	0	0	0	0	0	0
ENSG00000019144	PHLDB1	protein_coding	84	117	5759	3069	360	256	43	68	0	0	0	0	1	0	0	0	0	0	2	0	0	0	0	0	0	0	0	0	0	0	0	0	0	0	0	2	1	0	0	0	0	0	0	0	0	0	0
ENSG00000019169	MARCO	protein_coding	118	42	2	0	1	0	0	0	0	0	0	0	0	0	0	0	0	0	0	0	0	0	0	0	0	0	0	0	0	0	0	0	0	0	0	0	0	0	0	0	0	0	0	0	0	0	0
ENSG00000019186	CYP24A1	protein_coding	28	157	0	2	0	0	0	4	0	0	0	0	0	0	0	0	0	0	0	0	0	0	0	0	0	0	0	0	0	0	1	0	0	0	0	0	0	0	0	0	0	0	0	0	0	0	0
ENSG00000019485	PRDM11	protein_coding	138	169	195	149	116	99	25	43	0	0	0	0	0	0	0	0	0	0	0	0	0	0	0	0	0	0	0	0	0	0	0	0	1	0	0	1	0	0	0	0	0	0	0	0	0	0	0
ENSG00000019505	SYT13	protein_coding	0	0	0	0	0	0	0	0	0	0	0	0	0	0	0	0	0	0	0	0	0	0	0	0	0	0	0	0	0	0	1	0	0	0	0	0	0	0	0	0	0	0	0	0	0	0	0
ENSG00000019549	SNAI2	protein_coding	0	0	10	10	1	3	0	0	0	0	0	0	0	0	0	0	0	0	0	0	0	0	0	0	0	0	0	0	0	0	0	0	0	0	0	0	0	0	0	0	0	0	0	0	0	0	0
ENSG00000019582	CD74	protein_coding	31916	36841	14581	10287	16399	16539	53282	142612	3812	7437	1248	2430	2344	1317	14075	4330	16494	4425	6298	12217	6043	4811	9025	3739	17521	2480	26121	1180	11930	10593	215	123	2876	17619	16770	7983	1894	9476	6330	10637	15980	20003	7797	6528	3723	28946	7857
ENSG00000019991	HGF	protein_coding	43	35	1	0	0	2	1	9	0	0	0	0	0	0	0	0	0	0	0	0	0	0	0	0	0	0	0	0	0	0	0	0	0	0	0	21	0	0	0	0	0	0	0	0	0	0	0
ENSG00000019995	ZRANB1	protein_coding	2888	3436	3993	4570	3370	3887	1589	1440	97	12	0	229	0	0	54	1010	539	3	0	0	20	2	0	0	1	0	1	1983	294	363	0	1728	154	387	13	0	63	142	82	2	0	0	0	5	0	0	653
ENSG00000020129	NCDN	protein_coding	1753	2395	5891	3906	3117	3260	2253	2131	163	100	0	0	1	0	0	0	4	0	0	0	54	3	78	0	593	3	150	0	0	3	0	382	1	0	22	11	0	203	452	0	0	10	25	370	0	0	0
ENSG00000020181	GPR124	protein_coding	52	28	7	10	19	30	3	7	0	0	0	0	0	0	0	0	0	0	0	0	0	0	0	0	0	0	0	1	0	0	2	0	0	0	0	1	0	0	0	0	0	0	0	0	0	0	0
ENSG00000020219	CCT8L1P	pseudogene	0	7	0	0	0	0	1	0	0	0	0	0	0	0	0	0	0	0	0	0	0	0	0	0	0	0	0	0	0	0	0	0	0	0	0	0	0	0	0	0	0	0	0	0	0	0	0
ENSG00000020256	ZFP64	protein_coding	607	803	444	375	716	764	775	541	225	8	0	172	0	0	114	0	113	0	0	2	1	0	0	0	0	0	83	0	0	3	0	0	12	99	0	0	0	0	0	0	0	128	783	32	0	0	1370
ENSG00000020426	MNAT1	protein_coding	360	391	1520	1613	2464	3063	1544	1584	522	17	1056	68	83	47	1667	39	945	186	2254	321	724	1198	1194	113	25	183	1956	990	487	641	0	567	10	1278	1	631	737	101	899	0	718	1515	844	889	221	604	1138
ENSG00000020577	SAMD4A	protein_coding	160	129	971	1279	195	226	558	1084	0	0	0	0	0	5	0	0	0	1	0	13	0	124	0	0	0	0	0	1	0	93	2	0	0	45	0	87	83	0	0	2	0	0	0	807	851	0	0
ENSG00000020633	RUNX3	protein_coding	12231	13009	28806	24026	16981	15560	16195	19795	266	236	5028	953	126	559	1388	1900	14	479	547	884	83	206	2126	2893	1733	307	1559	14135	371	1176	4	871	241	1711	19	111	1956	843	742	144	1109	2874	3143	1281	387	4771	2663
ENSG00000020922	MRE11A	protein_coding	1810	1871	2212	2802	4803	4997	3116	2059	1743	1938	69	181	0	87	243	312	135	448	888	5171	382	2458	893	71	136	679	66	4	271	1070	1	40	80	486	463	0	82	360	529	0	668	2697	3225	4242	209	970	370
ENSG00000021300	PLEKHB1	protein_coding	2580	2580	77	52	172	172	86	87	0	0	0	0	0	0	0	72	0	0	0	0	0	0	0	0	0	0	1	0	0	0	1	0	0	16	0	1	0	0	0	0	0	0	0	0	0	0	0
ENSG00000021355	SERPINB1	protein_coding	4626	5434	2920	2928	5484	7382	7150	6488	2501	969	843	15	2	93	2255	1236	1609	1378	726	4432	2758	669	1839	1898	6733	1246	3529	520	1166	2453	0	4452	473	3074	1505	1	2385	1148	2448	2624	41	1606	2250	868	807	2847	288
ENSG00000021461	CYP3A43	protein_coding	4	4	0	2	3	2	0	0	0	0	0	0	0	0	0	0	0	0	0	0	0	0	0	0	0	0	0	0	0	0	0	0	0	0	0	0	0	0	0	0	0	0	0	0	0	0	0
ENSG00000021488	SLC7A9	protein_coding	9	33	3	4	1	3	2	1	0	0	0	0	0	0	0	0	0	0	0	0	0	0	0	0	0	0	0	0	0	0	1	0	0	0	0	1	0	0	0	0	0	0	0	0	22	0	0
ENSG00000021574	SPAST	protein_coding	1630	1916	2538	2860	3168	3215	2176	1754	318	97	1734	0	0	0	1	0	0	69	322	1	500	53	217	5	0	0	8	0	1	375	0	0	0	0	0	2184	0	492	0	0	358	353	5	0	31	0	0
ENSG00000021645	NRXN3	protein_coding	1	1	30	29	6	9	1	7	0	0	0	0	0	0	0	0	0	0	0	0	0	0	0	0	0	0	0	0	0	0	1	0	0	0	0	0	0	0	0	0	0	0	0	1	0	0	0
ENSG00000021762	OSBPL5	protein_coding	401	301	59	20	28	26	23	2	0	0	0	0	0	0	0	0	0	0	0	0	0	0	0	0	0	0	0	0	0	0	1	0	0	0	0	0	0	0	0	0	0	0	0	0	0	0	0
ENSG00000021776	AQR	protein_coding	3673	4501	10884	12213	8958	7707	5862	5297	176	17	0	0	578	1332	30	75	1760	844	2626	1520	1711	1702	118	19	73	1049	2379	253	829	1616	0	1038	6	911	245	162	0	494	154	0	896	1220	4459	84	0	0	87
ENSG00000021826	CPS1	protein_coding	45	42	23	26	72	80	53	52	0	0	0	0	0	0	0	0	0	0	0	0	0	0	0	0	0	0	0	0	0	0	4	0	0	0	0	1	0	0	0	0	0	0	0	0	0	0	0
ENSG00000021852	C8B	protein_coding	0	0	0	0	0	0	0	0	0	0	0	0	0	0	0	0	0	0	0	0	0	0	0	0	0	0	0	0	0	0	0	0	0	0	0	0	0	0	0	0	0	0	0	0	0	0	0
ENSG00000022267	FHL1	protein_coding	1421	1898	578	479	942	736	738	91	0	386	1	2050	0	0	26	51	1713	0	2	0	0	1	4	0	1011	1	0	0	0	1	0	293	4	0	0	4	1	1136	3	6	8	1	6	183	0	1	266
ENSG00000022277	RTFDC1	protein_coding	2522	2934	9301	7977	8892	10618	5175	4933	1300	552	3063	697	18	985	832	685	744	514	3497	3915	1729	1558	1087	1622	3795	2244	3829	1502	4814	918	2	1394	1419	1583	3619	3000	2444	1621	1090	1227	1834	1708	2971	1280	190	1593	4057
ENSG00000022355	GABRA1	protein_coding	0	1	0	0	0	0	0	0	0	0	0	0	0	0	0	0	0	0	0	0	0	0	0	0	0	0	0	0	0	0	0	0	0	0	0	0	0	0	0	0	0	0	0	0	0	0	0
ENSG00000022556	NLRP2	protein_coding	751	1265	1780	1282	1071	1015	542	995	0	0	0	0	0	0	0	0	0	0	0	0	0	0	0	0	0	0	0	0	0	1	3	0	0	0	0	1	0	0	175	0	4	0	0	0	59	0	0
ENSG00000022567	SLC45A4	protein_coding	929	1233	735	544	1086	1073	932	790	15	11	0	0	0	0	0	0	0	120	0	0	0	93	33	0	0	0	0	0	8	0	0	0	270	0	0	0	0	0	0	0	0	0	0	0	0	0	0
ENSG00000022840	RNF10	protein_coding	7101	8680	15987	13490	9547	11338	9185	8220	1411	2154	1	0	97	2583	1637	681	119	1863	2661	20	167	0	217	309	290	394	74	1	1914	2057	0	476	4097	497	1881	5	32	3565	9	2753	57	4269	29	115	109	141	2016
ENSG00000022976	ZNF839	protein_coding	1769	1886	1577	1527	1401	1839	1282	787	0	0	0	0	23	0	5	536	652	14	0	0	0	0	0	0	1231	23	864	0	0	0	0	159	0	53	108	0	0	0	291	0	5	1	0	0	0	0	0
ENSG00000023041	ZDHHC6	protein_coding	3363	4158	4170	4591	5590	6279	3973	2948	669	1232	6237	5525	0	14	443	0	19	227	1098	1912	3542	161	4349	1796	677	438	263	1	2695	718	0	4800	0	1302	761	0	373	2350	191	4920	5249	2438	553	1251	773	1532	1270
ENSG00000023171	GRAMD1B	protein_coding	1057	1263	20094	13857	16247	10903	20239	20898	12	2	1069	261	1	0	133	14	226	349	304	13	251	81	306	21	105	15	287	263	1607	30	0	317	72	646	118	63	1539	9	1	558	227	2	109	155	1595	575	0
ENSG00000023191	RNH1	protein_coding	4247	5683	14368	9509	8135	10315	6956	4211	377	237	0	520	97	3	690	1688	138	373	971	79	91	37	537	3	1824	257	3808	2478	2105	82	2	1556	1	748	21	2	36	608	440	787	666	972	61	572	312	286	144
ENSG00000023228	NDUFS1	protein_coding	2177	2971	6274	6845	8282	8668	6942	5745	1193	870	59	295	611	18	69	431	1110	0	94	94	390	1099	2054	496	21	94	27	2155	2567	2198	0	2501	1078	4474	150	90	1	2745	2618	0	60	2417	500	18	485	328	2629
ENSG00000023287	RB1CC1	protein_coding	3903	4529	5884	6703	4750	4782	2816	2717	660	4	1	1625	0	49	0	117	354	601	0	321	1697	970	8	1	26	76	990	0	19	304	3	38	218	4	0	1	3	1	808	1	82	1	69	54	0	2177	2
ENSG00000023318	ERP44	protein_coding	3066	3686	6325	6414	6806	7894	5322	5938	1332	104	3736	78	0	0	416	1810	1100	2678	2197	1068	1984	2362	2276	39	299	1472	1361	3877	2401	1235	0	805	128	2477	1613	228	941	302	933	0	3624	1494	641	141	376	62	3247
ENSG00000023330	ALAS1	protein_coding	752	1054	8174	5894	8860	9089	5365	6001	533	829	9	3	1	1314	1041	2206	651	474	37	133	2383	172	231	1689	103	720	15	80	197	22	0	4212	8	638	6	88	1790	2586	852	1801	762	1135	207	1185	1432	3	1975
ENSG00000023445	BIRC3	protein_coding	16547	23301	338320	305705	279322	239035	53210	109414	768	1690	7889	2661	102	2389	2359	5846	5186	2698	5488	4814	4331	5148	1002	659	3602	13525	5274	11223	11613	4799	2	1491	712	3096	4980	16523	10063	4032	943	1064	768	327	4146	6173	11205	908	901
ENSG00000023516	AKAP11	protein_coding	5757	7748	15028	15574	16231	11020	8615	17245	189	745	8	1	251	68	1049	745	462	20	231	27	127	1853	3	20	3378	1334	82	121	571	358	263	351	91	82	14	1	2415	31	0	134	1582	1769	1037	322	47	42	66
ENSG00000023572	GLRX2	protein_coding	125	219	550	730	1508	1833	834	585	35	73	4	0	0	0	40	633	505	0	182	0	7	70	0	2	19	78	560	7	55	252	0	130	2	1	2	241	5	133	36	0	18	17	83	8	1	94	130
ENSG00000023608	SNAPC1	protein_coding	204	271	1155	1119	1205	1646	684	244	0	0	0	0	0	766	5	142	289	67	71	18	14	20	77	0	196	16	602	3905	0	141	0	6	15	50	19	0	3	35	121	0	100	154	44	203	2	0	178
ENSG00000023697	DERA	protein_coding	703	792	512	764	1859	2856	1485	1112	83	20	636	0	0	0	1408	912	0	802	69	136	10	1634	856	0	460	293	216	0	163	532	0	2675	2139	978	2165	2	862	0	290	1023	1319	807	1256	1055	0	275	1283
ENSG00000023734	STRAP	protein_coding	3337	3800	16283	15999	14617	19425	11550	7509	1847	2016	5758	514	7	84	8771	3816	2629	5861	3594	2515	1857	1300	6190	1044	1504	504	4519	1	3716	5435	20	4823	2058	2592	2615	2132	3290	4121	3982	2558	4146	2377	4139	2144	53	276	1817
ENSG00000023839	ABCC2	protein_coding	343	355	82	122	109	135	49	26	0	0	0	0	0	0	0	0	0	0	0	0	0	0	0	0	0	0	0	1	0	0	0	0	0	0	0	0	0	0	0	0	0	0	0	0	0	0	0
ENSG00000023892	DEF6	protein_coding	10451	12822	4282	2954	4454	5521	5896	5008	4	0	0	1	43	0	323	193	151	112	1	115	7	0	875	0	0	91	299	3	144	16	1	253	44	28	0	0	0	0	22	0	445	508	10	7	4	140	8
ENSG00000023902	PLEKHO1	protein_coding	3165	3670	5892	4139	3713	3695	2592	4115	112	3	0	0	27	0	18	10	0	0	5	6	13	0	0	0	0	5	284	2	0	4	0	0	2	0	8	0	0	0	40	0	192	0	2	1	1	0	1
ENSG00000023909	GCLM	protein_coding	682	1070	3467	4226	4153	4836	2870	2955	27	1	112	0	0	1	304	348	163	18	6	0	108	2	60	1	317	4	28	5	164	329	0	315	12	12	479	0	138	0	10	11	4	113	49	37	15	2	3
ENSG00000024048	UBR2	protein_coding	5379	6572	8346	9720	7306	6565	4588	4234	903	804	1	29	5	198	42	0	2504	1151	744	0	1011	501	627	2927	467	1312	0	0	1459	118	0	0	16	891	1507	1	0	2173	10	0	865	39	0	633	64	21	0
ENSG00000024422	EHD2	protein_coding	0	0	15	5	10	23	2	4	0	0	2	0	0	0	0	0	0	0	0	0	0	0	0	0	0	0	0	0	0	0	0	0	0	0	0	0	0	0	0	0	0	0	0	0	0	0	0
ENSG00000024526	DEPDC1	protein_coding	26	24	23	31	633	694	3196	2348	234	623	668	0	379	0	264	208	7	564	113	24	3040	72	2189	0	1973	670	666	0	883	1053	0	66	1	852	614	716	1202	488	868	480	97	909	1464	87	0	9	208
ENSG00000024862	CCDC28A	protein_coding	816	1209	823	706	1430	1522	1063	1050	810	781	2	102	0	0	32	21	0	20	162	362	85	27	7	0	1033	96	25	2	129	52	0	511	3	183	45	0	105	519	95	0	144	1035	0	4	4	6	252
ENSG00000025039	RRAGD	protein_coding	306	300	1126	1044	449	1047	30	6	0	0	0	0	0	0	0	0	0	0	0	0	0	0	0	0	0	0	0	0	0	0	3	0	0	0	0	0	0	0	0	0	0	17	0	0	0	0	0
ENSG00000025156	HSF2	protein_coding	1858	1647	1545	2067	2909	3792	1586	1213	105	135	6	93	0	0	209	0	743	0	180	0	428	617	199	1140	704	565	1854	625	118	35	0	0	1692	655	5912	142	165	24	815	49	31	3801	414	1	71	1023	0
ENSG00000025293	PHF20	protein_coding	3808	5070	3764	4248	7234	6253	4437	4375	766	930	1955	3	1097	261	149	416	721	291	2	329	2056	3281	1318	1970	1226	663	70	47	946	693	1	136	492	532	39	401	668	1666	88	5	258	1560	1524	16	273	2186	393
ENSG00000025423	HSD17B6	protein_coding	19	55	24	46	85	101	50	53	0	0	0	0	6	0	0	0	0	0	0	0	0	0	4	0	0	0	0	2016	6	0	1	0	0	0	0	0	0	0	0	10	323	0	0	0	0	0	0
ENSG00000025434	NR1H3	protein_coding	182	250	171	135	405	518	300	137	0	0	468	0	110	0	0	0	0	0	0	0	0	4	0	0	0	0	0	0	0	6	0	1089	1721	0	0	0	2	0	3	0	46	227	0	0	0	4	0
ENSG00000025708	TYMP	protein_coding	1216	1444	1665	934	705	702	1083	2182	0	1	0	0	0	0	0	5	0	0	0	0	0	0	0	0	0	0	7	0	0	0	2572	0	2	49	228	0	0	0	0	83	0	42	1	0	4	0	0
ENSG00000025770	NCAPH2	protein_coding	2369	2729	3330	2778	7834	9861	5900	4035	88	0	21	13	32	0	592	191	51	1	0	339	1	4	140	0	76	207	655	0	199	109	0	1201	192	142	0	0	1	0	157	870	30	1	126	170	602	1	33
ENSG00000025772	TOMM34	protein_coding	689	736	8451	6964	5984	7033	3668	2536	3370	3389	14	2825	2241	4	330	1190	1058	296	3154	2318	979	249	1398	2589	693	280	4457	1	300	1080	99	2028	5146	47	5283	3	528	399	1698	95	4180	1939	128	885	0	4292	362
ENSG00000025796	SEC63	protein_coding	4247	4934	7842	9317	8039	8674	7049	5649	2020	377	44	1069	33	0	1012	849	3	3157	750	177	1454	697	3102	102	3627	632	1130	1	1369	1036	3	3062	3818	783	912	2233	369	96	26	1	1432	163	137	843	308	6	1216
ENSG00000025800	KPNA6	protein_coding	3821	4862	9425	8185	7392	7175	6533	6119	2532	718	57	2950	0	708	1168	657	5203	280	3576	666	4507	348	3450	6724	509	4375	2130	56	3455	1923	0	967	273	4527	132	36	322	978	398	4	3412	5604	24	1180	183	265	3978
ENSG00000026025	VIM	protein_coding	23807	38356	26891	21727	19631	24253	50807	54203	2378	1792	1719	1422	5873	4	3239	2703	4548	3712	4901	2582	3655	2296	1394	4105	2399	3514	3205	1888	4346	2995	3	4478	1309	2722	930	1915	410	796	2407	2909	1801	4045	2357	1564	670	2707	6395
ENSG00000026036	RTEL1-TNFRSF6B	protein_coding	232	246	606	405	571	528	309	180	0	0	0	0	0	0	0	0	0	0	0	0	0	0	0	0	0	0	0	0	0	0	0	0	0	0	0	0	0	0	0	0	0	0	0	0	0	0	0
ENSG00000026103	FAS	protein_coding	3099	3592	15345	16374	10333	9369	3733	4980	3507	108	1153	597	0	0	542	241	1	237	0	590	1021	173	146	56	1919	354	3845	1	1575	363	3	3083	0	953	4553	17	138	785	48	0	0	167	1	1056	1125	1818	646
ENSG00000026297	RNASET2	protein_coding	6600	6921	400	277	361	484	493	404	0	66	0	0	0	0	1	0	1	0	0	0	2	0	0	0	0	2	170	0	0	67	0	5	0	0	28	0	0	0	18	6	173	0	0	0	0	0	1
ENSG00000026508	CD44	protein_coding	37214	42460	106343	90696	35400	37660	12284	21380	2890	2430	153	0	0	1615	2410	2354	1142	6368	4117	457	6101	4420	3701	1777	2287	2878	6397	0	4434	6216	0	2162	1355	2262	1345	2330	4214	98	1304	89	2895	2593	5001	4859	1187	886	1848
ENSG00000026559	KCNG1	protein_coding	0	0	3	1	2	0	34	3	0	0	0	0	0	0	0	0	0	0	0	0	0	0	0	0	0	0	0	0	0	0	0	0	0	0	0	0	0	0	0	0	0	0	0	0	0	0	0
ENSG00000026652	AGPAT4	protein_coding	1526	1300	243	262	222	277	574	405	0	0	0	36	1	0	0	0	0	6	0	0	382	0	0	0	0	0	0	0	0	0	0	0	0	72	0	0	1	0	0	0	1	0	0	228	0	37	557
ENSG00000026751	SLAMF7	protein_coding	1459	615	16263	14265	4170	3155	2443	1821	0	0	0	0	1	0	167	0	0	1846	66	621	5	0	32	0	1	0	414	0	17	1587	1	0	54	1	1	0	0	0	701	0	3	1476	4	1163	1762	0	187
ENSG00000026950	BTN3A1	protein_coding	18774	19420	2066	2360	3151	2940	2611	3981	0	439	0	0	0	723	0	5	0	0	0	1	1017	0	0	0	1616	0	1	0	5	370	0	0	0	0	0	0	1785	0	0	0	1	197	1	0	589	0	1
ENSG00000027001	MIPEP	protein_coding	239	423	710	799	657	945	983	366	0	255	1	0	0	0	0	0	0	0	0	0	252	0	0	7	0	0	493	0	0	0	0	29	0	141	0	0	0	0	9	0	0	0	0	0	0	32	91
ENSG00000027075	PRKCH	protein_coding	13756	16029	8109	8620	10414	11214	7491	9551	34	24	2020	107	60	66	18	438	2176	142	3	1429	2106	48	248	1645	49	5337	844	0	1694	79	1	311	225	80	222	1	5	0	257	0	155	2	1148	212	183	36	724
ENSG00000027644	INSRR	protein_coding	4	8	49	44	69	62	27	38	0	0	0	0	0	0	0	0	0	0	0	0	0	0	0	0	0	0	0	0	0	0	0	0	0	0	0	0	0	0	0	0	0	0	0	0	0	0	0
ENSG00000027697	IFNGR1	protein_coding	1887	2111	1275	1569	1530	2115	1299	1205	11	24	0	2471	82	1671	126	0	1	0	138	108	38	836	157	0	0	28	279	0	1947	485	1	0	0	994	36	1746	1	4	92	0	39	1010	22	0	710	0	69
ENSG00000027847	B4GALT7	protein_coding	1191	1260	2079	1586	1106	1417	903	743	0	0	0	9	0	0	54	4	0	0	0	0	1	0	12	0	0	193	699	0	0	0	0	621	2	34	0	0	0	1	1	0	0	0	0	0	0	0	0
ENSG00000027869	SH2D2A	protein_coding	1124	1379	14507	9096	11793	14421	12214	10721	70	24	1	71	43	119	728	446	33	110	655	174	72	245	146	44	108	182	1381	11	56	20	128	101	55	194	92	267	642	32	244	98	38	65	97	155	255	117	65
ENSG00000028116	VRK2	protein_coding	661	726	1631	1948	2643	2486	1233	1095	274	1	1	938	1	0	1155	1096	282	0	1250	0	402	157	217	0	65	100	0	501	405	313	2	0	1	0	3	2	1342	0	487	10	244	181	12	65	73	659	0
ENSG00000028137	TNFRSF1B	protein_coding	10934	13341	40369	25879	20571	20354	15770	15261	1432	569	1	1	65	5	57	73	1957	977	151	24	58	4	785	765	1133	352	2272	99	840	97	1	370	318	240	2667	33	930	758	22	3	3180	871	870	394	31	124	982
ENSG00000028203	VEZT	protein_coding	1693	2416	5261	5916	6710	6742	4965	5369	1820	3243	4225	2312	0	84	1713	791	69	76	77	471	1017	2	1933	2457	138	37	182	12	302	471	1	1	10	122	22	228	117	924	177	0	337	103	90	213	1043	1234	443
ENSG00000028277	POU2F2	protein_coding	2919	3791	3980	2619	1118	1188	1551	613	41	40	1	602	2	0	55	6	151	113	0	106	51	138	42	0	0	576	0	0	6	122	0	0	14	0	0	18	1	0	35	5	121	0	294	22	3	86	20
ENSG00000028310	BRD9	protein_coding	6069	6904	7032	5885	4785	4625	4326	2707	0	0	0	31	0	0	750	11	86	1	8	565	0	70	33	0	7	65	0	4683	519	171	4	0	15	74	2	1	0	1	430	0	4	41	15	18	0	7	0
ENSG00000028528	SNX1	protein_coding	7127	9843	11841	11706	8988	9102	8313	7251	397	34	160	2	0	600	369	151	44	0	700	567	301	126	2103	0	1043	202	2695	0	1461	169	4	3	661	421	489	0	20	229	34	5	557	206	603	465	33	0	1
ENSG00000028839	TBPL1	protein_coding	911	1250	1968	2122	2218	2984	1387	1052	46	253	0	0	15	2	1061	738	1298	1	0	989	488	1674	2083	40	301	58	467	3	86	357	73	96	1917	26	502	0	0	24	1230	3	451	344	1691	621	272	0	1542
ENSG00000029153	ARNTL2	protein_coding	40	50	3763	5684	9374	9209	5018	7249	431	6	425	0	10	1	0	74	0	12	0	243	271	1860	4	497	2225	0	162	1183	1304	69	34	0	0	982	15	0	7	0	0	0	4	147	1305	0	3	0	396
ENSG00000029363	BCLAF1	protein_coding	19359	21239	38271	44087	35719	36845	19348	16657	3000	3249	2228	2350	2007	2580	2448	481	5345	619	1216	316	7588	4394	4808	870	9463	4794	422	430	3369	5429	13	4833	3589	2996	5481	22	953	1477	3971	2934	2513	6936	4248	1771	693	6081	8562
ENSG00000029364	SLC39A9	protein_coding	2226	2547	7754	7528	6536	6483	4127	3922	790	527	6135	4911	6	1227	814	1798	186	2646	203	592	1767	11	1414	2588	191	323	295	3	1282	381	15	2477	499	2359	986	5365	777	51	1401	2539	1877	1082	3499	3601	36	6041	2092
ENSG00000029534	ANK1	protein_coding	468	642	6157	3353	5394	5194	3710	1588	0	1	0	0	0	14	0	19	55	0	0	0	42	14	492	0	46	72	243	1	0	182	3	303	95	0	0	0	122	0	522	0	0	468	30	34	0	0	0
ENSG00000029559	IBSP	protein_coding	0	0	0	0	0	0	0	0	0	0	0	0	0	0	0	0	0	0	0	0	0	0	0	0	0	0	0	0	0	0	0	0	0	0	0	0	0	0	0	0	0	0	0	0	0	0	0
ENSG00000029639	TFB1M	protein_coding	373	650	720	899	1215	1838	1374	784	118	379	950	0	1279	1	1364	940	36	71	1114	2014	1064	10	1434	31	303	1884	3517	3	381	988	1	977	42	79	0	0	445	27	753	0	835	285	312	191	2	2627	578
ENSG00000029725	RABEP1	protein_coding	3855	4443	7183	9132	6170	7358	4701	3513	230	12	0	6	170	0	110	232	125	55	17	134	363	4	322	148	1699	3	95	0	203	406	3	116	681	0	1677	17	10	0	230	0	1535	1404	36	604	183	189	2767
ENSG00000029993	HMGB3	protein_coding	157	142	1466	1246	2174	2198	2517	2077	927	720	50	1930	25	0	2471	56	2495	649	40	1488	1183	778	397	1	608	196	644	0	166	1225	0	9	951	1483	443	1	1572	1044	579	0	44	374	133	331	5	1081	1238
ENSG00000030066	NUP160	protein_coding	3788	4940	12218	12882	17208	15475	10022	6056	112	170	112	76	0	199	366	1327	22	257	1607	2581	706	109	1572	248	399	49	251	63	36	606	0	2753	1515	2207	1475	47	134	1754	2	16	210	762	4046	1795	16	13	277
ENSG00000030110	BAK1	protein_coding	1232	1011	2695	2284	2250	3252	3244	2173	4	17	0	0	7	0	19	0	0	230	0	1	11	2	109	6	38	163	236	5	4	30	0	0	340	4	73	0	0	0	1	0	3	0	0	11	1	112	347
ENSG00000030304	MUSK	protein_coding	1	0	0	0	0	1	0	0	0	0	0	0	0	0	0	0	0	0	0	0	0	0	0	0	0	0	0	0	0	0	0	0	0	0	0	0	0	0	0	0	0	0	0	0	0	0	0
ENSG00000030419	IKZF2	protein_coding	1685	3123	1576	1014	1940	1327	6588	4983	0	181	350	1	0	1	357	335	1014	0	1473	353	2048	2	1608	0	264	0	33	9	0	855	0	105	4	26	1547	452	51	0	483	746	33	41	1	894	7	65	0
ENSG00000030582	GRN	protein_coding	4063	4936	1085	732	2381	2705	2589	5933	0	8	211	0	3	0	503	304	0	0	0	219	274	1	11	0	959	97	246	0	148	2	0	0	0	159	19	37	147	0	0	0	0	8	10	85	0	89	77
ENSG00000031003	FAM13B	protein_coding	2482	3049	4439	4710	3815	3586	1812	3293	1	0	0	0	140	226	0	295	0	0	0	36	201	20	3	125	12	77	0	0	495	42	0	1420	30	0	4	0	467	0	171	0	169	787	0	4	33	18	27
ENSG00000031081	ARHGAP31	protein_coding	1070	1648	5094	5610	5486	3543	3073	5195	87	0	4	0	0	0	0	0	0	0	0	65	155	115	0	0	0	17	39	0	0	0	0	0	0	0	0	0	5	0	161	0	0	0	0	0	2	0	2
ENSG00000031544	NR2E3	processed_transcript	8	15	4	2	2	5	4	1	0	0	0	0	0	0	0	0	32	0	0	0	0	0	0	0	0	0	0	0	0	0	0	0	0	0	0	0	0	0	0	0	0	0	0	0	0	0	0
ENSG00000031691	CENPQ	protein_coding	192	341	277	483	4446	5548	1414	1104	375	651	1133	819	0	0	423	738	9	33	22	35	113	15	1456	9	161	104	1354	403	849	731	0	34	348	952	1131	17	2	0	37	0	20	854	1217	1411	2	0	1687
ENSG00000031698	SARS	protein_coding	5900	8024	11163	9904	8666	10628	12087	8219	5594	4880	3010	5171	24	2	5083	4315	2851	6950	8623	12909	2737	4464	6712	3723	4875	541	7247	161	7682	6962	11	1798	28	5653	14886	1562	5372	2754	6350	1096	4831	14087	11805	2296	1170	2881	5258
ENSG00000031823	RANBP3	protein_coding	3671	4450	7675	6141	4877	5169	4314	4029	26	6	7	236	102	0	545	6	107	4	31	0	37	1337	11	22	17	11	11	32	56	20	0	0	42	45	23	1	0	10	23	18	40	3	13	35	0	42	22
ENSG00000032219	ARID4A	protein_coding	4431	5270	2385	2920	4039	3554	2480	2735	766	115	4444	11	0	152	133	59	2422	21	1091	12	1	1603	0	891	245	226	1570	859	147	506	1	13	41	356	1758	41	65	3	863	3	2533	94	3	596	0	118	89
ENSG00000032389	TSSC1	protein_coding	1331	1489	2523	2509	2743	3527	2533	1896	761	1037	9	122	0	0	294	320	1613	37	47	56	189	71	45	1600	0	55	3651	0	504	1185	0	70	228	1	0	280	0	1440	746	373	14	983	472	656	7	98	29
ENSG00000032444	PNPLA6	protein_coding	3548	4525	6390	3706	4713	4884	7243	6737	1	0	0	1	82	0	203	9	0	276	0	0	0	0	1	0	0	6	0	0	10	0	0	0	3	227	0	6	0	0	13	1	91	0	129	0	0	0	90
ENSG00000032742	IFT88	protein_coding	647	723	79	122	136	150	376	335	84	0	0	0	27	0	868	0	0	2417	0	672	1	0	0	0	0	0	377	1	251	35	1	0	0	0	0	0	0	0	48	0	0	299	0	0	0	0	656
ENSG00000033011	ALG1	protein_coding	332	462	2091	1479	1287	1500	932	671	0	0	0	0	0	0	138	0	0	4	0	0	0	4	12	0	0	1	0	1	0	0	0	0	1	0	0	0	0	0	7	0	0	0	0	0	13	0	26
ENSG00000033030	ZCCHC8	protein_coding	2124	3032	3593	3534	4035	4036	3072	1871	6	91	262	181	0	0	646	327	0	2	73	206	35	242	1252	0	1151	194	34	771	1064	351	0	1	2714	684	104	4	1	0	787	568	218	15	130	51	101	1	0
ENSG00000033050	ABCF2	protein_coding	2014	2964	19566	16916	9868	10725	7566	4763	2089	1674	1	2532	224	1	2638	47	265	45	3773	1553	4284	1303	1791	1906	4332	2861	2605	3	1257	2328	0	1177	40	1985	1795	19	88	685	214	1777	1666	2575	4362	3018	1042	4314	4193
ENSG00000033100	CHPF2	protein_coding	3845	4243	6613	6629	4580	5150	4054	5370	0	0	0	1	0	57	80	0	7	0	0	0	0	0	0	0	0	0	3	0	0	70	0	0	5	22	0	0	0	7	230	0	0	13	0	0	0	0	0
ENSG00000033122	LRRC7	protein_coding	254	200	69	51	83	88	128	111	4	10	0	0	0	0	0	34	0	0	0	0	0	3	536	395	0	0	0	0	5	405	0	20	1	0	0	9	0	2	0	0	20	0	0	0	0	8	0
ENSG00000033170	FUT8	protein_coding	1150	1190	4266	5143	7818	9221	10941	10557	5029	3005	2643	5929	11	2003	4362	118	6174	4877	3841	10165	3658	2196	1675	1092	2017	4121	1151	193	9963	4494	1	1810	1743	7664	3988	2550	1356	3809	745	271	9159	2121	6741	4000	2994	2456	4062
ENSG00000033178	UBA6	protein_coding	2579	3529	7753	8122	9723	9541	6124	5235	662	717	188	127	0	1515	1133	1761	184	550	3844	2365	1965	2740	579	646	1179	1223	820	996	1648	1369	6	126	80	1987	887	627	882	279	1993	311	430	2680	64	1188	182	704	674
ENSG00000033327	GAB2	protein_coding	1105	978	1670	1332	2484	1612	4935	5823	359	0	400	0	0	0	2	0	0	10	29	42	0	2	0	0	0	3	370	0	0	55	0	0	0	8	291	20	0	0	20	0	26	23	142	0	1524	0	2
ENSG00000033627	ATP6V0A1	protein_coding	802	781	535	380	450	278	735	1052	0	0	0	0	3	1360	0	0	0	0	0	42	34	0	0	0	0	157	0	1	0	4	1	0	0	0	0	3	0	0	0	0	0	0	272	1	0	0	1174
ENSG00000033800	PIAS1	protein_coding	2681	3118	2897	2926	2521	2133	1410	1465	2340	334	2587	2939	27	0	119	26	2011	206	2077	1037	286	455	0	46	2214	1	0	134	1297	1532	0	84	0	1535	48	76	866	766	37	0	383	0	127	2132	14	471	2605
ENSG00000033867	SLC4A7	protein_coding	5677	7265	9489	10339	14701	12093	11929	7156	136	7	4	32	8	1766	340	91	527	48	128	8	3663	259	2219	5	141	251	191	17	246	382	35	1	243	480	617	2386	31	2	224	134	497	708	48	753	101	191	547
ENSG00000034053	APBA2	protein_coding	3825	3179	34	28	10	25	11	43	0	0	0	0	0	0	0	0	0	0	0	0	0	0	0	0	0	0	0	0	0	0	0	0	0	0	0	0	0	0	0	0	0	0	0	0	0	0	0
ENSG00000034063	UHRF1	processed_transcript	166	258	569	409	7436	7031	5466	3126	409	475	158	40	0	26	692	13	554	389	281	431	293	110	372	154	46	67	107	219	195	185	5	70	0	192	277	1	101	49	110	1	139	246	201	322	0	0	111
ENSG00000034152	MAP2K3	protein_coding	2615	3010	12699	10002	12820	16039	10216	8070	10	49	0	498	25	1	1078	980	763	461	15	992	2	103	1	1	456	149	16	0	47	775	3	104	225	87	28	375	243	143	1199	26	334	39	71	20	444	0	816
ENSG00000034239	EFCAB1	protein_coding	0	0	0	0	0	1	0	0	0	0	0	0	0	0	0	0	0	0	0	0	0	0	0	0	0	0	0	0	0	0	0	0	0	0	0	0	0	0	0	0	0	0	0	0	0	0	0
ENSG00000034510	TMSB10	protein_coding	46488	51866	60292	56130	61284	80056	52847	74547	4262	6694	1778	4454	9613	34	5468	5321	2880	6828	9970	11132	4425	4133	10290	7155	7590	3582	10778	2086	11084	3864	505	10546	14079	6982	8482	2321	9228	6985	5632	12069	10227	9597	11084	3607	2328	14935	12197
ENSG00000034533	ASTE1	protein_coding	595	746	618	674	1036	1271	521	487	16	1	0	0	16	0	0	59	0	1355	0	447	34	0	0	0	92	0	0	0	10	188	0	9	0	0	8	150	0	2790	225	22	32	60	0	708	0	175	322
ENSG00000034677	RNF19A	protein_coding	5284	6819	38178	45239	31416	35369	11597	10985	357	164	10320	2076	8	22	738	425	241	2145	500	540	438	375	1723	1155	963	1295	182	98	178	1750	0	920	221	729	99	3793	101	228	232	1	1102	3294	2	1133	2914	184	1122
ENSG00000034693	PEX3	protein_coding	540	674	2223	2150	1752	2222	1030	905	556	1628	24	755	0	0	356	407	1	0	527	725	1850	114	1684	0	395	114	1795	0	1255	213	0	3871	0	870	88	1	0	1	150	0	738	184	1968	17	20	2507	362
ENSG00000034713	GABARAPL2	protein_coding	2511	3287	2868	3067	4109	5376	2859	3208	634	1136	893	254	13	1	2005	1380	1367	817	831	2145	1444	20	2635	1553	1053	386	2764	3905	936	861	2	140	485	2053	1971	202	1029	1227	1868	0	1543	690	1110	974	537	606	943
ENSG00000034971	MYOC	protein_coding	0	0	0	2	1	0	0	0	0	0	0	0	0	0	0	0	0	0	0	0	0	0	0	0	0	0	0	0	0	0	0	0	0	0	0	0	0	0	0	0	0	0	0	0	0	0	0
ENSG00000035115	SH3YL1	protein_coding	3320	3619	2131	2496	1282	1424	1538	1458	420	5	0	0	6	41	25	373	0	255	84	300	206	1	1828	0	2409	12	0	0	385	743	0	439	0	184	0	1	256	877	654	5	48	23	0	9	1	3	274
ENSG00000035141	FAM136A	protein_coding	1957	2023	4255	5066	5974	7829	4798	2585	547	465	18	2901	238	2504	6690	1044	4353	3466	3199	1227	1971	2448	1825	427	783	197	1648	28	1815	859	0	3027	16	3143	1574	2020	142	196	3910	177	232	598	1336	444	54	2285	5118
ENSG00000035403	VCL	protein_coding	3404	5037	3283	2869	3784	3871	3425	1370	712	1	1	0	0	62	3	683	0	28	1	0	18	7	332	140	839	744	2914	12	1	261	0	367	1261	103	499	1	6	81	1411	13	38	278	553	1	0	237	167
ENSG00000035499	DEPDC1B	protein_coding	58	70	130	113	982	1069	2582	1766	102	0	100	0	1	0	425	1525	232	712	1173	1170	933	944	431	0	324	886	0	0	924	108	0	72	243	622	2669	141	0	1917	2	0	33	1461	891	53	0	0	130
ENSG00000035664	DAPK2	protein_coding	132	94	68	88	49	57	70	119	0	0	0	0	0	1	0	0	0	0	0	0	2	0	0	0	0	0	0	0	0	0	0	0	0	0	0	0	0	0	0	0	0	0	0	0	0	0	0
ENSG00000035681	NSMAF	protein_coding	3432	4494	6688	7864	7099	6873	5847	4557	1320	427	1	747	0	0	2444	2896	1	846	0	53	818	2036	1074	446	1016	4723	2899	11493	1018	1090	1	144	124	1882	2197	74	0	0	589	811	3873	173	1011	264	2	676	2539
ENSG00000035687	ADSS	protein_coding	2554	3288	11350	12286	9534	11366	5317	3960	20	182	962	2	1	87	140	88	1059	291	31	62	171	678	35	18	124	4	91	0	104	263	0	1385	202	404	397	324	2206	324	309	232	28	105	244	3	20	104	64
ENSG00000035720	STAP1	protein_coding	232	504	777	682	2218	1973	1692	2443	388	947	223	2159	13	101	5	0	268	1949	351	11	248	885	3590	104	2	399	345	0	194	4	0	35	269	7	387	2121	0	159	178	0	1206	575	107	379	0	2656	514
ENSG00000035862	TIMP2	protein_coding	549	597	212	283	32	168	10	6	0	0	0	0	0	0	0	0	0	0	0	0	0	0	0	0	0	0	0	0	0	0	1	0	0	0	0	1	0	0	0	0	0	0	0	0	0	0	0
ENSG00000035928	RFC1	protein_coding	2902	4148	5166	6705	14134	13564	8193	6705	2942	12	1148	596	23	0	1934	673	977	573	694	1223	119	2246	2728	12	1488	375	258	26	266	1470	16	287	2825	2802	23	512	73	1618	2911	1	1157	3290	195	542	13	2310	2530
ENSG00000036054	TBC1D23	protein_coding	1411	2042	4030	4359	3643	4113	1720	1774	89	273	3610	0	0	225	433	665	114	0	1	0	443	65	0	16	841	1087	1	0	0	18	0	112	12	239	0	0	135	0	95	0	133	1	683	306	9	108	2
ENSG00000036257	CUL3	protein_coding	4007	5626	12232	12160	9964	12312	7381	6034	709	45	0	30	0	0	54	78	1243	2033	273	206	629	110	1465	605	243	606	1656	2235	358	288	3	100	45	397	547	322	91	195	59	1110	180	3041	1057	896	29	305	466
ENSG00000036448	MYOM2	protein_coding	169	167	90	72	178	250	96	60	0	0	0	0	0	0	2	0	0	0	0	0	0	0	0	0	0	1037	758	0	0	2	3	0	0	0	0	0	0	0	0	0	0	0	0	0	0	0	0
ENSG00000036473	OTC	protein_coding	0	0	0	0	0	0	0	0	0	0	0	0	0	0	0	0	0	0	0	0	0	0	0	0	0	0	0	0	0	0	0	0	0	0	0	0	0	0	0	0	0	0	0	0	0	0	0
ENSG00000036530	CYP46A1	protein_coding	24	57	3	3	0	3	1	0	0	0	0	0	0	0	0	0	0	0	0	0	0	0	0	0	0	0	0	2	0	0	3	0	0	0	0	0	0	0	0	0	0	0	0	0	0	0	0
ENSG00000036549	ZZZ3	protein_coding	3292	4074	7873	9183	6984	6493	2718	2482	12	196	0	203	1	0	250	844	92	0	0	178	29	123	13	2222	93	0	255	1	362	337	3	105	468	606	718	0	2720	254	124	0	19	1124	523	494	68	63	104
ENSG00000036565	SLC18A1	protein_coding	10	6	0	0	0	0	0	0	0	0	0	0	0	0	0	0	0	0	0	0	0	0	0	0	0	0	0	0	0	0	1	0	0	0	0	1	0	0	0	0	0	0	0	0	0	0	0
ENSG00000036672	USP2	protein_coding	13	18	13	4	9	13	21	9	0	0	0	0	0	0	0	0	0	0	0	0	0	0	0	0	0	0	0	0	0	0	0	0	0	0	0	0	0	0	0	0	0	0	0	0	0	0	0
ENSG00000036828	CASR	protein_coding	2	4	2	1	1	5	1	0	0	0	0	0	0	0	0	38	0	0	0	0	0	0	0	0	0	0	0	0	0	0	0	0	0	0	0	0	0	0	0	0	0	0	0	0	0	0	0
ENSG00000037042	TUBG2	protein_coding	700	1010	174	90	368	314	177	409	7	1	0	0	0	1	15	0	0	0	10	7	8	0	11	0	54	13	6	0	0	1	0	14	0	2	1	0	0	4	1	0	2	8	1	0	1	1	25
ENSG00000037241	RPL26L1	protein_coding	122	216	1006	1097	1648	2105	862	537	385	446	89	113	715	0	347	520	382	595	672	297	883	174	270	478	1102	242	271	4	223	321	0	1042	405	686	712	297	1198	131	473	878	569	493	856	1153	20	330	838
ENSG00000037280	FLT4	protein_coding	353	891	1	0	29	27	36	3	0	0	0	0	0	0	0	0	0	0	0	0	0	0	0	0	0	0	0	1	0	0	0	0	0	0	0	0	0	0	0	0	0	0	0	0	0	0	0
ENSG00000037474	NSUN2	protein_coding	3755	5206	22229	19402	18193	18169	12238	7954	93	815	0	2	0	0	683	53	504	25	6	1077	66	35	376	0	1624	22	136	0	610	206	0	78	1116	162	48	25	0	9	766	7	30	63	111	4	74	29	147
ENSG00000037637	FBXO42	protein_coding	2223	2530	2860	2732	2644	2652	1841	1727	104	36	2201	0	0	0	63	0	301	341	0	1	0	0	632	93	0	0	175	0	214	18	1	1	13	0	3855	0	378	4	0	0	6	8	0	397	0	1132	34
ENSG00000037749	MFAP3	protein_coding	1122	1382	4346	5026	4017	3728	1811	2260	11	602	0	0	0	0	0	24	0	0	5	13	0	51	0	2773	76	0	5	0	989	20	0	0	0	0	102	0	0	137	0	0	0	8	1196	0	6	0	47
ENSG00000037757	MRI1	protein_coding	1607	2053	759	579	981	1191	971	683	0	0	26	1	1	0	0	9	0	1	0	0	4	0	0	0	0	0	0	0	62	1	0	0	0	0	0	4	0	0	5	0	1	0	5	0	163	1	38
ENSG00000037897	METTL1	protein_coding	173	198	5540	4130	2499	3167	1059	593	497	667	205	0	1	160	583	207	144	85	533	1586	699	657	690	24	2724	1303	5	0	83	318	6	67	178	1229	487	515	70	10	337	0	79	83	0	898	656	150	496
ENSG00000037965	HOXC8	protein_coding	0	0	1	8	0	1	0	0	0	0	0	0	0	0	0	0	0	0	0	0	0	0	0	0	0	0	0	0	0	0	0	0	0	0	0	1	0	0	0	0	0	0	0	0	0	0	0
ENSG00000038002	AGA	protein_coding	1435	1530	586	539	1206	1410	1403	1660	1151	4	0	0	0	0	596	1420	0	1067	29	1247	12	167	3235	275	984	0	2177	1	82	636	0	7	1	294	46	618	219	814	528	0	195	1037	515	27	171	25	2295
ENSG00000038210	PI4K2B	protein_coding	1332	2039	3866	4831	10547	10485	6126	6431	15	246	35	37	1	0	683	0	78	164	1	473	264	149	1	0	435	94	146	0	436	187	1	46	790	54	0	56	0	80	28	0	53	77	0	36	0	14	119
ENSG00000038219	BOD1L1	protein_coding	5940	8144	14036	14944	12329	8154	5583	5856	1677	168	963	1178	907	5424	874	442	1025	621	3875	2	231	6	0	54	0	893	165	4089	2491	46	2	2389	128	1112	693	0	214	0	145	5	28	999	1448	196	262	379	40
ENSG00000038274	MAT2B	protein_coding	7360	10786	11461	14201	16337	17378	7343	8109	1391	1339	195	1677	0	0	317	2893	667	812	330	482	1453	1597	2464	1373	1026	2068	17	105	2616	1152	0	2181	498	3554	488	78	3012	982	1334	0	1400	3378	2659	624	234	1447	129
ENSG00000038295	TLL1	protein_coding	0	1	1	1	5	0	20	160	0	0	0	0	0	0	0	0	0	0	0	0	0	0	0	0	0	0	0	0	0	63	1	0	0	0	0	1	0	0	0	0	0	0	0	0	0	0	0
ENSG00000038358	EDC4	protein_coding	4329	5281	7499	5951	5860	5638	4674	3529	0	2	0	0	0	0	0	5	23	0	0	1	12	0	0	0	0	1	0	0	0	0	1	2	0	0	0	0	36	0	32	0	25	0	0	2	0	0	1
ENSG00000038382	TRIO	protein_coding	599	641	1386	1999	864	1251	829	1582	0	0	0	0	0	0	5	50	15	5	1018	0	0	0	0	0	0	0	11	0	46	0	1	32	129	0	0	0	0	0	0	0	0	7	0	0	1	0	0
ENSG00000038427	VCAN	protein_coding	4072	5775	22	90	25	120	2	5	0	0	0	0	0	0	0	0	0	0	0	0	0	0	0	0	0	0	0	0	0	0	0	0	0	0	0	0	0	0	0	0	0	0	0	0	0	0	0
ENSG00000038532	CLEC16A	protein_coding	2539	2962	5603	4782	5934	5311	5109	7935	85	268	18	0	1	2	693	1	16	23	0	0	15	3	0	4	4	838	515	22	1081	26	2	6	372	797	0	12	300	21	38	0	846	672	0	26	28	0	0
ENSG00000038945	MSR1	protein_coding	53	27	0	1	0	3	0	0	0	0	0	0	0	0	0	0	0	0	0	0	0	0	0	0	0	0	0	0	0	0	0	0	0	0	0	7	0	0	0	0	0	0	0	0	0	0	0
ENSG00000039068	CDH1	protein_coding	24	243	201	318	62	78	26	268	1	0	0	0	0	0	0	0	0	0	0	0	0	0	0	0	373	0	0	0	0	0	0	0	0	0	0	1	0	295	0	0	0	0	0	0	0	0	0
ENSG00000039123	SKIV2L2	protein_coding	1742	2908	16306	18189	14291	14610	6770	4446	49	956	1204	159	4	62	643	173	1038	80	1336	309	981	217	2729	59	3357	230	27	1486	603	949	1	476	80	95	173	3	878	59	18	2	3892	2348	88	74	12	231	4777
ENSG00000039139	DNAH5	protein_coding	0	1	5	16	5	10	1	0	0	0	0	0	0	0	0	0	0	0	0	0	0	2	0	0	0	0	0	0	0	0	1	0	0	0	0	0	0	0	0	0	0	0	0	0	0	0	0
ENSG00000039319	ZFYVE16	protein_coding	1069	1648	1154	1473	1588	1489	1008	1596	0	0	0	0	0	0	0	0	0	1161	0	0	4	5	0	124	0	0	16	0	0	5	0	345	0	56	38	0	0	8	3	0	0	50	884	227	349	583	0
ENSG00000039523	FAM65A	protein_coding	1201	1374	1124	754	1081	1216	732	595	0	0	0	0	0	0	0	0	0	0	0	0	0	0	0	0	816	0	0	0	0	0	0	0	1577	0	0	11	0	0	0	0	0	0	0	0	0	0	0
ENSG00000039537	C6	protein_coding	0	0	0	0	0	0	0	0	0	0	0	0	0	0	0	0	0	0	0	0	0	0	0	0	0	0	0	0	0	0	0	0	0	0	0	0	0	0	0	0	0	0	0	0	0	0	0
ENSG00000039560	RAI14	protein_coding	46	46	198	283	40	223	142	4	0	0	0	0	0	0	0	0	4	0	0	0	562	0	0	0	0	1598	0	0	0	0	3	0	0	0	0	0	0	0	0	0	0	0	24	0	0	0	0
ENSG00000039600	SOX30	protein_coding	15	53	9	5	20	14	30	47	0	0	0	0	0	0	0	0	0	0	0	0	0	0	0	0	0	0	0	0	0	0	1	0	0	0	4	0	0	0	0	0	0	0	0	0	0	0	0
ENSG00000039650	PNKP	protein_coding	2429	2682	2591	1700	2045	2172	2375	1779	0	0	0	0	2	0	380	26	0	0	0	0	0	0	0	0	0	0	0	0	0	88	0	0	0	0	0	0	0	1	23	7	0	0	0	81	0	0	0
ENSG00000039987	BEST2	protein_coding	3	3	1	1	0	3	0	0	0	0	0	0	0	0	0	0	0	0	0	0	0	0	0	0	0	0	0	0	0	0	0	0	0	0	0	0	0	0	0	0	0	0	0	0	0	0	0
ENSG00000040199	PHLPP2	protein_coding	1167	1574	7326	6695	5033	3985	2510	2562	86	0	0	0	1	69	237	0	0	0	31	0	735	0	903	9	0	0	0	0	0	13	0	1	5	506	0	1	0	58	16	32	0	0	37	0	0	0	0
ENSG00000040275	SPDL1	protein_coding	474	940	1565	1833	3908	4641	3965	2949	1613	782	0	0	39	22	121	3095	7	571	0	1501	1181	679	2022	384	564	431	0	2621	642	2473	168	91	1082	2003	3487	30	172	1847	676	87	167	1401	116	1912	0	3883	3580
ENSG00000040341	STAU2	protein_coding	1018	1280	829	831	1571	1455	3570	4674	192	505	2379	74	0	0	1	94	141	783	4	1460	1059	203	49	2	1793	113	12	100	741	132	1	5	109	414	134	14	8	140	294	0	46	541	167	498	19	1595	1017
ENSG00000040487	PQLC2	protein_coding	230	305	614	427	596	734	469	439	0	0	0	0	0	0	0	0	0	0	0	0	0	0	11	0	0	0	0	0	0	0	1	0	0	0	1	1	0	0	0	0	0	0	0	0	0	0	0
ENSG00000040531	CTNS	protein_coding	535	726	3651	3190	3983	5345	2621	2564	69	0	0	404	28	4	230	0	0	8	196	73	0	29	6	0	0	0	0	0	0	0	0	0	63	9	1	0	0	0	977	0	84	0	0	61	14	0	0
ENSG00000040608	RTN4R	protein_coding	65	57	71	9	32	24	4	0	0	0	0	0	0	0	0	0	0	0	0	0	0	0	0	0	0	0	0	0	0	0	0	0	0	0	0	0	0	0	0	0	0	0	0	0	0	0	0
ENSG00000040633	PHF23	protein_coding	656	1029	6098	4981	3073	4232	2045	2240	19	2	27	66	14	0	277	0	1	2	22	0	26	0	143	7	672	2	0	0	322	0	0	0	35	540	0	0	1	0	1	157	0	4	0	44	341	0	603
ENSG00000040731	CDH10	protein_coding	0	0	0	4	1	3	0	1	0	0	0	0	0	0	0	0	0	0	0	0	0	0	0	0	0	0	0	0	0	0	0	0	0	0	0	0	0	0	0	0	0	0	0	0	0	0	0
ENSG00000040933	INPP4A	protein_coding	11519	13961	5087	5293	9546	7780	4402	6720	34	81	0	1	1	0	45	0	44	137	193	783	0	216	0	0	0	0	19	1241	0	49	1	78	37	365	82	0	709	0	479	0	3	413	0	0	268	17	1
ENSG00000041353	RAB27B	protein_coding	466	298	63	48	38	59	84	1428	0	0	0	12	0	0	0	0	0	0	0	30	0	0	0	0	0	0	0	0	0	0	0	0	0	0	0	0	0	26	0	0	0	0	0	0	0	0	0
ENSG00000041357	PSMA4	protein_coding	3649	4229	18948	21938	28095	40215	10879	9243	6680	3668	7623	2988	2785	263	6189	4481	3214	7672	8998	6945	5796	7647	10068	3976	13041	7367	8442	1841	8651	5548	0	10989	1420	7320	8289	5118	4823	3682	4849	1	5964	14355	8507	7737	1233	14843	4749
ENSG00000041515	MYO16	protein_coding	17	59	1	4	1	2	1	0	0	0	0	0	0	0	0	0	0	0	0	0	0	0	0	0	0	0	0	0	0	0	2	0	0	0	0	0	0	0	0	0	0	0	0	0	0	0	0
ENSG00000041802	LSG1	protein_coding	2728	3509	12604	11912	7777	8319	5345	3811	1405	1221	0	284	31	1	542	251	1382	3069	954	1158	327	1461	759	553	1050	440	12	199	1715	1286	29	1770	494	605	39	5	197	0	256	2	499	1622	275	136	1	445	2486
ENSG00000041880	PARP3	protein_coding	881	1014	685	500	862	937	820	791	0	1	0	0	0	0	43	0	0	0	0	0	0	2	0	599	0	0	1372	0	0	0	0	0	0	0	5	0	0	0	60	0	70	25	0	69	0	0	68
ENSG00000041982	TNC	protein_coding	1	1	2314	2117	642	2157	4	26	0	0	0	0	0	0	0	0	0	0	0	0	0	0	0	0	0	0	0	0	0	0	1	0	0	0	0	0	0	0	0	0	0	0	0	0	0	0	0
ENSG00000041988	THAP3	protein_coding	481	670	893	755	736	959	649	485	381	0	0	5	2	0	230	43	0	0	0	104	0	1502	2	0	1	0	370	0	0	126	0	0	0	0	0	0	0	0	596	1250	1	0	252	0	5	334	0
ENSG00000042062	FAM65C	protein_coding	82	84	17	25	21	11	16	12	1	0	0	0	1	0	0	0	0	0	0	0	39	1	0	0	0	0	0	2	0	0	2	4	0	0	0	0	1	48	0	0	0	0	0	0	0	0	0
ENSG00000042088	TDP1	protein_coding	1636	2212	4852	5067	5192	6130	4799	3715	139	3325	7838	355	12	1358	648	2615	1536	1554	333	114	1058	3651	2561	27	8	1600	1391	1	2825	1003	3	2789	37	4254	65	315	3513	2285	1531	273	290	10150	1242	3473	843	1	1530
ENSG00000042286	AIFM2	protein_coding	391	466	771	511	2061	2287	1729	1636	29	4	1	0	0	0	0	0	0	2	0	63	238	0	0	0	1490	28	161	0	189	0	0	0	2	357	0	1	171	0	0	1	0	0	68	92	0	0	0
ENSG00000042304	C2orf83	protein_coding	0	0	0	0	0	0	0	0	0	0	0	0	0	0	0	0	0	0	0	0	0	0	0	0	0	0	0	0	0	0	0	0	0	0	0	0	0	0	0	0	0	0	0	0	0	0	0
ENSG00000042317	SPATA7	protein_coding	125	168	23	32	92	162	164	109	78	0	0	0	0	0	1	893	118	50	0	392	0	263	499	0	0	1	1	0	0	157	3	0	0	291	0	1	0	0	0	0	0	1	0	0	0	98	2
ENSG00000042429	MED17	protein_coding	1790	1926	4921	4751	4582	5013	2781	2410	93	0	2	0	0	0	3	0	3	2	0	905	36	390	0	348	0	40	0	2878	1639	63	0	4	13	683	71	1	1	0	15	550	982	0	0	0	267	945	0
ENSG00000042445	RETSAT	protein_coding	1584	2517	1509	1322	2114	2125	2402	2531	0	0	0	0	0	0	0	0	123	0	0	0	0	0	0	0	33	1	0	1	0	8	0	7	1	0	19	0	0	0	0	1	0	0	0	0	0	0	0
ENSG00000042493	CAPG	protein_coding	1187	1562	1475	1046	4277	5829	5004	5587	1734	1080	432	335	3690	0	1843	157	79	1912	2031	1797	136	41	1724	2049	6858	1056	3198	1	1009	802	1	14	1417	3719	0	2795	302	0	386	0	102	382	369	811	2100	128	1325
ENSG00000042753	AP2S1	protein_coding	1045	1274	2924	1795	2302	3086	2653	2279	164	72	0	10	1250	19	356	247	576	62	82	98	174	45	329	160	160	51	411	0	68	210	0	517	256	381	55	38	231	123	506	17	32	323	159	130	209	352	132
ENSG00000042781	USH2A	protein_coding	2	10	0	0	3	5	4	1	0	0	0	0	0	0	0	0	0	0	0	0	0	0	0	0	0	0	0	2	0	0	0	0	0	0	0	1	0	0	0	0	0	0	0	0	0	0	0
ENSG00000042813	ZPBP	protein_coding	0	0	0	0	2	0	2	4	0	0	0	0	0	0	0	0	0	0	0	0	0	0	0	0	0	0	0	0	0	0	2	0	0	0	0	1	0	0	0	0	0	0	0	0	0	0	0
ENSG00000042832	TG	protein_coding	163	134	12	34	21	37	13	6	0	0	0	0	0	0	0	0	0	0	0	0	0	0	0	0	0	0	0	0	0	0	2	0	0	0	0	0	0	0	0	0	0	0	0	0	362	0	0
ENSG00000042980	ADAM28	protein_coding	117	212	1	1	0	9	0	11	0	0	0	0	0	0	0	0	0	0	0	0	0	9	0	0	0	0	0	0	0	0	2	0	0	0	0	0	0	0	0	0	0	0	0	0	0	0	0
ENSG00000043039	BARX2	protein_coding	4	7	0	0	0	0	4	4	0	0	0	0	0	0	0	0	0	0	0	0	0	0	0	0	0	0	0	0	0	0	0	0	0	0	0	0	0	0	0	0	0	0	0	0	0	0	0
ENSG00000043093	DCUN1D1	protein_coding	1696	2060	4000	4949	6385	6594	3588	3512	741	1522	3511	0	11	0	2345	1541	1219	1783	1142	2194	1339	3798	3041	155	1770	832	307	0	1412	667	0	2188	0	268	223	250	1780	872	290	1	1282	153	1441	1069	563	306	2391
ENSG00000043143	PHF15	protein_coding	14505	16878	7610	6295	7466	6215	4999	7083	1	0	136	0	0	0	0	0	8	21	0	8	15	0	0	0	0	0	0	24	124	0	0	3	360	0	0	97	0	0	456	0	25	25	40	0	1	269	0
ENSG00000043355	ZIC2	protein_coding	0	0	7	2	0	2	0	0	0	0	0	0	0	0	0	0	0	0	0	0	0	0	0	0	0	0	0	0	0	0	0	0	0	0	0	0	0	0	0	0	0	0	0	0	0	0	0
ENSG00000043462	LCP2	protein_coding	21667	24193	15755	11979	22826	21953	16945	18017	1486	1645	5390	429	33	0	349	44	995	623	3589	416	296	1169	724	1862	484	3669	3208	16	1547	945	5	2618	1873	1225	471	143	205	707	1651	452	436	345	4932	2258	805	1220	2602
ENSG00000043514	TRIT1	protein_coding	826	1145	3595	3529	1784	2474	1657	896	154	9	0	11	0	0	524	1565	2066	2	0	117	79	0	871	2	905	3	2183	0	1	1052	0	15	1	0	263	2355	0	135	12	8	0	0	3245	50	11	105	6
ENSG00000043591	ADRB1	protein_coding	2	5	1	0	1	1	1	0	0	0	0	0	0	0	0	0	0	0	0	0	0	0	0	0	0	0	0	0	0	0	0	0	0	0	0	0	0	0	0	0	0	0	0	0	0	0	0
ENSG00000044012	GUCA2B	protein_coding	0	0	0	0	0	0	0	0	0	0	0	0	0	0	0	0	0	0	0	0	0	0	0	0	0	0	0	0	0	0	0	0	0	0	0	0	0	0	0	0	0	0	0	0	0	0	0
ENSG00000044090	CUL7	protein_coding	1450	1727	1525	1314	2422	2508	2566	2534	78	0	0	0	0	0	56	0	4	0	5	0	0	0	1	0	0	0	0	0	0	733	0	0	0	0	0	128	0	0	0	0	0	0	0	1	0	0	0
ENSG00000044115	CTNNA1	protein_coding	1188	1053	82400	57486	20090	19610	10381	15216	146	85	2484	1054	4	6864	921	2778	1579	4581	988	6153	276	1155	21	1144	2566	2713	32	51	1270	452	0	237	2114	985	0	65	1773	0	1077	31	1475	1472	3254	1179	941	1	109
ENSG00000044446	PHKA2	protein_coding	2910	3576	2223	1964	1767	1628	1559	1067	350	0	0	0	0	0	0	85	27	0	0	0	28	0	0	690	0	0	0	0	842	0	1	2343	0	1	0	381	0	7	0	0	0	73	0	0	1	56	376
ENSG00000044459	CNTLN	protein_coding	38	71	9	14	52	84	6	35	0	0	0	0	0	0	0	0	0	0	0	0	0	0	0	0	0	0	0	0	0	0	2	0	0	0	0	0	0	0	0	0	0	0	0	0	0	0	0
ENSG00000044524	EPHA3	protein_coding	0	5	186	302	39	119	0	0	0	0	0	0	0	0	0	0	0	0	0	0	0	0	0	0	0	0	0	0	0	0	1	0	0	0	0	0	0	0	0	0	0	0	0	0	0	0	0
ENSG00000044574	HSPA5	protein_coding	15282	16138	55633	55462	60060	68484	59028	52711	1420	1233	2208	310	117	4217	8912	2416	7264	2340	4670	5159	2187	4090	1011	1629	5239	5962	9060	3821	2408	2049	3035	1455	3451	3837	5604	53	820	3658	6736	8798	5629	2690	2827	3263	1522	8870	3354
ENSG00000046604	DSG2	protein_coding	13	22	70	70	51	125	90	265	0	0	0	0	0	0	0	0	0	0	0	0	0	0	0	0	0	0	0	0	0	0	0	0	0	0	0	0	0	0	0	0	0	0	0	0	0	0	0
ENSG00000046647	GEMIN8	protein_coding	696	1001	1353	1305	792	1118	526	359	0	0	0	0	0	95	442	110	0	1986	1764	0	121	767	1977	42	0	0	8	0	0	924	0	0	0	55	100	1	149	0	2	0	94	26	0	0	62	0	0
ENSG00000046651	OFD1	protein_coding	6675	8090	3845	3391	2586	2730	1297	1399	307	318	1393	344	12	893	14	0	0	0	0	0	369	815	45	1	0	902	0	317	299	497	0	3	0	378	231	0	0	0	0	0	167	315	115	0	1001	0	0
ENSG00000046653	GPM6B	protein_coding	276	434	489	469	185	245	65	78	3	0	0	0	0	0	0	0	0	0	0	0	0	102	0	0	22	0	0	0	0	0	0	0	0	0	0	10	0	0	0	0	0	0	0	0	0	79	0
ENSG00000046774	MAGEC2	protein_coding	0	0	0	0	0	0	0	0	0	0	0	0	0	0	0	0	0	0	0	0	0	0	0	0	0	0	0	0	0	0	0	0	0	0	0	0	0	0	0	0	0	0	0	0	0	0	0
ENSG00000046889	PREX2	protein_coding	0	2	0	0	1	2	0	0	0	1	0	0	0	0	0	0	0	0	0	0	0	0	0	0	0	0	0	0	0	0	1	0	0	0	0	0	0	0	0	0	0	0	0	0	0	0	0
ENSG00000047056	WDR37	protein_coding	4337	5298	3163	2947	2072	1914	1981	1852	0	0	0	0	1	7	51	0	0	12	0	71	105	140	0	136	10	0	0	0	0	6	0	0	0	0	1	0	0	0	0	0	1372	0	0	0	156	0	1679
ENSG00000047188	YTHDC2	protein_coding	5653	6183	4709	4403	6019	5598	3486	2746	4	0	0	43	0	0	7	0	793	75	0	0	153	0	0	0	626	82	4	459	15	76	3	0	3	1374	0	0	0	0	179	170	98	166	1	0	32	0	540
ENSG00000047230	CTPS2	protein_coding	460	548	59	58	558	606	763	623	0	0	0	0	0	0	0	0	986	0	0	0	0	40	0	0	106	0	0	0	0	1	2	0	24	0	0	0	0	1653	0	0	0	2193	0	0	0	0	0
ENSG00000047249	ATP6V1H	protein_coding	1267	1555	1226	1239	1692	2153	1776	1799	1458	271	0	0	0	0	1011	45	364	995	21	1880	0	488	2861	30	44	0	602	0	105	124	0	281	53	960	0	167	129	0	3	0	462	1614	1138	257	565	0	10
ENSG00000047315	POLR2B	protein_coding	6431	9290	20418	23809	23360	23296	12845	11320	1606	637	1058	1151	0	43	1976	273	2352	545	2544	1138	1038	1125	630	752	1295	4490	365	20	2376	3172	0	2256	83	2311	558	0	4619	1107	4354	0	31	4025	2864	3003	858	973	2009
ENSG00000047346	FAM214A	protein_coding	3746	4944	378	446	1376	1303	913	1632	322	0	93	0	0	0	257	0	0	1	288	0	3	0	323	9	15	904	0	19	23	94	0	8	2	0	0	0	1	2	63	0	598	12	1	0	0	0	0
ENSG00000047365	ARAP2	protein_coding	5620	5455	25783	23140	12657	8970	3327	3411	11	9	119	70	0	114	320	0	14	2136	47	29	500	2681	166	34	8	75	100	0	874	225	1	34	6	856	0	5	13	462	210	3216	2	40	117	32	113	1122	14
ENSG00000047410	TPR	protein_coding	16296	21971	24144	27338	32638	26274	22317	22231	1478	515	3645	338	645	336	2801	383	716	42	3889	2325	2326	1929	2692	333	1615	370	2244	3183	2904	1812	2	1625	4187	7330	2417	427	1454	1123	1352	7683	2574	4460	823	2796	196	1813	4144
ENSG00000047457	CP	protein_coding	19	45	43	24	11	13	12	15	0	0	0	0	0	0	0	0	0	0	0	0	0	0	0	0	0	0	0	0	0	0	1	0	0	0	0	73	0	0	0	0	0	0	0	0	0	0	0
ENSG00000047578	KIAA0556	protein_coding	1469	1578	1659	1675	1103	941	958	836	0	34	0	0	176	0	0	0	28	0	0	0	0	0	0	0	0	34	0	0	1	4	2	0	0	0	1	147	0	0	0	0	0	2	0	20	0	0	0
ENSG00000047579	DTNBP1	protein_coding	932	991	694	719	878	1290	944	832	2	2	51	2	0	1	10	0	3	8	222	0	27	71	8	0	0	1	161	0	315	46	0	2	78	537	4	0	2	0	332	1	15	540	0	0	27	0	41
ENSG00000047597	XK	protein_coding	14	3	11	10	11	25	4	49	0	0	0	0	0	0	0	0	0	0	0	0	0	0	0	0	0	0	0	0	0	0	0	0	0	0	0	0	0	0	0	0	0	0	0	0	0	0	0
ENSG00000047617	ANO2	protein_coding	0	0	1	0	0	1	0	0	0	0	0	0	0	0	0	0	0	0	0	0	0	1	0	0	0	0	0	0	0	0	2	0	0	0	0	0	0	0	0	0	0	0	0	0	0	0	0
ENSG00000047621	C12orf4	protein_coding	660	995	1725	2034	3286	3870	1840	1648	1293	88	20	4	4	2	84	65	0	862	424	1383	170	94	0	16	878	0	218	1	1549	720	0	100	1	393	57	91	1	4	4	4	1217	69	8	4	0	32	864
ENSG00000047634	SCML1	protein_coding	1803	1574	375	666	417	678	47	73	0	0	0	0	0	0	0	0	0	0	0	0	0	0	0	0	0	0	0	0	0	0	0	0	0	0	0	0	0	0	0	0	0	0	0	0	0	0	0
ENSG00000047644	WWC3	protein_coding	3440	4547	10981	8684	7181	5635	4575	7044	80	58	0	1	6	32	8	446	0	23	0	57	4	1	1526	0	43	9	1	0	0	2	3	0	217	0	0	0	1	0	6	0	0	12	32	602	8	2640	293
ENSG00000047648	ARHGAP6	protein_coding	7	6	4	3	5	3	0	40	0	0	0	0	0	0	0	0	0	0	0	0	0	0	0	0	0	0	0	0	0	0	0	0	0	0	0	0	0	0	0	0	0	0	0	0	0	0	0
ENSG00000047662	FAM184B	protein_coding	1092	1471	660	592	483	451	415	569	0	22	0	0	0	0	0	0	0	0	360	0	0	4	0	0	0	0	0	0	0	0	0	0	0	9	0	0	0	0	0	0	0	128	59	0	0	0	0
ENSG00000047849	MAP4	protein_coding	6811	8466	19282	17557	16045	13965	18225	19546	779	924	18	11	23	172	1104	672	446	274	520	2275	590	884	3440	1571	1551	288	1	106	1319	429	2	651	130	1617	33	0	15	495	348	822	1120	3526	45	462	893	247	147
ENSG00000047932	GOPC	protein_coding	3723	4926	7292	7574	8578	7508	4396	6178	4	38	1	1017	1	3037	53	412	181	3	0	72	10	9	358	105	3	209	275	53	8	420	2	0	1033	181	451	191	8	0	14	0	30	2109	301	0	57	218	415
ENSG00000047936	ROS1	protein_coding	0	0	1	5	1	1	0	1	0	0	0	0	0	0	0	0	0	0	0	0	0	0	0	0	0	0	0	1	0	0	2	0	0	0	0	0	0	0	0	0	0	0	0	0	0	0	0
ENSG00000048028	USP28	protein_coding	1227	1228	405	447	1348	1160	3079	3301	160	4	2968	0	0	0	1532	37	555	26	108	109	1199	0	57	0	1748	0	129	1	1469	1077	2	1143	1	0	0	980	597	0	5	76	47	179	1	72	14	156	2108
ENSG00000048052	HDAC9	protein_coding	167	359	395	372	120	190	180	334	0	0	0	0	0	0	0	0	0	0	0	0	164	1	0	0	0	0	0	0	0	0	0	0	0	0	0	5	0	0	0	0	0	0	0	0	0	0	0
ENSG00000048140	TSPAN17	protein_coding	1990	1903	31126	22016	6423	8736	3176	2593	23	0	0	0	0	0	2	0	0	0	569	0	2	0	54	0	0	25	0	0	0	162	0	0	123	0	0	1	336	0	0	74	0	70	341	0	0	0	2
ENSG00000048162	NOP16	protein_coding	491	527	9543	8714	4817	6697	2966	1195	1110	2236	1587	562	5	0	3740	3899	3152	2396	2074	4694	1829	1249	2607	3864	3328	1630	2832	2861	2348	1261	207	2635	3472	2457	4523	2390	652	3238	3264	2757	1454	2733	3836	2325	213	2328	3416
ENSG00000048342	CC2D2A	protein_coding	36	55	17	34	27	19	21	10	0	0	0	0	0	0	0	0	0	0	0	0	0	0	0	0	0	1	0	1	0	0	0	0	0	0	11	0	0	0	0	0	38	0	0	0	0	9	0
ENSG00000048392	RRM2B	protein_coding	739	1166	2312	2694	9217	7298	4495	6198	5	402	3438	920	1	0	56	0	11	1046	0	0	10	9	0	227	286	0	6	0	0	549	0	53	4	488	766	2360	260	717	0	0	5	1	162	561	0	0	1
ENSG00000048405	ZNF800	protein_coding	4020	4118	5302	6714	5917	6067	2544	2071	365	316	0	2020	41	123	527	54	1	188	1	0	200	623	25	0	1	769	155	4920	306	277	3	70	86	160	1286	353	32	1147	0	0	25	415	104	17	0	301	28
ENSG00000048462	TNFRSF17	protein_coding	6	11	0	0	0	0	1	0	0	0	0	0	0	1	0	0	0	0	0	0	0	0	0	0	0	0	0	0	0	0	0	0	0	0	0	50	0	0	0	0	0	0	0	0	0	0	0
ENSG00000048471	SNX29	protein_coding	3669	3836	524	481	927	773	971	1170	0	24	0	1	0	5	0	0	0	0	0	2	182	0	0	11	0	1425	1	29	0	193	3	0	0	0	12	0	0	0	0	0	0	650	1	0	0	0	0
ENSG00000048540	LMO3	protein_coding	0	0	3	2	0	0	0	1	0	0	0	0	0	0	0	0	0	0	0	0	0	0	0	0	0	0	0	0	0	0	1	0	0	0	0	72	0	0	0	0	0	0	0	0	0	0	0
ENSG00000048544	MRPS10	protein_coding	790	1109	4968	5589	5399	6468	3370	2280	887	1910	0	755	136	267	2690	2166	3201	2532	1702	1846	970	3183	3014	1792	2959	3255	272	53	1162	1294	0	3399	496	2908	1793	49	1039	1509	1788	302	1127	5551	2657	966	22	128	205
ENSG00000048545	GUCA1A	protein_coding	6	2	1	0	1	1	0	0	0	0	0	0	0	0	0	0	0	0	0	0	0	0	0	0	0	0	0	0	0	0	0	0	0	0	0	0	0	0	0	0	0	0	0	0	0	0	0
ENSG00000048649	RSF1	protein_coding	4738	5619	6453	7108	5638	4805	2972	3787	97	90	102	130	178	0	1417	1	292	92	3644	1809	464	261	1	1431	113	755	503	332	2696	1174	0	1162	354	365	1354	86	331	2183	1571	0	465	2352	2332	852	89	86	1587
ENSG00000048707	VPS13D	protein_coding	8040	10589	10294	9721	5682	3875	3539	3401	0	1	0	64	443	0	0	0	16	1016	49	271	7	0	0	1	0	14	0	3	419	256	25	1	0	90	0	67	34	0	0	2	0	3	0	0	0	0	0
ENSG00000048740	CELF2	protein_coding	25875	27626	4740	4978	13850	10982	14218	14618	1203	123	1	1410	27	145	369	2552	1754	1005	1875	2007	1037	3446	177	429	1117	1497	3339	3383	2652	693	1	3	2462	1107	631	1279	866	302	240	792	1490	1846	1307	731	816	1022	1857
ENSG00000048828	FAM120A	protein_coding	9795	11635	20939	23341	22434	21886	17478	18084	149	668	478	35	62	1456	234	851	579	1	120	573	510	799	413	1	907	1189	122	0	85	263	0	2049	1571	494	1228	71	402	712	491	0	327	241	22	429	0	41	422
ENSG00000048991	R3HDM1	protein_coding	2616	3279	5473	6376	5164	5460	4051	3561	426	124	691	234	0	0	228	0	1	29	156	4	222	289	1248	230	30	2421	15	0	23	1014	0	77	25	143	688	51	19	259	11	648	5	492	486	10	52	2632	4
ENSG00000049089	COL9A2	protein_coding	246	423	859	348	2171	1943	2611	3065	1	0	2	1	0	0	0	93	9	10	0	63	0	0	64	11	95	1	0	1	106	30	0	10	21	0	0	0	0	0	4	0	0	0	37	42	119	0	1
ENSG00000049130	KITLG	protein_coding	0	0	59	52	153	132	254	663	0	0	0	0	0	0	0	0	0	0	7	0	94	0	0	0	0	0	0	0	0	0	0	3	0	0	0	0	0	0	0	0	0	0	0	0	0	0	0
ENSG00000049167	ERCC8	protein_coding	308	412	775	977	972	1216	588	568	507	35	0	64	0	0	401	864	45	30	520	2	133	270	47	130	1175	762	2	0	2928	10	0	3	1283	213	39	0	11	144	84	0	0	561	26	655	0	0	209
ENSG00000049192	ADAMTS6	protein_coding	134	182	42	36	49	74	53	239	0	0	0	0	0	0	0	1	0	0	0	0	0	0	0	0	0	0	0	0	0	22	0	0	0	0	0	0	0	0	0	0	0	0	1	32	0	0	0
ENSG00000049239	H6PD	protein_coding	4570	6475	6475	5051	2697	2973	5361	7759	175	0	0	2	216	68	0	1	1	2	0	54	7	2	72	1	210	94	0	0	2	103	13	0	0	3	14	0	1	0	87	2	1	32	0	1	17	7	2
ENSG00000049245	VAMP3	protein_coding	1744	2166	3769	3530	2237	2784	964	1111	1	0	373	0	0	0	22	27	0	3	38	0	3	0	3	0	2	0	19	0	1	467	0	0	382	169	0	0	0	26	0	179	72	817	92	319	0	54	264
ENSG00000049246	PER3	protein_coding	397	498	863	748	690	584	354	353	0	0	0	31	11	0	0	1	0	0	0	0	0	16	0	0	0	0	0	0	0	117	0	1349	0	0	0	0	0	0	0	0	0	0	0	0	0	0	0
ENSG00000049247	UTS2	protein_coding	20	18	7	11	8	10	30	11	0	0	0	0	0	0	0	0	0	0	0	0	0	0	0	0	0	0	0	0	0	0	0	0	0	0	0	0	0	0	0	0	0	0	0	0	0	0	0
ENSG00000049249	TNFRSF9	protein_coding	18	23	36375	30723	14580	8163	4998	4684	696	661	1615	2773	75	2234	711	1766	3273	2732	6490	1079	838	52	4	3459	2728	2899	539	1	6142	6588	3	2731	12	2173	0	10693	13933	0	41	560	70	2642	1972	1506	5737	539	21
ENSG00000049283	EPN3	protein_coding	7	11	0	2	3	2	8	0	0	0	0	0	0	0	0	0	0	0	0	0	0	0	0	0	0	0	0	0	0	0	3	0	0	0	0	0	0	0	0	0	0	0	0	0	0	0	0
ENSG00000049319	SRD5A2	lincRNA	0	5	0	0	1	0	0	0	0	0	0	0	0	0	0	0	0	0	0	0	0	0	0	0	0	0	0	0	0	0	1	0	0	0	0	0	0	0	0	0	0	0	0	0	0	0	0
ENSG00000049323	LTBP1	protein_coding	11	13	55	67	6	32	9	3	0	0	0	0	0	0	0	0	0	0	0	0	0	0	0	0	0	0	0	0	0	0	0	0	0	0	0	0	0	0	0	0	0	0	0	0	0	0	0
ENSG00000049449	RCN1	protein_coding	432	313	4283	4640	2478	3552	1825	1149	10	0	0	5	0	0	468	0	369	15	318	0	207	6	0	28	42	17	578	130	340	61	3	0	0	536	0	104	5	158	413	0	83	18	0	117	266	2	0
ENSG00000049540	ELN	protein_coding	0	0	0	0	1	1	3	2	0	0	0	0	0	0	0	1	0	0	0	0	0	0	0	0	0	0	0	1	0	0	0	0	0	0	0	10	0	0	0	0	0	0	0	0	0	0	0
ENSG00000049541	RFC2	protein_coding	531	657	1986	1910	5149	6495	4249	3062	1719	1645	5	19	5	0	3499	2578	694	20	2	546	1058	101	509	257	331	2	144	0	2664	123	0	4144	668	546	450	0	288	1014	1712	351	667	1644	2468	831	49	6250	2098
ENSG00000049618	ARID1B	protein_coding	6308	7356	4799	5786	5209	4479	3685	3861	396	6	441	127	3	0	9	11	188	1	1	587	1251	392	363	28	150	142	9	1	257	816	6	1237	3	844	233	238	1826	122	47	795	271	460	1842	1145	323	263	38
ENSG00000049656	CLPTM1L	protein_coding	4186	5116	12965	10844	7889	9196	6762	5547	0	115	296	0	10	0	62	604	878	0	86	0	12	0	31	53	116	12	318	14	29	276	0	1653	0	272	11	64	1	0	277	152	459	439	5	907	0	0	1
ENSG00000049759	NEDD4L	protein_coding	114	663	1165	646	787	549	165	291	0	0	0	0	0	0	0	0	0	0	0	0	0	475	1	0	0	1	0	0	0	0	1	1	0	0	0	5	0	0	0	0	0	0	0	0	0	0	0
ENSG00000049768	FOXP3	protein_coding	820	1344	1944	818	1008	547	955	6288	0	0	0	0	0	0	76	0	0	0	0	0	0	0	0	221	0	0	0	0	0	0	0	0	0	0	0	0	0	0	0	0	0	0	0	0	0	0	0
ENSG00000049769	PPP1R3F	protein_coding	705	1014	581	419	394	489	479	1001	13	0	0	0	0	82	0	0	0	0	0	0	4	20	0	0	0	0	0	0	0	5	2	0	0	0	0	0	0	0	0	0	0	0	0	0	0	0	22
ENSG00000049860	HEXB	protein_coding	2004	2511	1704	1962	3235	4347	3227	3110	155	463	0	45	468	0	693	179	297	166	29	0	11	6	1	1495	37	23	140	1	399	13	0	82	8	105	0	1	591	21	651	0	7	0	647	41	0	0	363
ENSG00000049883	PTCD2	protein_coding	228	315	486	476	820	923	715	489	797	0	0	2092	0	0	0	0	162	0	0	0	14	264	2326	730	0	0	1	0	38	38	0	0	0	0	68	0	0	6	7	0	440	516	0	18	0	2	0
ENSG00000050030	KIAA2022	protein_coding	78	121	7	4	11	4	0	0	0	0	0	0	0	0	0	0	0	0	0	0	0	0	0	0	0	0	0	0	0	0	4	0	0	0	0	0	0	0	0	0	0	0	0	0	0	0	0
ENSG00000050130	JKAMP	protein_coding	1169	1664	2037	2246	3303	3856	2165	1978	421	2927	4131	237	5871	4	661	1080	2256	2411	1442	2040	2962	1169	1305	1835	317	992	106	1593	170	1442	2	2794	1	1787	267	2339	1025	0	39	7	889	2501	425	1006	231	1579	1011
ENSG00000050165	DKK3	protein_coding	57	5	134	168	63	219	2	0	0	0	0	0	0	0	0	0	0	0	0	0	0	0	0	0	0	0	0	0	0	0	3	0	0	0	0	2	0	0	0	0	0	0	0	0	0	0	0
ENSG00000050327	ARHGEF5	protein_coding	192	259	83	72	113	173	157	82	0	0	0	0	0	0	0	0	0	0	0	0	0	0	0	34	0	0	0	2	0	0	0	0	0	18	0	0	5	0	0	0	0	2	0	0	0	0	0
ENSG00000050344	NFE2L3	protein_coding	779	997	6988	9869	6352	8405	3791	5672	53	203	1845	17	0	0	27	6	345	89	12	14	0	25	150	0	0	1	420	0	5	0	0	0	0	58	27	0	0	11	61	11	38	147	46	4	67	0	1
ENSG00000050393	CCDC90A	protein_coding	241	359	1598	1512	2192	2812	1470	740	0	1	0	0	0	0	5	17	0	0	126	0	268	0	84	528	120	7	29	0	0	23	0	6	3	0	0	37	0	201	63	0	3	21	931	0	33	188	78
ENSG00000050405	LIMA1	protein_coding	1377	2317	5992	6727	22669	25532	22199	22688	4431	1570	3527	6481	918	77	2917	617	665	2516	2888	2364	1330	6608	3726	743	1043	1656	2773	171	711	1066	6113	115	2396	2740	692	791	577	5092	2272	144	807	7004	2087	2112	203	1622	3272
ENSG00000050426	LETMD1	protein_coding	4425	6348	3529	3530	3950	4560	3381	2421	1680	8	60	108	0	305	20	1048	0	952	818	0	625	2552	449	3781	1356	196	157	3845	174	621	4	0	35	215	0	557	0	0	857	3066	1756	4323	54	282	50	2942	0
ENSG00000050438	SLC4A8	protein_coding	154	103	46	23	186	94	362	382	0	0	0	0	35	0	0	0	0	0	0	0	727	103	0	0	0	0	0	0	0	0	2	0	0	0	0	0	0	0	0	0	0	0	0	0	0	0	0
ENSG00000050555	LAMC3	protein_coding	48	129	0	0	0	3	7	1	0	0	0	0	1	0	0	7	0	0	0	0	0	0	0	0	0	0	0	0	0	0	2	0	0	0	0	0	0	0	0	0	0	0	0	0	0	0	0
ENSG00000050628	PTGER3	protein_coding	17	17	908	509	3509	1646	834	3886	635	0	0	0	0	0	509	0	0	0	0	81	0	0	0	0	0	0	0	5	0	0	0	0	0	1	0	0	0	0	0	0	0	0	0	0	0	0	0
ENSG00000050730	TNIP3	protein_coding	63	43	16328	11547	8930	6803	1344	623	150	1041	16	381	0	909	280	133	841	34	2553	435	1620	1046	66	176	1151	321	2507	0	1366	299	1	1192	0	1546	2781	1073	1107	219	116	0	811	1239	43	1427	701	1675	352
ENSG00000050748	MAPK9	protein_coding	2386	2906	3283	3723	5296	5743	3059	2291	4	0	0	1423	0	0	420	0	42	2	213	61	245	9	0	581	1	0	0	20	2	1160	0	21	0	70	23	0	0	56	32	0	0	206	0	757	0	824	0
ENSG00000050767	COL23A1	protein_coding	12	16	4	5	7	12	3	8	0	0	0	0	0	0	0	0	0	0	0	0	0	0	0	0	0	0	0	0	0	0	1	0	0	0	0	0	0	0	0	0	0	0	0	0	0	0	0
ENSG00000050820	BCAR1	protein_coding	3	3	109	92	16	117	6	9	0	0	0	0	0	0	0	0	0	0	0	0	0	1	0	0	0	0	0	0	0	0	0	0	0	0	0	0	0	0	0	0	0	0	0	0	0	0	0
ENSG00000051009	FAM160A2	protein_coding	3487	4296	3907	3115	2134	1898	1414	1465	9	7	2	0	0	0	292	0	0	0	2	0	1	3	6	0	26	0	0	4	1944	0	0	0	60	11	0	0	0	51	0	0	0	0	0	3	0	0	150
ENSG00000051108	HERPUD1	protein_coding	4527	4146	6908	7370	8492	10131	5617	6477	997	421	0	604	240	727	2301	1064	3664	151	449	436	1264	674	1831	2103	2818	450	471	21	3268	648	252	995	147	1554	45	23	2274	517	570	3832	919	1046	3268	811	1859	64	1970
ENSG00000051128	HOMER3	protein_coding	27	34	84	65	32	87	14	1	0	0	0	0	0	0	0	0	0	0	0	0	0	0	0	0	0	0	0	0	1	0	0	0	0	0	0	0	4	0	0	0	0	0	0	0	0	0	0
ENSG00000051180	RAD51	protein_coding	66	71	205	163	4229	4668	3263	1918	277	0	0	0	0	63	325	1	133	0	91	72	557	399	3370	0	0	9	9	0	866	125	1	3238	0	1	2	0	0	0	132	0	59	7	2104	63	0	95	1152
ENSG00000051341	POLQ	protein_coding	75	117	60	90	3833	3233	4940	3614	246	582	992	0	10	3619	1	639	551	31	17	860	37	8	1529	1	1	249	180	0	330	1941	0	3464	1	284	0	0	156	3	40	16	16	1431	4	213	782	511	1
ENSG00000051382	PIK3CB	protein_coding	1192	1795	1178	1201	2917	2372	2028	2226	15	0	0	0	0	0	649	0	0	0	0	0	18	8	0	61	61	0	0	1609	2	22	1	1053	124	0	0	0	0	67	0	0	0	0	0	0	0	0	0
ENSG00000051523	CYBA	protein_coding	6790	8517	3790	1842	3278	4181	3686	3460	40	0	0	0	3	0	114	125	14	1	60	1	0	2	0	0	0	0	21	0	183	63	0	0	8	78	1	4	1	2	29	1	34	0	2	0	108	268	63
ENSG00000051596	THOC3	protein_coding	314	389	1442	817	1230	1380	899	513	105	72	16	23	0	27	136	156	142	18	20	73	220	28	18	133	17	2	304	1034	568	31	0	768	31	237	17	2	3	10	49	0	288	176	72	16	15	42	22
ENSG00000051620	HEBP2	protein_coding	1272	1496	311	312	785	1062	1323	1138	3	27	0	0	540	0	26	27	0	32	0	58	101	5	1037	0	58	0	0	0	13	8	2	23	3	119	3	1	3	146	127	0	0	637	0	0	3	27	0
ENSG00000051825	MPHOSPH9	protein_coding	3612	4204	3012	3460	5825	5131	4885	4408	469	1004	301	0	205	4237	0	1042	994	902	91	579	1355	189	1149	13	479	720	1739	702	961	76	1	24	456	179	4759	60	586	237	92	1	73	3539	101	1685	73	5	70
ENSG00000052126	PLEKHA5	protein_coding	521	649	174	135	231	184	897	1107	0	0	0	0	63	0	50	1359	14	0	0	12	578	70	406	0	696	334	0	0	216	131	0	0	2	0	0	0	0	0	17	0	0	0	313	186	5	645	74
ENSG00000052344	PRSS8	protein_coding	3	10	5	9	4	2	0	0	0	0	0	0	0	0	0	0	0	0	0	0	0	0	0	0	0	0	0	0	0	0	0	0	0	0	0	0	0	0	0	0	0	0	0	0	0	0	0
ENSG00000052723	SIKE1	protein_coding	2653	3114	5152	6158	6354	6697	3185	2731	453	1008	2322	7	9	0	417	120	30	303	190	716	677	18	1156	1744	16	0	516	36	15	467	0	257	30	330	0	0	49	86	29	0	48	243	12	220	128	81	153
ENSG00000052749	RRP12	protein_coding	894	1205	17953	13375	4931	6499	4534	1583	6	13	0	0	0	0	18	26	1	27	1	1	252	2	307	48	78	0	6	0	8	118	0	71	29	4	0	3	0	45	1001	1	228	10	9	21	97	2	211
ENSG00000052795	FNIP2	protein_coding	898	1138	994	1118	2632	2230	2219	1927	6	18	0	0	0	0	0	0	0	0	89	0	1	0	0	18	0	0	0	0	6	94	0	0	0	235	0	0	0	0	178	59	0	120	0	20	83	65	0
ENSG00000052802	MSMO1	protein_coding	621	744	14119	15524	2886	2820	5819	7944	1100	993	1025	1528	1	0	2556	1904	2187	340	2014	1215	3598	493	1852	3543	3791	3399	1193	3	632	799	0	2730	717	2462	117	1332	103	1182	940	10	5870	932	2521	832	660	3911	2514
ENSG00000052841	TTC17	protein_coding	6177	8314	8791	8858	4736	4491	4115	3894	394	41	1203	295	834	29	1	688	387	72	2	12	15	258	19	33	9	949	406	535	1988	1731	6	693	0	33	0	20	35	366	434	0	568	212	5	87	1010	688	2819
ENSG00000052850	ALX4	protein_coding	7	0	2	5	3	2	1	0	0	0	0	0	0	0	0	0	0	0	0	0	0	0	0	0	0	0	0	0	0	0	4	0	0	0	0	0	0	0	0	0	0	0	0	0	0	0	0
ENSG00000053108	FSTL4	protein_coding	6	33	12	2	5	4	17	49	0	0	0	0	0	0	0	0	0	0	0	0	0	0	0	0	0	0	0	0	0	0	2	0	0	0	0	0	0	0	0	0	0	0	0	0	0	0	0
ENSG00000053254	FOXN3	protein_coding	10346	10325	9149	10785	13200	9580	7676	10940	947	697	227	221	235	228	510	105	620	133	106	65	677	156	110	176	1408	521	55	43	475	242	12	0	1248	372	0	1	1433	13	1227	13	414	99	2340	727	148	96	440
ENSG00000053328	METTL24	protein_coding	7	0	0	0	0	0	0	0	0	0	0	0	0	0	0	0	0	0	0	0	0	0	0	0	0	0	0	0	0	0	0	0	0	0	0	0	0	0	0	0	0	0	0	0	0	0	0
ENSG00000053371	AKR7A2	protein_coding	801	1015	624	427	1496	2143	1892	1340	53	0	0	379	0	0	192	0	1139	584	0	1800	0	0	9	0	1	4	0	0	0	0	0	0	0	152	0	0	0	0	228	0	0	26	1	0	1	4	0
ENSG00000053372	MRTO4	protein_coding	832	977	20343	20059	12905	18899	7748	3371	1577	1930	792	3203	5	211	3673	1701	1832	3570	650	1184	1987	1083	1273	280	1385	778	3302	222	1382	1173	0	1340	1030	2225	3728	1014	348	2340	2405	2878	1915	2784	1836	526	1929	4504	1648
ENSG00000053438	NNAT	protein_coding	82	126	92	78	22	15	27	28	0	0	0	0	0	0	0	0	0	0	0	0	0	0	0	0	0	0	0	0	0	0	0	0	0	0	0	0	0	0	0	0	0	0	0	0	0	0	0
ENSG00000053501	USE1	protein_coding	838	958	2067	1437	1084	1329	584	500	274	271	0	657	0	0	57	5	0	3	1080	69	97	65	22	214	1	12	722	0	56	4	2	0	156	281	3	167	144	0	423	3	534	0	0	94	267	67	401
ENSG00000053524	MCF2L2	protein_coding	191	363	533	383	260	242	392	411	0	0	0	0	0	0	0	1	0	0	78	0	4	0	0	0	0	0	0	0	0	8	1	0	29	0	235	0	0	0	0	2	0	0	0	0	0	0	0
ENSG00000053702	NRIP2	protein_coding	850	866	237	217	129	138	108	99	0	0	0	0	0	0	0	0	0	0	0	0	0	0	0	0	0	0	0	0	0	0	0	0	0	0	0	0	0	0	0	0	0	0	0	0	0	0	0
ENSG00000053747	LAMA3	protein_coding	3	3	3	3	8	10	5	6	0	0	0	0	0	0	0	0	0	0	0	0	0	0	0	0	0	0	0	0	0	0	5	0	0	0	0	0	0	0	0	0	0	0	0	0	0	0	0
ENSG00000053770	AP5M1	protein_coding	1969	2655	4496	5713	4958	5281	2620	2857	273	3267	523	0	30	0	0	8	463	95	351	0	326	37	142	2073	8	0	26	0	13	436	1	1	0	0	1377	0	287	70	15	0	663	31	2200	1296	473	1149	475
ENSG00000053900	ANAPC4	protein_coding	4063	4824	3375	3748	4997	5821	3751	2971	1827	4193	0	1866	22	0	200	41	81	0	0	2030	719	176	273	51	2218	433	61	0	1426	487	0	3	0	9	52	1003	15	363	35	17	2624	2798	1635	75	410	659	929
ENSG00000053918	KCNQ1	protein_coding	1595	1610	52	36	172	203	94	6	0	0	0	0	0	0	0	0	0	0	0	0	0	1	1342	0	41	0	0	0	0	0	0	0	0	0	0	0	0	0	0	0	0	0	0	0	0	0	4
ENSG00000054116	TRAPPC3	protein_coding	1926	2370	5060	4489	4724	6697	3417	3109	2	386	2	168	3	810	164	57	1	23	10	9	389	560	244	752	5	2	12	0	122	26	46	27	94	58	153	406	1	390	141	0	109	2	5	43	23	3	53
ENSG00000054118	THRAP3	protein_coding	6561	9145	23597	20547	21031	20954	17370	14958	5403	7096	11291	5426	161	6970	8125	3825	5142	1764	6734	8327	4856	5392	7082	2273	7884	3424	5730	3688	5575	5306	17	5670	2104	13614	6133	2089	6871	2936	3815	156	9317	9208	6940	3812	2262	7224	9001
ENSG00000054148	PHPT1	protein_coding	568	685	5086	3116	4166	5196	2181	2670	636	861	1751	1335	3	0	631	1495	710	924	679	541	471	1691	1382	1111	1920	343	1169	110	1211	674	0	1422	13	1768	669	36	545	722	320	4	481	1409	897	377	125	2712	381
ENSG00000054179	ENTPD2	protein_coding	5	3	443	435	16	23	7	3	0	0	0	0	0	0	0	0	0	0	0	0	0	0	0	0	0	0	0	0	0	0	0	0	0	0	0	0	0	0	0	0	0	0	0	0	0	0	0
ENSG00000054219	LY75	protein_coding	1870	2582	986	1374	2358	3627	1374	1862	278	307	0	9	0	3266	705	0	0	0	1	27	1	3	808	0	1258	0	0	0	1	461	0	0	0	359	0	12	0	0	2	0	869	29	1	972	0	0	0
ENSG00000054267	ARID4B	protein_coding	8173	9995	9064	11185	8917	7383	3690	4343	523	734	35	2790	8154	9	766	807	674	26	1139	131	546	2812	1191	0	21	433	375	1080	1013	297	1	569	1620	375	253	17	2332	589	735	928	117	1809	35	752	442	51	1818
ENSG00000054277	OPN3	protein_coding	182	143	104	108	201	203	292	171	0	0	0	0	1	0	0	0	0	0	0	0	0	0	0	1051	0	0	0	0	0	0	0	0	0	0	0	1	0	0	0	0	0	2	0	0	0	0	0
ENSG00000054282	SDCCAG8	protein_coding	1143	1441	502	756	1068	1581	717	793	167	71	0	0	2	0	0	91	1456	0	118	1506	106	90	108	0	547	100	1929	2	4	512	0	0	3352	58	81	0	6	1112	1	364	225	19	2357	19	29	4	510
ENSG00000054356	PTPRN	protein_coding	6	3	4	0	4	3	4	8	0	0	0	0	0	0	0	0	0	0	0	0	0	0	0	0	0	0	0	0	0	0	0	0	0	0	0	0	0	0	0	0	0	0	0	0	0	0	0
ENSG00000054392	HHAT	protein_coding	256	503	20	6	15	26	11	14	0	0	0	0	0	0	0	0	0	0	0	0	0	0	0	0	0	0	0	0	0	0	0	0	0	0	0	1	0	0	0	0	0	0	0	0	0	0	0
ENSG00000054523	KIF1B	protein_coding	1274	2089	2656	3565	3445	3070	6814	7016	73	300	0	0	243	33	480	2	0	1	407	18	292	2296	11	0	0	385	11	10972	18	70	0	0	393	101	0	33	1	108	0	4883	814	345	3	212	17	31	0
ENSG00000054598	FOXC1	protein_coding	2	0	40	33	34	45	5	10	0	0	0	0	0	0	0	0	0	0	0	0	0	0	0	0	0	0	0	0	0	0	0	0	0	0	0	0	0	0	0	0	0	0	0	0	0	0	0
ENSG00000054611	TBC1D22A	protein_coding	1823	2155	2118	1672	2142	2713	1678	1482	0	1	0	0	0	0	0	0	24	0	0	0	12	2	6	2	104	0	528	0	0	2	0	2	4	47	1	0	84	0	0	63	0	4	1	48	0	0	0
ENSG00000054654	SYNE2	protein_coding	21272	29882	6929	9584	7004	4329	2095	1336	176	0	130	2	0	0	0	122	461	0	1	0	197	3	68	0	0	0	1	7	499	469	7	46	2823	324	0	6	652	0	1	6367	474	481	0	3	41	2	69
ENSG00000054690	PLEKHH1	protein_coding	44	50	69	48	136	136	14	23	0	0	0	0	0	0	0	0	0	0	0	0	0	0	0	0	0	0	0	0	0	0	4	0	0	0	0	0	0	0	0	0	0	0	0	0	0	0	0
ENSG00000054793	ATP9A	protein_coding	77	62	980	617	689	347	2669	527	0	2	0	11	1	0	0	42	8	1	46	0	5	17	0	0	13	0	0	0	17	0	34	0	0	0	0	1	44	0	0	0	0	20	0	1	0	3	0
ENSG00000054796	SPO11	protein_coding	0	0	0	0	0	0	0	0	0	0	0	0	0	0	0	0	0	0	0	0	0	0	0	0	0	0	0	0	0	0	0	0	0	0	0	0	0	0	0	0	0	0	0	0	0	0	0
ENSG00000054803	CBLN4	protein_coding	0	0	0	0	0	0	0	0	0	0	0	0	0	0	0	0	0	0	0	0	0	0	0	0	0	0	0	0	0	0	0	0	0	0	0	0	0	0	0	0	0	0	0	0	0	0	0
ENSG00000054938	CHRDL2	protein_coding	0	1	1	1	4	2	3	3	0	0	0	0	0	0	0	0	0	0	0	0	0	0	0	0	0	0	0	0	0	1	0	0	0	0	0	0	0	0	0	0	0	0	0	0	0	0	0
ENSG00000054965	FAM168A	protein_coding	3692	4190	2247	2070	3757	2997	2307	3498	0	0	2	0	0	0	0	0	0	314	0	0	0	0	0	0	9	1	766	0	0	0	0	4	16	192	0	1	1	0	0	1	0	500	0	0	0	399	1
ENSG00000054967	RELT	protein_coding	828	994	2386	1660	2024	1889	1165	780	0	1	0	0	1	2	0	0	25	0	0	19	0	1	13	0	0	0	0	0	974	0	0	0	0	0	11	9	0	0	2	0	1	0	0	0	14	0	0
ENSG00000054983	GALC	protein_coding	1579	1963	713	618	1432	1186	2314	2825	9	0	11	80	1863	0	0	14	122	1	403	0	0	35	0	0	1	0	1332	0	0	333	3	0	51	57	0	507	391	0	252	711	86	0	10	1	1	33	28
ENSG00000055044	NOP58	protein_coding	5884	7151	34668	38404	29455	39300	14200	8776	3771	9293	4059	5124	14	754	7370	2877	7705	6471	1700	17781	6374	4706	8977	6648	3290	1616	5634	5531	8326	5439	12185	5145	3025	5385	13553	5343	3312	8021	2680	1395	7601	11839	16732	4276	738	5387	8214
ENSG00000055070	SZRD1	protein_coding	4597	5191	17312	13457	12779	13770	7931	7610	12	42	0	21	1	0	181	127	50	26	32	93	168	74	22	246	309	58	120	1	19	10	0	99	0	25	66	0	3	2	113	1	47	45	103	120	71	11	1
ENSG00000055118	KCNH2	protein_coding	295	445	8	11	16	32	5	17	0	0	0	0	2	0	0	0	0	0	0	0	0	0	0	0	0	0	0	0	0	0	4	0	0	0	0	7	0	0	0	0	0	0	0	0	0	0	0
ENSG00000055130	CUL1	protein_coding	4868	5737	12523	12995	12021	12400	7382	6911	1215	915	2	0	0	0	511	159	762	122	1140	1709	980	638	22	247	789	84	683	148	1372	630	0	1354	1516	1317	16	1389	1434	17	378	1200	516	334	423	997	176	1887	703
ENSG00000055147	FAM114A2	protein_coding	920	1300	2075	2204	2883	3123	2236	1959	379	193	837	929	0	0	338	1491	0	357	0	644	4	996	89	0	1620	6	0	1	74	219	0	44	126	875	0	2	251	0	26	0	29	168	1261	24	0	876	239
ENSG00000055163	CYFIP2	protein_coding	33391	38281	4938	5026	12462	11357	13774	15359	991	3077	1	585	5	906	1935	2965	1726	930	1040	1698	3590	6	7105	1876	3223	31	455	89	368	782	1	442	780	177	2063	0	62	1340	2344	212	3550	854	2533	285	609	636	4469
ENSG00000055208	TAB2	protein_coding	21452	24157	31301	31278	24703	22423	9335	12225	2937	365	1	305	50	0	1168	1301	6	466	26	56	1277	468	1990	9	138	1090	616	0	267	377	0	905	119	459	3967	0	880	8	29	348	473	752	206	1430	0	0	26
ENSG00000055211	GINM1	protein_coding	929	1225	1978	2316	2106	2661	1552	1417	21	4	0	0	0	0	277	3	1321	0	0	553	0	0	16	927	51	11	1358	0	211	75	0	79	53	1361	2371	0	0	0	8	2	0	789	1517	0	0	0	59
ENSG00000055332	EIF2AK2	protein_coding	3502	4048	3088	3682	8454	5555	7166	16073	474	1167	2208	1370	13	0	1820	355	234	6	127	4725	1487	320	4	1150	844	150	42	3073	441	414	0	1	76	893	4932	258	1294	253	518	1	543	38	456	2708	1	1550	13
ENSG00000055483	USP36	protein_coding	7395	8351	15009	12627	8874	8489	6035	3903	2	23	152	3	16	0	56	1061	587	0	5	96	272	3	274	0	716	118	4	1	232	261	1	0	46	91	2398	0	149	6	643	0	0	363	0	3	99	38	7
ENSG00000055609	MLL3	protein_coding	8869	12715	8786	8878	10564	6189	5236	6517	756	12	1367	1014	6	2925	0	1456	2829	816	2339	1226	1349	831	87	1733	2836	2815	910	1073	1560	495	0	3	240	2	211	44	52	1549	1211	52	2089	96	58	99	507	3952	1059
ENSG00000055732	MCOLN3	protein_coding	129	447	363	472	696	612	136	402	0	0	0	0	0	200	0	0	0	0	0	0	0	0	0	0	0	0	0	1	0	5	2	0	0	0	8	0	0	0	0	0	0	0	0	0	0	0	0
ENSG00000055813	CCDC85A	protein_coding	0	2	4	1	2	0	3	2	0	0	0	0	0	0	0	0	0	0	0	0	0	0	0	0	0	0	0	0	0	0	0	0	0	0	0	0	0	0	0	0	0	0	0	0	0	0	0
ENSG00000055917	PUM2	protein_coding	11099	15762	23639	26126	22937	21961	11592	11477	789	111	351	885	35	7678	333	116	7	2071	19	95	2699	441	126	211	1295	510	382	2	1320	191	4	2710	12	214	1810	774	47	27	24	1855	2675	306	550	230	214	634	975
ENSG00000055950	MRPL43	protein_coding	1336	1707	2848	2091	2278	2950	1547	1194	511	343	171	264	54	0	411	161	688	497	1020	526	316	63	800	350	623	969	875	2	630	205	0	188	39	1003	48	171	375	282	0	240	352	100	1953	297	11	112	1084
ENSG00000055955	ITIH4	protein_coding	80	128	20	19	33	19	17	21	0	0	0	0	0	0	0	0	0	0	0	0	0	0	0	0	0	0	0	0	0	0	0	0	0	0	0	0	0	0	0	0	0	0	0	0	0	0	0
ENSG00000055957	ITIH1	protein_coding	4	6	1	0	0	0	0	0	0	0	0	0	0	0	0	0	0	0	0	0	0	0	0	0	0	0	0	0	0	0	0	0	0	0	0	0	0	0	0	0	0	0	0	0	0	0	0
ENSG00000056050	C4orf27	protein_coding	608	775	710	945	2308	3536	1277	1310	359	504	80	429	0	351	585	104	784	135	31	80	491	145	112	129	917	39	937	170	216	55	1	2461	34	481	0	1462	106	11	72	1	420	575	598	1132	11	12	797
ENSG00000056097	ZFR	protein_coding	4649	6088	21162	23400	18240	17236	10602	8877	712	1386	1	612	74	1187	491	3856	3256	1186	1599	2404	1219	1310	1936	1899	4762	1652	4543	120	368	2051	1	1784	3388	1548	958	1163	559	2861	517	3	1555	1941	2209	2119	1758	2283	3660
ENSG00000056277	ZNF280C	protein_coding	408	494	838	916	707	775	1201	1110	601	0	184	49	0	0	74	0	0	0	123	576	280	0	1	1	1	0	0	0	0	1077	0	0	1	234	1	0	650	384	216	0	81	0	120	0	0	1	0
ENSG00000056291	NPFFR2	protein_coding	0	0	0	0	0	0	0	0	0	0	0	0	0	0	0	0	0	0	0	0	0	0	0	0	0	0	0	0	0	0	0	0	0	0	0	0	0	0	0	0	0	0	0	0	0	0	0
ENSG00000056487	PHF21B	protein_coding	0	2	0	1	0	1	31	15	0	0	0	0	0	0	0	0	166	0	0	0	0	0	0	0	0	0	0	0	0	0	1	0	0	0	0	0	0	0	0	0	0	0	0	0	0	0	0
ENSG00000056558	TRAF1	protein_coding	14231	18323	55457	32666	55523	57224	28882	37366	1495	34	863	64	92	524	2484	22	2013	600	534	1573	977	1071	2950	253	2830	164	435	13	2336	308	107	0	834	1958	59	1952	1665	17	99	48	306	145	1897	1439	1960	2037	1777
ENSG00000056586	RC3H2	protein_coding	6066	7088	7687	9146	6986	5562	3589	4873	40	0	5	95	0	1	40	21	1	2	1	2142	1693	0	19	5	37	443	1	623	7	86	0	62	1861	0	12	47	180	61	9	1	121	2175	2252	443	11	1	3037
ENSG00000056661	PCGF2	protein_coding	2	8	351	237	142	196	199	219	0	0	0	0	0	0	0	0	0	0	0	0	0	0	0	0	0	0	0	0	0	0	0	0	0	21	0	0	0	0	0	0	0	0	0	0	0	0	0
ENSG00000056736	IL17RB	protein_coding	343	462	1528	685	6334	4082	15833	25182	612	1852	1	5783	6131	0	173	4	1644	2	201	1653	3188	1676	3228	5	2390	0	8644	372	2468	1071	2	1756	1048	7806	4521	2878	1798	2169	100	79	849	7884	4732	1887	0	927	10934
ENSG00000056972	TRAF3IP2	protein_coding	1255	1474	480	400	604	683	954	520	1212	0	0	6	0	0	296	885	0	0	3367	0	3	627	0	34	3	0	0	0	28	0	0	0	269	137	90	82	18	0	0	15	0	0	0	0	0	0	109
ENSG00000056998	GYG2	protein_coding	0	0	2	1	1	0	0	0	0	0	0	0	0	0	0	0	0	0	0	0	0	0	0	0	0	0	0	1	0	0	0	0	0	0	0	0	0	0	0	0	0	0	0	0	0	0	0
ENSG00000057019	DCBLD2	protein_coding	152	221	2314	3180	1179	3808	294	604	0	0	28	0	0	0	0	0	0	0	0	106	0	0	0	0	0	0	0	0	0	0	1	400	0	0	0	0	0	0	0	0	0	220	0	969	0	9	0
ENSG00000057149	SERPINB3	protein_coding	0	0	1	0	0	0	0	0	0	0	0	0	0	0	0	0	0	0	0	0	0	0	0	0	0	0	0	0	0	0	0	0	0	0	0	0	0	0	0	0	0	0	0	0	0	0	0
ENSG00000057252	SOAT1	protein_coding	2818	4502	5529	6595	5882	6202	5945	7390	1257	157	838	4	7	11	1316	117	0	121	2267	0	270	83	529	838	62	11	28	1801	258	79	79	605	7	983	6	228	362	0	196	1	483	3	80	64	2	105	861
ENSG00000057294	PKP2	protein_coding	48	39	32	25	17	26	5	0	0	0	0	0	0	0	0	0	0	0	0	0	0	0	0	0	0	0	0	1	0	0	1	0	0	0	0	0	0	0	0	0	0	0	0	0	0	0	0
ENSG00000057468	MSH4	protein_coding	22	25	8	9	3	11	2	2	0	0	0	0	0	0	0	0	0	0	0	0	0	0	0	0	0	0	0	0	0	0	0	0	0	0	0	0	0	0	0	0	0	0	0	0	0	0	0
ENSG00000057593	F7	protein_coding	6	3	2	1	1	0	0	0	0	0	0	0	0	0	0	0	0	0	0	0	0	0	0	0	0	0	0	0	0	0	1	0	0	0	0	0	0	0	0	0	0	0	0	0	0	0	0
ENSG00000057608	GDI2	protein_coding	7082	9510	24544	27486	28859	37292	23026	18647	3291	5344	5239	2778	102	5803	8899	2815	5166	2903	4632	8184	4395	5712	7308	6951	6804	5055	8653	2050	11276	4755	2	6871	3733	12230	5135	7614	7465	4691	5013	53	5856	4810	14082	10656	3992	10429	5671
ENSG00000057657	PRDM1	protein_coding	4303	4367	12114	10244	10773	9611	5621	7149	1308	456	6678	5277	70	1865	1188	1071	21	1805	498	993	2892	557	1141	2753	1790	1215	1508	129	1971	527	3	577	743	3925	2	98	1278	336	0	64	2978	2270	671	416	498	1163	762
ENSG00000057663	ATG5	protein_coding	1920	2198	4866	5576	7709	10775	2764	2523	556	701	386	0	344	0	31	367	150	174	2	179	252	40	1338	206	811	504	0	15	234	72	0	3634	209	283	546	0	1	635	783	0	44	447	632	1518	0	0	1517
ENSG00000057704	TMCC3	protein_coding	77	64	41	22	27	51	66	91	2	0	0	0	0	0	0	0	0	0	0	0	0	0	0	0	0	0	0	0	0	0	0	0	0	0	0	1	0	0	0	0	0	0	0	0	0	0	0
ENSG00000057757	PITHD1	protein_coding	2273	2467	6641	5995	5511	7125	3439	2341	58	428	1632	19	6	656	481	392	1389	152	34	415	34	253	155	15	77	4	940	0	17	32	0	3	69	96	1	3	126	64	1412	473	235	111	2	36	45	85	221
ENSG00000057935	MTA3	protein_coding	1592	1636	1382	1326	1302	1574	1476	1367	948	20	2	2	14	0	807	104	5146	419	132	1178	57	86	3948	347	64	3466	73	0	5	186	1	1	46	1894	0	1	897	3255	208	0	65	34	0	0	284	2219	1140
ENSG00000058056	USP13	protein_coding	787	1088	1480	1391	1782	1686	2586	2594	203	0	1	0	0	1	0	0	232	0	0	1	0	0	0	8	0	17	1260	0	7	442	1	409	8	1	4	13	0	2	6	0	0	1623	0	197	1	165	0
ENSG00000058063	ATP11B	protein_coding	9608	11332	9486	11617	14805	11227	8648	9616	38	522	47	27	675	0	193	100	1227	512	111	123	189	974	8	1621	0	1035	405	0	758	296	0	3	99	6	211	102	81	0	758	15	104	140	2	1513	366	739	71
ENSG00000058085	LAMC2	protein_coding	0	0	30	4	7	21	2	130	0	0	0	0	0	0	0	0	0	0	0	0	0	0	0	0	0	0	0	0	0	0	1	0	0	0	0	130	0	0	0	0	0	0	0	0	0	0	0
ENSG00000058091	CDK14	protein_coding	48	59	54	64	17	45	13	7	0	0	0	0	0	0	0	0	0	0	0	0	0	0	0	0	0	0	0	0	0	0	2	0	0	0	0	0	0	0	0	0	0	0	0	0	0	0	0
ENSG00000058262	SEC61A1	protein_coding	9102	11618	30691	29347	28254	31909	20224	20559	313	19	107	17	6	142	835	22	720	838	2259	154	2265	2	701	398	1521	203	896	17	957	711	0	11	14	30	181	0	222	2927	308	289	902	28	1	1630	274	482	123
ENSG00000058272	PPP1R12A	protein_coding	7389	9294	9948	10996	15230	13096	10213	11895	3557	1063	4289	545	808	1318	2929	1536	2781	1435	1465	604	1685	1813	185	3041	2411	4806	1616	1043	1490	2083	8	5481	5967	3227	2695	402	2640	4393	3514	1695	2447	3614	5452	2173	552	3382	4055
ENSG00000058335	RASGRF1	protein_coding	7	3	2	1	3	1	1	16	0	0	0	0	0	0	0	0	0	0	0	0	0	0	0	0	0	0	0	0	0	0	0	0	0	0	0	0	0	0	0	0	0	0	0	0	0	0	0
ENSG00000058404	CAMK2B	protein_coding	3	3	65	62	43	92	45	13	0	0	0	0	0	0	0	0	0	0	0	0	0	2	0	0	0	0	0	0	0	0	0	0	0	0	0	0	0	0	0	0	0	0	0	0	0	0	0
ENSG00000058453	CROCC	protein_coding	2938	3897	1302	572	1386	1385	814	357	0	0	3	0	0	0	0	5	0	0	0	0	0	24	0	0	3	0	0	2	0	1	0	0	0	3	0	2	0	0	0	0	0	0	0	0	19	1	0
ENSG00000058600	POLR3E	protein_coding	4538	5380	8747	6891	5719	5645	5042	2918	52	962	0	0	395	405	1639	189	110	419	0	88	685	915	3553	13	2557	3	8	299	14	24	4	724	56	943	117	1	5	83	1	118	416	0	118	63	142	0	157
ENSG00000058668	ATP2B4	protein_coding	13770	16187	4452	3147	5574	3943	13358	14416	457	144	8	786	4	1	615	273	43	148	1146	135	744	121	963	125	4490	414	2	146	1717	622	1	4	78	961	993	0	1	357	315	7	90	1157	4	676	1454	1982	1833
ENSG00000058673	ZC3H11A	protein_coding	10678	13323	12973	14347	11455	11179	8914	9477	228	671	417	1126	26	952	871	603	232	46	2189	999	278	327	11	172	1415	493	1133	300	1596	412	0	1640	823	1143	145	94	1411	802	256	336	314	1241	114	480	986	104	2998
ENSG00000058729	RIOK2	protein_coding	876	1168	5281	6544	4712	6204	2202	1743	882	1965	1211	825	0	0	110	49	70	1453	354	0	1452	16	274	28	2285	3458	914	0	1895	378	0	93	0	23	764	286	309	0	183	0	1931	1875	1757	1957	1	2	1894
ENSG00000058799	YIPF1	protein_coding	885	1074	842	779	1233	1755	965	1111	0	0	103	2	0	0	456	0	60	38	3	2846	3	99	2984	0	0	1	0	0	787	69	0	0	0	20	257	6	4	431	990	0	1289	34	0	788	32	329	9
ENSG00000058804	TMEM48	protein_coding	1132	1557	9455	10629	9569	10810	6487	3613	400	3092	0	3	0	2	771	60	136	0	580	31	376	445	698	13	3679	8	1530	252	1133	615	1	384	132	749	287	40	0	141	1826	0	139	1719	1990	783	74	3978	142
ENSG00000058866	DGKG	protein_coding	42	46	21	29	16	47	65	70	0	0	0	0	0	0	0	0	0	0	0	0	2	0	0	2327	0	0	0	0	0	0	0	0	0	0	0	0	0	0	0	0	96	0	0	0	0	0	0
ENSG00000059122	FLYWCH1	protein_coding	7033	7091	2182	1154	2104	2115	3642	3062	5	0	0	0	0	0	0	0	0	0	0	0	410	0	8	0	0	0	0	0	26	0	0	132	6	0	2	2	0	0	42	0	0	0	0	0	18	23	0
ENSG00000059145	UNKL	protein_coding	1645	2387	1867	1469	2775	2790	1727	1716	0	0	0	0	0	0	211	0	0	0	0	117	44	0	1	0	0	271	0	0	17	1	0	3	0	0	0	0	0	0	0	0	0	130	0	0	0	0	0
ENSG00000059377	TBXAS1	protein_coding	955	1355	161	154	352	421	636	640	31	255	0	415	0	0	158	0	0	0	0	21	0	0	0	0	0	0	0	0	0	10	0	111	0	0	0	0	0	59	266	0	120	90	0	0	145	0	551
ENSG00000059378	PARP12	protein_coding	6033	7597	3651	3482	3168	2597	2876	7082	1050	5	0	10	0	0	284	327	0	0	990	1381	0	20	0	0	0	3	0	871	0	0	3	0	95	36	1087	84	21	0	2	1	0	6	465	0	0	0	47
ENSG00000059573	ALDH18A1	protein_coding	2260	2740	14720	13395	7524	9086	6306	3832	488	4	0	0	0	80	255	1437	127	9	126	58	169	0	0	0	1502	313	29	1	14	239	0	3240	89	0	1	2570	0	387	2	0	36	752	836	0	0	687	925
ENSG00000059588	TARBP1	protein_coding	4923	5533	4354	5184	7035	7960	6267	4421	17	4	0	109	0	332	0	0	0	0	599	564	89	28	0	0	55	862	55	5894	184	909	1	0	83	407	31	2	0	0	5	2	781	0	13	46	0	71	0
ENSG00000059691	PET112	protein_coding	512	602	1099	1037	2091	2608	1340	997	51	71	31	0	1770	0	5	271	101	494	74	42	1	988	0	467	401	0	0	0	1759	114	2	4	130	99	470	106	94	0	0	0	0	1520	1	849	0	0	344
ENSG00000059728	MXD1	protein_coding	1025	1412	1360	1644	1923	1962	1865	4899	2	1	13321	36	0	0	0	10	0	0	1	0	3	15	0	1331	1	26	60	0	924	7	0	1	0	183	0	0	0	5	3	0	153	293	0	260	52	0	0
ENSG00000059758	CDK17	protein_coding	3628	4159	12680	11760	6419	6212	2781	3321	9	0	0	0	4	0	0	236	0	2121	230	4	38	0	184	210	0	0	87	0	6	823	1	8	55	0	8	0	0	0	0	549	2129	15	0	0	0	1	616
ENSG00000059769	DNAJC25	protein_coding	203	242	1261	1525	1229	1437	527	321	155	4	0	11	0	0	0	0	16	0	1	0	38	0	0	0	0	49	0	0	0	0	0	0	786	46	0	0	0	83	92	0	659	576	0	5	16	0	0
ENSG00000059804	SLC2A3	protein_coding	14215	10757	3743	3918	9327	8797	4780	10287	102	988	4	702	0	0	624	157	32	620	887	11	447	726	1520	2	739	509	0	202	1951	27	0	28	841	253	143	31	4	445	457	0	363	1330	152	232	335	21	0
ENSG00000059915	PSD	protein_coding	380	385	1246	751	667	852	227	158	0	0	0	0	0	0	0	0	0	0	0	0	0	0	0	0	0	0	0	0	0	0	0	0	0	0	270	0	0	0	0	2	0	0	0	0	0	0	0
ENSG00000060069	CTDP1	protein_coding	1840	2457	5007	3327	2705	2920	3362	2332	106	0	1	0	25	0	0	52	81	0	0	4	0	0	391	221	0	3	2	0	0	2	1	11	0	745	0	0	0	0	0	0	0	0	0	0	0	0	0
ENSG00000060138	CSDA	protein_coding	467	538	6426	7899	4320	6804	7995	4840	376	667	105	2	12	293	379	1348	120	78	215	595	675	25	299	1	329	541	47	194	1002	393	2	328	17	253	318	229	64	319	471	280	111	773	138	538	420	2	451
ENSG00000060140	STYK1	protein_coding	1	1	22	34	47	69	168	281	0	0	0	0	1	0	0	0	0	0	0	0	0	0	0	0	0	0	0	0	0	111	1	0	0	0	0	0	0	0	0	0	0	0	0	315	0	0	0
ENSG00000060237	WNK1	protein_coding	18673	24793	20295	19042	23035	14385	20740	21740	6	739	637	873	435	579	374	488	1273	55	969	242	1045	810	783	85	489	1500	4	157	1183	780	9484	1000	1163	222	4347	712	273	272	887	6	322	1552	2908	2410	29	985	54
ENSG00000060303	RPS17P5	pseudogene	12	16	14	7	8	10	1	1	0	0	0	1	0	0	0	2	0	1	2	2	1	0	1	1	0	0	0	0	1	0	0	4	0	0	0	0	0	0	3	0	0	0	0	0	0	0	0
ENSG00000060339	CCAR1	protein_coding	7105	8772	12001	15213	15918	17317	9595	8857	1474	754	1025	722	7	100	1429	130	583	1197	6382	60	3653	2275	2475	2792	2319	3146	1449	2285	3665	3291	1	812	1170	4659	1137	346	105	646	2341	1190	1280	3966	1489	3046	13	1288	48
ENSG00000060491	OGFR	protein_coding	3628	4675	9591	5742	3309	3820	3478	3016	0	0	0	0	0	0	0	0	2	1	0	0	0	19	0	0	0	0	292	0	5	4	0	1	5	218	0	0	0	0	18	0	0	2	0	10	0	25	0
ENSG00000060558	GNA15	protein_coding	166	246	1926	1774	3253	2868	4280	7719	0	0	11	138	0	0	5	24	126	0	0	0	0	39	227	0	0	0	32	0	0	23	0	83	0	0	4	0	0	12	3	6	0	0	3	211	8	0	0
ENSG00000060566	CREB3L3	protein_coding	15	2	37	7	98	38	331	557	0	0	0	0	0	0	0	0	0	0	0	0	0	40	0	0	0	0	0	0	0	0	0	0	0	0	0	0	0	0	0	0	0	0	0	0	0	0	0
ENSG00000060642	PIGV	protein_coding	461	622	988	882	1227	1535	718	559	63	0	0	1878	0	596	1050	1007	0	0	54	298	76	0	0	0	0	0	0	0	253	364	0	0	86	0	0	0	0	0	145	358	1395	490	0	35	43	121	40
ENSG00000060656	PTPRU	protein_coding	3	5	139	33	33	37	5	6	0	0	0	0	0	0	0	0	0	0	0	0	0	0	0	0	0	0	0	0	0	0	2	0	0	0	0	1	0	0	0	0	0	0	0	0	0	0	0
ENSG00000060688	SNRNP40	protein_coding	1121	1588	7272	7183	7085	8667	4605	3113	293	47	1709	2634	6	1276	1794	2813	777	342	1604	1255	1466	348	1023	775	1104	55	2249	263	1877	1232	0	3151	32	1626	2903	184	524	944	520	0	1337	943	852	734	659	78	2583
ENSG00000060709	RIMBP2	protein_coding	3	2	0	1	0	0	0	2	0	0	0	0	0	0	0	0	0	0	0	0	0	0	0	0	0	0	0	0	0	0	1	0	0	0	0	1	0	0	0	0	0	0	0	0	0	0	0
ENSG00000060718	COL11A1	protein_coding	0	3	776	1041	60	207	0	0	0	0	0	0	1	0	0	0	0	0	0	0	0	0	0	0	0	0	0	0	0	0	2	0	0	0	0	8	0	0	0	0	0	0	0	0	0	0	0
ENSG00000060749	QSER1	protein_coding	1541	1508	1385	1886	2466	2254	1641	1433	672	623	0	0	0	0	0	0	81	0	50	77	30	0	0	5	72	0	0	0	0	963	2	0	10	329	21	0	0	0	0	0	0	408	0	72	0	0	3
ENSG00000060762	MPC1	protein_coding	1015	1209	555	635	1105	1411	1265	968	409	285	0	54	0	533	562	32	51	665	1147	192	576	2	168	94	670	159	9	12	823	748	0	68	1110	1046	1144	1	841	0	776	0	406	462	617	2	183	198	203
ENSG00000060971	ACAA1	protein_coding	2338	2961	1556	1378	2337	2707	2331	2442	0	0	4	1	0	0	82	0	503	0	0	499	0	2	418	0	0	0	0	0	0	141	0	0	215	780	0	0	0	16	120	334	0	0	0	1	0	6	77
ENSG00000060982	BCAT1	protein_coding	165	211	1695	4100	978	1527	11240	6919	1673	2457	0	1162	0	7	1961	1844	222	782	412	5308	822	3531	1074	3200	509	0	879	41	5687	283	0	210	451	687	897	27	103	593	278	200	680	3977	641	820	976	1716	24
ENSG00000061273	HDAC7	protein_coding	10370	12501	13529	12361	11154	13897	7958	7116	55	0	0	0	235	0	15	174	7	2	247	5	247	592	385	25	5	315	421	0	8	62	1	273	131	956	44	1	23	263	16	3	1	226	2	1100	74	12	73
ENSG00000061337	LZTS1	protein_coding	149	71	345	188	645	398	713	1255	0	0	0	12	0	0	0	1	0	0	0	0	0	0	0	0	0	0	0	1	581	0	0	0	0	0	0	0	0	0	0	0	0	0	0	0	0	0	0
ENSG00000061455	PRDM6	protein_coding	0	0	0	1	0	2	0	0	0	0	0	0	0	0	0	0	0	0	0	0	0	0	0	0	0	0	0	1	0	0	0	0	0	0	0	0	0	0	0	0	0	0	0	0	0	0	0
ENSG00000061492	WNT8A	protein_coding	0	1	1	0	0	0	0	2	0	0	0	0	0	0	0	0	0	0	0	0	0	0	0	0	0	0	0	0	0	0	0	0	0	0	0	0	0	0	0	0	0	0	0	0	0	0	0
ENSG00000061656	SPAG4	protein_coding	42	67	117	89	144	188	160	105	38	0	0	0	0	0	1	0	5	0	0	0	0	0	0	0	0	0	0	0	1	0	0	0	0	2	0	0	0	0	0	0	0	0	0	0	11	146	0
ENSG00000061676	NCKAP1	protein_coding	302	341	1012	1844	1844	2751	1458	1434	0	0	0	0	0	0	0	0	0	0	0	0	1345	57	0	369	105	307	0	1	0	0	2	0	73	0	0	0	0	0	0	0	1	0	0	0	0	0	0
ENSG00000061794	MRPS35	protein_coding	1404	1725	8447	8728	7206	9738	4509	2970	566	1085	0	260	8	0	1273	3952	314	2879	1411	2155	509	885	1691	184	2865	3426	471	0	1860	1894	0	566	38	496	73	0	849	779	1146	0	5296	2856	3549	1677	862	1561	3796
ENSG00000061918	GUCY1B3	protein_coding	24	23	63	37	138	71	59	513	0	0	0	0	0	0	0	0	0	0	0	0	0	0	0	0	0	0	0	0	0	0	0	0	0	0	0	0	0	0	0	0	0	0	0	0	0	0	0
ENSG00000061936	SFSWAP	protein_coding	5576	6799	6984	5931	4515	4817	3741	2684	24	1	0	0	643	43	164	137	66	125	0	0	43	21	50	16	4	152	44	0	19	83	1	1	860	119	11	1	0	9	1	1	0	66	61	6	75	67	0
ENSG00000061938	TNK2	protein_coding	8941	9298	8768	7323	5527	5750	5485	5765	0	0	1	0	1	20	0	0	5	0	0	0	1	1	1	0	1	4	0	2	0	6	0	0	0	5	1	5	0	0	9	3	11	0	1	0	0	0	0
ENSG00000061987	MON2	protein_coding	4449	6243	5010	5837	5283	3958	3387	3965	614	0	526	43	1	2735	0	82	22	68	164	87	35	14	60	65	2	0	400	0	117	311	0	9	6	26	0	2	682	17	362	315	10	103	785	130	17	1	382
ENSG00000062038	CDH3	protein_coding	7	4	2	2	0	3	0	0	0	0	0	0	1	0	0	0	0	0	0	0	0	0	0	0	0	0	0	0	0	0	0	0	0	0	0	0	0	0	0	0	0	0	0	0	0	0	0
ENSG00000062096	ARSF	protein_coding	0	0	18	7	0	2	0	0	0	0	0	0	0	0	0	0	0	0	0	0	0	0	0	0	0	0	0	0	0	0	0	0	0	0	0	0	0	0	0	0	0	0	0	0	0	0	0
ENSG00000062194	GPBP1	protein_coding	8412	10687	13584	14656	12383	14160	7148	6921	1933	790	691	401	0	7082	1785	1289	2825	1164	774	1350	1928	1153	348	380	1024	909	1083	7	464	1110	1	2470	788	1664	1600	1482	359	155	442	2	1764	1573	54	297	383	2338	2043
ENSG00000062282	DGAT2	protein_coding	30	38	163	128	179	226	105	190	0	199	0	0	0	0	0	0	1	0	0	0	0	0	0	0	0	0	0	0	0	0	1	0	0	0	0	0	0	0	0	0	0	0	0	0	0	0	58
ENSG00000062370	ZFP112	protein_coding	13	31	3	10	2	4	0	0	0	0	0	0	0	0	0	0	0	0	0	0	0	0	0	0	0	0	0	0	0	0	0	0	0	0	0	0	0	0	0	0	0	0	0	0	0	0	0
ENSG00000062485	CS	protein_coding	5927	7589	9994	9422	8570	9077	11395	8860	824	560	469	880	539	629	495	1108	2870	3430	1752	5651	1822	2206	1463	2091	2802	3544	2017	1748	1265	1862	0	5850	1737	414	1476	231	202	1002	3574	272	2592	3282	3361	832	166	1736	4314
ENSG00000062524	LTK	protein_coding	359	414	2	0	5	5	6	6	0	0	0	0	0	0	0	0	0	0	0	0	0	1	0	0	0	0	0	0	0	0	0	0	0	0	0	0	0	0	0	0	0	0	0	0	0	0	0
ENSG00000062582	MRPS24	protein_coding	1023	1081	4704	3389	2906	3723	1876	1287	831	1125	0	1387	17	1	2118	1262	420	193	734	392	432	903	2251	235	1096	906	2899	726	1369	1418	0	321	2628	844	106	1073	598	856	1347	0	1649	1065	2111	1183	66	1134	1178
ENSG00000062598	ELMO2	protein_coding	4356	5928	6208	6123	5011	5149	4272	4901	173	791	3253	0	4	0	1348	399	0	65	1508	442	5	160	0	5491	149	1052	122	12	35	476	1	127	146	8	9	0	628	1461	2	0	1370	1595	2116	378	793	3444	0
ENSG00000062650	WAPAL	protein_coding	6688	7893	12591	13977	12726	12158	8281	7136	276	997	0	283	556	48	1532	1003	72	2436	5	33	163	1829	95	106	249	85	369	0	934	898	0	26	2	899	0	139	334	1285	227	55	165	2603	693	150	58	1081	0
ENSG00000062716	VMP1	protein_coding	2751	4489	13936	17514	14958	20474	8927	13215	1114	1298	77	6	2815	368	923	2508	3536	337	7311	5427	241	2867	3844	0	2249	1692	1804	12815	4609	1271	2	989	328	2054	3659	1674	595	989	1066	6106	720	2126	271	590	512	5218	497
ENSG00000062725	APPBP2	protein_coding	3056	3617	2943	3506	4593	4519	2435	2635	142	442	208	0	422	0	32	0	17	63	0	962	1	1	210	0	0	0	0	0	63	1	0	27	610	138	1486	0	0	1736	0	138	5	6	2575	294	0	832	1
ENSG00000062822	POLD1	protein_coding	1275	1585	4320	3213	6634	7725	5134	2825	6	19	1	0	0	0	355	0	0	0	0	156	11	0	0	0	0	2	21	0	0	0	16	0	4	0	0	0	0	0	1	0	0	0	0	1	0	0	66
ENSG00000063015	SEZ6	protein_coding	10	2	2	4	4	8	2	5	0	0	0	0	0	0	0	0	0	0	0	0	8	0	0	0	0	0	0	0	0	0	0	0	0	0	0	118	0	0	0	0	0	0	0	0	0	0	0
ENSG00000063046	EIF4B	protein_coding	24056	27530	28337	29882	22399	27010	17309	11331	903	3036	21	3001	5	295	1174	3129	3080	721	2384	2003	3667	4620	3645	3789	1112	1456	116	1636	2640	2093	2	3849	1023	6578	1440	1545	74	4680	1467	392	2690	4358	6121	5048	357	39	4419
ENSG00000063127	SLC6A16	protein_coding	362	529	44	50	80	55	68	84	0	0	0	0	0	0	0	0	0	0	0	0	0	0	0	0	0	0	0	0	0	0	0	0	0	0	0	0	0	0	0	0	355	0	0	0	0	0	0
ENSG00000063169	GLTSCR1	protein_coding	1604	1972	1216	707	584	544	713	753	0	1	1	0	0	0	35	0	0	12	0	0	0	0	0	0	0	0	0	0	159	0	0	0	19	0	0	0	0	0	177	0	0	0	0	0	0	0	0
ENSG00000063176	SPHK2	protein_coding	412	536	753	477	683	833	1105	973	0	0	0	0	0	0	0	0	0	0	0	0	0	0	0	1	3	0	0	0	0	0	1	0	0	0	0	0	0	0	2	0	0	0	0	10	0	743	14
ENSG00000063177	RPL18	protein_coding	46791	54589	48255	33921	30696	45104	32895	21720	5865	2911	3037	5196	2903	1	10584	9233	8150	6124	8716	6366	3585	6319	7369	3096	7864	3676	10883	3668	6359	3940	1	5534	3262	10149	5542	2165	4407	3095	8935	3138	8322	5098	5679	3289	1385	12578	6123
ENSG00000063180	CA11	protein_coding	708	586	2765	1768	1885	3024	344	332	0	0	0	0	0	0	2	0	0	0	0	0	0	1	0	0	0	285	0	0	0	0	0	0	0	0	0	0	3	0	0	0	0	0	0	0	0	0	0
ENSG00000063241	ISOC2	protein_coding	291	404	4318	3002	1880	2843	1684	1073	0	1	0	0	1	0	4	0	0	0	470	0	1	0	12	0	39	0	0	0	0	0	0	0	0	106	0	0	0	0	0	0	0	1	0	4	0	0	2
ENSG00000063244	U2AF2	protein_coding	8888	10233	29692	22110	20065	20273	15365	10987	38	93	178	125	2	86	20	119	28	9	1002	0	6	127	252	91	90	20	27	0	59	63	6	89	18	132	224	0	30	206	31	0	72	114	107	25	0	134	363
ENSG00000063245	EPN1	protein_coding	1502	1981	3263	1787	1382	1568	1722	1338	1	0	0	0	0	0	0	0	0	0	0	2	0	0	0	0	1	0	0	0	0	0	1	0	3	0	0	0	0	0	1	0	0	0	0	0	1	0	0
ENSG00000063322	MED29	protein_coding	2434	3486	4026	3401	3336	3763	2392	2522	10	2	0	0	1	0	730	1135	391	54	14	1	282	785	6	0	308	2	621	3	16	41	13	2	375	4	3	0	0	0	62	3	0	342	2	27	13	0	4
ENSG00000063438	AHRR	protein_coding	57	386	12826	12198	4575	5325	4661	3598	440	0	0	0	0	0	54	0	0	335	0	0	0	10	639	0	4	0	0	533	14	739	1	0	1	31	0	0	0	0	1362	995	27	12	0	67	0	14	0
ENSG00000063515	GSC2	protein_coding	0	0	4	0	6	2	0	2	0	0	0	0	0	0	0	0	0	0	0	0	0	0	0	0	0	0	0	0	0	0	0	0	0	0	0	0	0	0	0	0	0	0	0	0	0	0	0
ENSG00000063587	ZNF275	protein_coding	2379	2339	2659	2691	2524	1935	1557	1142	0	675	0	178	0	302	70	33	0	0	0	1	86	0	58	0	14	0	0	0	0	0	0	227	0	0	0	0	0	75	1	0	0	0	0	0	3	0	0
ENSG00000063601	MTMR1	protein_coding	4787	5660	6791	7352	4543	4477	3345	2797	0	57	0	16	2	623	64	634	54	4	51	0	0	2	4	0	43	0	0	2	0	1	2	0	0	28	3	4	0	20	0	3	1	0	65	27	3	3	42
ENSG00000063660	GPC1	protein_coding	77	90	914	338	420	487	227	70	0	0	0	0	0	0	0	0	0	0	0	0	0	0	0	0	0	0	0	0	1	0	0	0	0	0	0	0	0	0	0	0	0	0	0	0	0	0	0
ENSG00000063761	ADCK1	protein_coding	755	492	599	688	509	739	224	189	0	0	0	0	0	0	322	0	0	0	0	0	0	1	0	0	0	0	0	0	0	36	0	0	0	0	0	0	0	0	0	0	0	100	0	0	0	0	0
ENSG00000063854	HAGH	protein_coding	1618	2038	1589	1386	2430	2902	1684	2137	0	0	0	139	649	0	429	293	3	8	0	0	1	0	44	56	28	3	0	0	64	23	0	3	2	788	192	10	164	0	722	1	176	0	0	0	0	11	72
ENSG00000063978	RNF4	protein_coding	4680	5345	8932	9299	10656	11705	7082	6772	1909	2068	3892	416	0	11	1126	1952	443	1098	3805	242	2488	1087	35	3582	2888	150	1414	1076	2509	1290	3	5104	11	1671	1150	5	792	568	312	4	1822	689	1797	1908	791	702	763
ENSG00000064012	CASP8	protein_coding	14350	15415	3097	3032	4728	5393	3285	4212	815	822	82	137	49	65	340	246	282	213	677	69	87	628	79	48	394	48	1015	0	185	753	0	187	855	24	565	0	99	740	505	0	128	529	1472	1124	177	96	2132
ENSG00000064042	LIMCH1	protein_coding	2	10	45	90	12	28	2	66	0	0	0	0	0	0	0	0	0	0	0	0	0	0	0	0	0	0	0	0	0	0	4	0	0	0	0	1	0	0	0	0	0	0	0	0	0	0	0
ENSG00000064102	ASUN	protein_coding	1284	1776	4297	4947	7235	9277	4525	3324	67	2304	3	221	484	17	160	697	1845	1696	1260	2834	1877	1721	3168	125	1845	0	480	1144	3600	2551	0	931	7	1276	607	0	27	556	264	46	2841	3869	221	77	124	1145	3601
ENSG00000064115	TM7SF3	protein_coding	1523	2156	1503	1404	5727	4901	3998	4787	726	306	0	31	0	0	155	41	219	80	5	0	960	3	0	43	2	0	198	3627	1	0	0	0	1	36	0	0	0	0	24	61	42	19	63	60	0	255	2
ENSG00000064195	DLX3	protein_coding	4	1	2	0	1	2	0	1	0	0	0	0	0	0	0	0	0	0	0	0	0	0	0	0	0	0	0	0	0	0	0	0	0	0	0	0	0	0	0	0	0	0	0	0	0	0	0
ENSG00000064199	SPA17	protein_coding	25	34	18	23	71	98	65	24	0	0	0	0	0	0	26	0	0	13	0	0	16	44	0	0	48	0	0	0	0	21	0	0	0	0	16	0	0	0	3	0	6	0	0	68	0	0	0
ENSG00000064201	TSPAN32	protein_coding	3733	3415	119	35	68	79	321	38	115	0	0	0	0	0	0	0	0	0	0	0	0	0	44	0	0	2	0	0	0	0	0	0	0	0	0	0	0	0	0	0	0	0	0	0	0	0	0
ENSG00000064205	WISP2	protein_coding	2	4	0	2	4	1	1	0	0	0	0	0	0	0	0	0	0	0	0	0	0	0	0	0	0	0	0	0	0	0	0	0	0	0	0	0	0	0	0	0	0	0	0	0	0	0	0
ENSG00000064218	DMRT3	protein_coding	1	0	0	0	0	0	0	0	0	0	0	0	0	0	0	0	0	0	0	0	0	0	0	0	0	0	0	0	0	0	0	0	0	0	0	0	0	0	0	0	0	0	0	0	0	0	0
ENSG00000064225	ST3GAL6	protein_coding	65	113	13	10	9	12	1	4	0	0	0	0	0	0	0	0	0	0	0	0	0	0	0	2	0	0	0	0	1	0	0	0	0	0	0	0	0	0	0	0	0	0	0	0	0	0	0
ENSG00000064270	ATP2C2	protein_coding	40	37	2	7	5	11	5	3	0	0	0	0	0	0	0	0	0	0	0	0	0	0	0	0	0	0	0	0	0	0	0	0	0	0	0	0	0	0	0	0	0	0	0	0	0	0	0
ENSG00000064300	NGFR	protein_coding	31	17	45	13	3	8	6	8	0	0	0	0	0	0	0	0	0	0	0	0	0	0	0	0	0	0	0	1	0	0	0	0	0	0	0	0	0	0	0	0	0	0	0	0	0	0	0
ENSG00000064309	CDON	protein_coding	110	190	48	57	61	73	222	518	0	1	0	0	0	0	0	0	0	0	0	0	0	0	0	0	0	0	0	2	0	44	1	0	0	0	0	10	0	0	14	0	0	0	0	1	0	0	254
ENSG00000064313	TAF2	protein_coding	2278	2872	5545	6411	7502	7301	4666	4140	52	20	44	3	1	1	395	0	430	7	137	0	115	73	1	4731	10	0	8	925	119	1068	0	272	19	2133	1971	86	1	0	103	2621	438	275	402	434	12	5	155
ENSG00000064393	HIPK2	protein_coding	4730	5080	16355	14071	9949	5767	10527	12119	419	1728	239	15	0	967	12	534	121	70	792	2250	16	1474	712	104	3175	1632	20	4	3789	222	3	760	393	500	305	5	1872	771	0	2	2330	2201	609	204	554	0	2162
ENSG00000064419	TNPO3	protein_coding	2654	3307	7306	6965	8423	7436	6435	5557	446	291	10	13	4	0	729	105	0	810	0	279	294	1905	482	4	0	444	507	1	113	226	0	639	367	139	67	935	3	38	301	5	636	487	0	610	7	395	0
ENSG00000064489	MEF2BNB-MEF2B	protein_coding	0	0	0	0	0	0	0	0	0	0	0	0	0	0	0	0	0	0	0	0	0	0	0	0	0	0	0	0	0	0	0	0	0	0	0	0	0	0	0	0	0	0	0	0	0	0	0
ENSG00000064490	RFXANK	protein_coding	1342	1379	1786	1595	2042	3002	1592	1578	236	208	0	849	0	0	427	0	40	4	221	138	309	34	1723	11	207	435	688	117	126	606	0	587	9	457	137	0	0	581	35	74	553	1006	1221	111	411	1778	1620
ENSG00000064545	TMEM161A	protein_coding	1064	1029	2796	2029	1894	2349	1425	727	9	0	0	26	439	0	2	23	0	0	220	6	1	0	0	0	1	0	0	30	1	168	0	3	16	23	0	523	0	40	148	0	0	0	0	0	0	0	31
ENSG00000064547	LPAR2	protein_coding	2487	2510	1364	809	585	691	708	609	1	0	0	0	0	0	5	0	962	0	0	2	0	0	0	30	1	0	0	4	0	13	0	0	0	22	3	0	1	12	1	11	0	0	0	0	0	0	10
ENSG00000064601	CTSA	protein_coding	2754	4241	2845	1690	2636	3218	2715	3449	38	37	0	13	0	0	660	68	20	1881	3	415	1	114	0	199	6	13	2703	0	7	85	0	3177	0	238	29	0	609	19	185	0	8	10	0	1	8	1212	948
ENSG00000064607	SUGP2	protein_coding	8263	8548	9054	9124	8600	8370	8172	8057	25	18	0	0	0	1	0	73	90	0	4	32	209	0	83	82	1	53	0	0	2	222	1	489	1065	0	0	17	371	12	0	6	10	286	16	1	90	187	5
ENSG00000064651	SLC12A2	protein_coding	670	1023	3324	3488	2489	2776	2361	2759	286	282	7	1577	0	0	1041	325	1492	772	606	783	221	279	727	179	963	2	2389	0	198	137	0	0	137	1059	0	242	36	615	303	0	203	354	347	807	1	62	104
ENSG00000064652	SNX24	protein_coding	152	259	24	34	79	99	168	347	2	0	0	0	0	0	1	836	0	0	0	0	0	0	0	0	0	1	0	0	4	21	0	0	0	0	0	0	0	0	0	0	1	0	1410	0	0	0	135
ENSG00000064655	EYA2	protein_coding	0	0	2	3	1	2	2	0	0	0	0	0	0	0	0	0	0	0	0	0	0	114	0	0	1	0	0	0	0	0	1	0	0	0	0	1	0	0	0	0	0	0	0	0	0	0	0
ENSG00000064666	CNN2	protein_coding	18489	20524	1658	1280	3276	3467	6439	9453	123	996	0	131	1300	0	493	0	231	582	1	277	420	52	1051	890	86	486	2020	0	508	274	2	51	1219	1	0	151	67	912	1007	0	1391	295	806	792	112	178	201
ENSG00000064687	ABCA7	protein_coding	10159	10888	290	115	906	705	1124	1653	0	0	0	0	0	0	0	0	0	0	38	0	0	1	0	0	0	0	0	0	0	1	1	0	0	1	0	0	0	0	0	0	0	0	0	0	0	0	0
ENSG00000064692	SNCAIP	protein_coding	0	0	0	4	0	0	0	0	0	0	0	0	0	0	0	0	0	1	0	0	0	0	0	0	0	0	0	0	0	0	1	0	0	0	0	0	0	0	0	0	0	0	0	0	0	0	0
ENSG00000064703	DDX20	protein_coding	1335	1363	4492	4286	4314	5102	2066	1895	36	0	0	0	0	0	0	167	2	0	0	0	0	0	28	0	91	796	0	1	0	136	7	171	2	0	0	1	1636	0	0	0	1	298	313	1	0	1034	99
ENSG00000064726	BTBD1	protein_coding	3306	4153	8783	10228	9199	11145	7312	6590	6	109	1856	141	10	0	22	465	29	292	162	100	32	3	23	1	403	2	76	272	27	36	0	595	367	2	44	0	0	1011	123	2	1	89	1	34	0	0	34
ENSG00000064763	FAR2	protein_coding	205	253	258	196	704	492	499	277	0	0	24	959	0	0	3	0	0	588	0	0	0	0	62	0	0	122	0	0	14	0	0	847	359	1	43	0	0	0	0	0	0	0	1713	40	0	0	225
ENSG00000064787	BCAS1	protein_coding	15	4	5	3	29	13	22	19	0	0	0	0	0	0	0	0	0	0	0	0	0	6	0	0	0	0	0	0	0	1	0	0	0	67	0	0	0	0	0	0	0	0	0	0	0	0	0
ENSG00000064835	POU1F1	protein_coding	8	11	1	3	2	4	0	1	0	0	0	0	0	0	0	0	0	0	0	0	0	0	0	0	0	0	0	0	0	0	0	0	0	0	0	0	0	0	0	0	0	0	0	0	0	0	0
ENSG00000064886	CHI3L2	protein_coding	885	409	24	25	47	87	46	106	0	0	0	0	0	0	0	0	0	48	0	0	0	0	0	0	0	0	0	0	0	0	2	0	0	0	0	1	0	0	0	0	0	0	0	0	0	0	0
ENSG00000064932	SBNO2	protein_coding	3085	4241	8861	5415	2406	2563	5310	2786	7	0	0	3	0	0	0	1	9	0	0	0	38	1	24	0	1	0	0	0	30	8	0	0	21	0	0	0	0	0	130	0	523	0	0	1	0	0	0
ENSG00000064933	PMS1	protein_coding	1473	2227	2425	3710	4328	5877	2963	1993	84	319	10	1584	0	443	448	181	367	923	7	99	534	1340	77	112	38	241	1755	0	280	496	0	58	7	541	35	0	0	58	166	0	92	122	931	546	104	0	1
ENSG00000064961	HMG20B	protein_coding	1619	1930	4188	2518	2508	3053	2378	1819	1	0	0	0	1	0	28	0	0	0	173	0	13	0	0	0	0	1	0	0	0	0	0	0	0	4	0	0	0	0	0	171	0	0	0	14	0	0	1
ENSG00000064989	CALCRL	protein_coding	43	42	116	132	55	130	10	38	0	0	0	0	0	0	0	0	0	0	0	0	0	0	0	0	0	0	0	0	0	0	0	0	0	0	0	0	0	0	0	0	0	0	0	0	0	0	0
ENSG00000064995	TAF11	protein_coding	1573	2023	2316	2369	2667	3158	1981	1585	341	479	0	209	14	0	485	49	600	1084	705	424	999	108	748	0	504	16	632	77	1298	192	1	3659	612	813	2875	0	1439	0	78	3357	1465	414	30	533	496	954	37
ENSG00000064999	ANKS1A	protein_coding	1118	1243	1648	1568	1020	1022	747	850	171	1	0	0	33	0	88	0	93	0	361	0	0	0	0	0	0	0	0	0	0	0	1	0	0	150	0	2	0	0	0	0	0	186	0	0	0	0	0
ENSG00000065000	AP3D1	protein_coding	7075	9327	19739	14781	10721	11539	12498	11624	138	3	668	9	4	14	1724	140	1	1911	0	1078	61	469	31	0	26	37	144	0	117	153	1	720	256	690	1320	37	0	64	142	3	141	87	40	85	118	209	11
ENSG00000065029	ZNF76	protein_coding	4037	5123	3324	3119	3026	3334	2239	2154	61	1	0	0	0	2	51	1969	0	2	0	0	100	2	1285	0	1	70	29	0	4	0	0	645	0	1	279	1	433	0	1458	232	0	0	0	225	4	1	3048
ENSG00000065054	SLC9A3R2	protein_coding	58	97	86	82	81	163	21	3	0	0	0	0	0	0	0	0	0	0	0	0	0	0	0	0	0	0	0	0	0	0	0	0	0	0	0	0	0	0	0	0	0	0	0	0	0	0	0
ENSG00000065057	NTHL1	protein_coding	287	276	659	466	579	823	693	337	0	16	0	0	0	0	8	49	93	0	0	25	11	13	58	0	0	22	0	1	48	78	0	0	0	457	0	0	0	0	64	0	0	0	0	0	0	0	0
ENSG00000065060	UHRF1BP1	protein_coding	1755	2390	4467	4105	4481	3282	3034	891	160	4	0	68	0	0	1318	0	19	2169	0	0	27	0	0	0	0	3	39	0	357	32	0	0	12	132	688	1	55	529	0	0	1	22	2	420	1	0	0
ENSG00000065135	GNAI3	protein_coding	3103	4450	8613	10117	17045	19370	10084	7797	4593	2912	422	3443	0	0	1065	4961	1198	1704	3067	5544	4046	459	304	819	2947	4235	6332	7	4311	3926	0	421	247	3526	1520	82	119	2588	2321	69	2982	7059	6535	1966	1399	18	2480
ENSG00000065150	IPO5	protein_coding	6043	7410	26420	33235	33430	35727	21053	13571	2305	22	10	1525	109	231	3683	1138	333	1778	3342	1120	394	2236	771	199	235	64	44	1645	767	1937	14197	210	830	524	5187	11	1699	241	1295	60	14	2614	3627	3697	1	2863	1744
ENSG00000065154	OAT	protein_coding	1343	1900	5784	6881	5583	7060	2677	1086	836	649	2742	1609	75	5	1493	216	1839	2	219	1899	657	461	1378	4305	1654	1357	232	33	143	631	326	4123	45	1234	73	0	8	842	1077	0	61	3095	1459	734	104	1722	2978
ENSG00000065183	WDR3	protein_coding	1144	1766	11769	12946	9508	9535	6334	2928	543	629	2892	961	0	4148	3651	63	1875	4	2	1218	1529	635	2606	8	397	1507	103	46	52	1214	0	1173	902	1011	2029	1	2427	292	200	168	604	394	2690	0	173	1642	92
ENSG00000065243	PKN2	protein_coding	3720	4171	3030	3684	3467	3183	1901	2105	263	123	23	0	0	0	0	18	769	19	27	0	1	88	2	12	411	85	0	0	88	69	0	8	172	0	21	0	1	0	81	5	11	2	16	2	1	34	117
ENSG00000065268	WDR18	protein_coding	612	992	5755	3300	3334	4041	3115	2049	17	44	0	0	0	0	282	56	0	115	62	10	1	0	10	6	286	0	16	0	0	29	0	7	23	16	0	0	0	0	127	0	8	0	16	1	0	0	0
ENSG00000065308	TRAM2	protein_coding	1773	2253	218	221	458	379	3411	6546	0	542	0	0	10	3	66	0	17	0	3	4	2	1	408	2276	0	0	0	3	1697	512	71	0	0	11	0	0	0	324	1	0	0	912	10	0	0	1	1387
ENSG00000065320	NTN1	protein_coding	36	32	178	156	91	124	14	12	0	0	0	0	0	0	0	0	0	0	0	0	0	3	0	0	0	0	0	0	0	0	0	0	0	0	0	0	0	0	0	0	0	0	0	0	0	0	0
ENSG00000065325	GLP2R	protein_coding	0	0	0	0	1	0	0	0	0	0	0	0	0	0	0	0	0	0	0	0	0	0	0	0	0	0	0	0	0	0	0	0	0	0	0	0	0	0	0	0	0	0	0	0	0	0	0
ENSG00000065328	MCM10	protein_coding	68	39	225	283	9699	9700	5152	2855	454	956	304	0	14	495	937	1493	1709	400	3135	1677	222	128	1875	105	0	2070	272	3064	1890	34	13	3748	8	167	5	12	409	1410	620	0	390	87	265	531	15	3	5
ENSG00000065357	DGKA	protein_coding	42760	54497	9483	10186	10733	13189	6608	5405	1578	0	1	0	1526	0	3683	1023	260	1750	1	2038	91	1	3032	22	81	4531	45	5	3774	358	2	254	30	1305	9	1819	0	315	0	4263	572	864	3302	577	79	3209	1239
ENSG00000065361	ERBB3	protein_coding	50	48	43	31	20	36	19	23	0	0	0	0	0	0	0	9	0	0	0	0	0	0	0	0	0	0	0	0	0	0	0	0	0	0	0	39	0	0	4	0	0	0	0	0	0	0	0
ENSG00000065371	ROPN1	protein_coding	0	0	0	0	0	1	0	0	0	0	0	0	0	0	0	0	0	0	0	0	0	0	0	0	0	0	0	0	0	1	1	0	0	0	0	0	0	0	0	0	0	0	0	0	0	0	0
ENSG00000065413	ANKRD44	protein_coding	6579	8794	2000	2216	6076	3358	4250	6824	0	242	3	3214	109	122	221	258	142	820	22	1232	110	55	45	100	1285	56	0	4411	340	524	34	698	7	131	518	869	171	100	395	0	626	211	87	828	550	0	117
ENSG00000065427	KARS	protein_coding	6925	8742	29728	30272	25247	30745	15826	10722	4983	6260	1707	6979	187	12	3537	6701	2928	2932	2651	11417	3891	874	1709	4706	10054	341	2304	9053	8146	1955	0	13452	329	1909	3150	1022	1318	2682	6463	47	5481	3922	2657	4772	101	5346	10993
ENSG00000065457	ADAT1	protein_coding	1980	2037	1294	1274	2021	1880	1802	1678	521	1371	0	206	0	5	0	26	0	31	0	0	314	9	17	0	9	59	0	0	435	143	0	0	0	0	1701	0	0	149	447	388	1420	83	2531	0	14	264	0
ENSG00000065485	PDIA5	protein_coding	252	216	2119	2170	942	1153	1218	738	204	30	1	0	170	0	15	0	0	0	2	0	240	2	0	187	1	0	286	0	13	0	2	2	1	0	0	3	0	10	192	6	0	9	0	2	3	0	0
ENSG00000065491	TBC1D22B	protein_coding	1306	1518	2003	1727	1715	1609	1727	1718	17	0	0	188	18	1	32	684	0	0	0	0	0	17	321	0	0	0	0	0	0	71	0	0	0	29	0	0	0	0	0	0	2	0	11	32	0	0	10
ENSG00000065518	NDUFB4	protein_coding	1929	2357	2351	2464	3644	4540	3268	3229	1110	1248	1341	644	4	0	976	599	1775	1340	957	1725	1050	1356	1721	475	622	645	1979	1246	1333	1395	3	2023	350	1907	3113	995	820	1075	1686	1852	602	1464	2033	1562	810	2118	984
ENSG00000065526	SPEN	protein_coding	10614	12272	56206	41430	23559	14040	11220	10488	398	290	621	1064	608	0	120	1092	65	863	36	76	377	1427	0	3593	84	22	890	16	199	720	113	503	1453	1324	772	6	780	425	727	540	2252	1374	80	123	1	0	124
ENSG00000065534	MYLK	protein_coding	79	97	113	187	141	192	766	2068	590	0	17	17	0	0	0	0	0	28	0	0	0	1	0	0	0	0	746	1	0	0	4	0	0	54	0	320	0	0	0	0	0	0	0	7	0	0	0
ENSG00000065548	ZC3H15	protein_coding	3631	4122	16518	19463	14847	18388	7132	4930	1242	950	129	860	0	374	1135	1919	3228	972	1490	2575	3447	2810	4368	435	1658	1374	3469	1830	2460	1704	0	3022	1676	2203	2100	1107	1241	2757	2148	1862	2800	2956	3415	1118	918	153	774
ENSG00000065559	MAP2K4	protein_coding	1557	2153	4379	4813	3987	4264	2768	2466	97	11	2824	0	0	0	58	4	1	6	1468	0	6	20	0	1144	0	2	44	0	0	91	1	1	3	1	153	5	1218	0	0	58	0	26	2	37	0	0	1
ENSG00000065600	TMEM206	protein_coding	567	750	1010	893	984	1144	1002	643	0	326	8	80	0	0	0	0	0	15	0	113	177	0	652	1	1	0	0	0	84	2	0	0	0	1482	1	0	330	0	29	0	1047	1200	34	756	0	0	11
ENSG00000065609	SNAP91	protein_coding	2	0	0	0	0	0	0	0	0	0	0	0	0	0	0	0	0	0	0	0	0	0	0	0	0	0	0	0	0	0	0	0	0	0	0	1	0	0	0	0	0	0	0	0	0	0	0
ENSG00000065613	SLK	protein_coding	4859	5971	8052	9517	10505	9843	6416	4711	2003	389	0	1	2505	76	351	3	336	8	57	1686	1153	3	1346	95	1384	159	354	0	656	1890	0	12	2369	305	34	1	5	1453	1265	122	403	378	166	978	29	11	1114
ENSG00000065615	CYB5R4	protein_coding	1524	1770	2551	3114	3068	3881	1893	1866	571	23	835	0	0	0	25	0	1039	205	0	217	44	219	9	183	0	0	1822	6	379	762	2	2424	0	1030	776	0	0	218	183	0	1063	130	2	144	416	0	1777
ENSG00000065618	COL17A1	protein_coding	11	7	64	152	67	398	8	3	0	0	0	0	0	0	0	0	0	0	0	0	0	0	0	0	0	0	0	0	0	0	2	0	0	0	0	2	0	0	0	0	0	0	0	0	0	0	0
ENSG00000065621	GSTO2	protein_coding	39	86	29	23	27	48	44	38	0	80	0	0	10	0	0	0	0	0	0	0	0	0	0	0	0	0	0	0	0	8	0	0	31	0	0	0	0	0	18	2	0	0	78	0	0	0	0
ENSG00000065665	SEC61A2	protein_coding	784	848	710	674	895	811	1433	1442	0	0	0	76	0	0	0	0	0	316	2080	1	0	37	0	145	124	0	823	1436	0	20	4	0	1443	1	292	0	104	0	0	0	120	84	0	0	0	0	0
ENSG00000065675	PRKCQ	protein_coding	5023	5802	2566	2915	5694	6314	2471	2564	9	50	488	24	1	0	1	1322	117	59	0	4	579	1	349	0	412	0	0	0	233	99	0	0	0	463	0	0	0	0	86	0	0	2005	0	25	37	204	0
ENSG00000065717	TLE2	protein_coding	1141	1264	421	228	94	152	10	51	0	0	0	0	0	1	0	0	0	0	0	0	0	0	0	0	0	0	0	0	0	0	1	0	0	0	0	0	0	0	0	0	0	0	0	0	0	0	0
ENSG00000065802	ASB1	protein_coding	3059	3273	3525	3403	3035	2923	2269	2148	1	0	46	0	9	0	585	131	220	0	0	0	410	0	0	0	948	0	0	0	0	10	0	0	0	0	0	0	0	0	39	0	647	0	635	0	0	0	321
ENSG00000065809	FAM107B	protein_coding	18648	22377	15444	19614	8921	8835	11102	16448	1001	5	269	1119	526	0	33	265	353	1163	127	260	431	2260	47	187	1	701	176	1237	1305	542	0	12	0	31	2841	1	6	6	79	4	0	689	1320	26	1	0	1133
ENSG00000065833	ME1	protein_coding	10	6	2	3	1	2	14	275	0	0	0	0	0	0	0	0	0	0	0	0	0	0	0	0	0	0	0	0	0	0	0	0	0	0	0	0	0	0	0	0	0	0	0	0	0	0	0
ENSG00000065882	TBC1D1	protein_coding	2959	3232	3463	3137	3073	3393	2251	1611	0	0	4	0	0	0	0	2	0	14	49	0	0	0	2	0	0	6	0	0	0	84	0	0	49	0	0	31	2	0	0	0	0	0	170	62	0	0	0
ENSG00000065883	CDK13	protein_coding	5161	6324	6081	6701	5119	5251	3288	3662	240	7	0	7	0	66	15	0	0	265	0	0	168	18	49	540	599	702	23	0	244	2	2	1	76	95	0	299	0	2	18	0	59	694	0	8	116	0	1029
ENSG00000065911	MTHFD2	protein_coding	692	923	48130	40303	56495	47826	24879	16604	6114	1980	7613	10110	1442	5105	7005	7807	9772	8021	11385	12434	6193	6518	4604	5619	18116	1222	2369	71	15429	5015	7631	10294	1381	8655	5881	4204	6291	8754	5215	2269	3652	13264	16760	9047	2373	4725	12601
ENSG00000065923	SLC9A7	protein_coding	223	313	4482	4012	4161	2387	2574	3986	1	0	0	0	1	0	0	0	0	0	0	175	81	0	78	0	781	1	0	1	632	0	0	0	0	0	0	0	1	0	1	0	207	0	0	0	0	0	200
ENSG00000065970	FOXJ2	protein_coding	2883	4025	2359	2397	3532	3013	2751	2156	449	0	4	0	0	0	8	0	796	1637	0	1	74	21	299	0	0	1	0	0	1243	0	1	0	32	0	1	1	0	84	0	0	0	0	31	95	0	0	0
ENSG00000065978	YBX1	protein_coding	9072	10013	41778	37026	30258	41875	23089	13771	546	851	403	1027	831	1374	607	1156	815	956	758	620	1136	353	1780	831	1161	201	1358	1145	2053	944	4	1240	765	1067	2684	460	468	928	1541	2298	1139	1644	2444	1661	472	1771	2661
ENSG00000065989	PDE4A	protein_coding	474	449	3869	2747	7966	5484	4575	5199	22	79	0	160	0	0	0	0	0	17	112	416	13	2	0	3	0	1	0	855	144	13	3	0	142	349	131	0	0	37	0	1	9	31	0	0	49	54	1
ENSG00000066027	PPP2R5A	protein_coding	4714	5574	5481	7022	7074	10154	4182	2892	250	2	1132	338	0	0	155	26	0	2	48	0	865	876	2208	0	168	2073	12	160	868	103	1	132	2063	219	0	4	1993	20	283	4	24	2	46	19	0	759	756
ENSG00000066032	CTNNA2	protein_coding	0	1	0	0	0	0	0	1	0	0	0	0	0	0	0	0	0	0	0	0	0	0	0	0	0	0	0	0	0	0	0	0	0	0	0	7	0	0	0	0	0	0	0	0	0	0	0
ENSG00000066044	ELAVL1	protein_coding	1601	2395	13336	10921	11975	12664	10045	8324	33	353	0	188	0	1	915	61	55	109	0	372	939	140	13	3	1347	585	187	806	560	385	3	3	29	0	0	978	18	547	31	66	630	238	83	75	3	62	69
ENSG00000066056	TIE1	protein_coding	2	3	87	19	232	108	2290	1117	0	0	0	0	0	0	0	0	0	23	0	0	0	0	0	0	11	598	18	1	0	0	3	5	1	0	0	219	43	0	0	0	0	0	31	0	0	0	0
ENSG00000066084	DIP2B	protein_coding	4528	5369	6751	7472	6518	5856	4789	3164	3	6	5	76	16	20	1	25	1	1	0	1995	496	20	0	135	548	38	0	0	35	286	2	5	15	3	0	7	3	0	0	2	39	0	0	0	246	1	38
ENSG00000066117	SMARCD1	protein_coding	5017	5683	10405	8941	7686	7838	6470	5784	3	5	0	117	0	0	26	5	32	40	0	61	2	2	23	0	64	29	0	2	33	11	0	10	50	12	1	0	0	4	0	0	18	13	3	1	12	18	69
ENSG00000066135	KDM4A	protein_coding	1559	2094	2929	2250	1990	1868	2282	2230	1	0	0	0	0	0	0	10	7	488	9	2	186	395	2	7	0	0	245	94	1066	443	0	0	0	0	93	0	0	0	0	637	0	0	0	0	0	13	0
ENSG00000066136	NFYC	protein_coding	2673	3750	3733	3036	4007	4364	3059	3502	291	209	2605	21	3	38	1227	19	118	822	31	485	0	83	540	128	365	2	1038	0	128	673	1	4	17	1347	368	843	273	17	197	0	239	1	84	125	0	112	1008
ENSG00000066185	ZMYND12	protein_coding	11	17	0	0	9	11	17	22	0	0	0	0	0	0	0	0	0	0	0	0	0	0	0	0	304	0	0	0	0	0	0	0	0	0	0	0	0	0	0	0	0	0	0	0	0	0	0
ENSG00000066230	SLC9A3	protein_coding	345	547	165	150	142	202	189	51	0	0	0	0	0	0	0	0	0	0	0	0	0	0	0	0	0	0	0	0	0	0	0	0	0	0	0	0	0	0	0	0	0	0	0	0	0	0	0
ENSG00000066248	NGEF	protein_coding	2	4	7	10	4	11	3	0	0	0	0	0	1	0	0	0	0	0	0	0	0	0	0	0	0	0	0	0	0	0	1	0	0	0	0	0	0	0	0	0	0	0	0	0	0	0	0
ENSG00000066279	ASPM	protein_coding	217	288	169	191	3092	2717	11857	10902	3678	2318	285	36	93	608	309	992	572	2353	37	337	1658	2575	691	23	4563	3059	2979	3734	1679	1396	223	98	220	1114	17	2	3129	826	1217	3877	65	4712	1735	551	70	1826	1491
ENSG00000066294	CD84	protein_coding	8233	10158	23054	14097	11777	5190	4525	6287	0	5	1	0	491	0	0	236	574	246	331	0	2102	0	11	534	63	2499	507	0	0	614	0	0	0	0	0	17	574	2	1	0	0	1483	0	0	0	0	0
ENSG00000066322	ELOVL1	protein_coding	1979	2631	7748	4931	5839	6669	5050	5081	1499	101	7	136	0	0	287	176	35	489	441	144	98	0	78	4	635	2	9	0	0	156	0	325	37	1011	3	0	144	0	0	905	25	300	192	62	288	303	21
ENSG00000066336	SPI1	protein_coding	1044	1144	5	1	0	0	0	0	0	0	0	0	0	0	0	0	0	0	0	0	0	0	0	0	0	0	0	0	0	0	0	0	0	0	0	0	0	0	0	0	0	0	0	0	0	0	0
ENSG00000066379	ZNRD1	protein_coding	736	729	1792	1673	1295	1732	913	478	470	81	4	445	0	0	663	516	761	197	460	491	266	57	765	429	409	329	331	0	433	190	2	29	693	207	0	6	62	156	200	586	227	365	473	265	111	62	502
ENSG00000066382	MPPED2	protein_coding	14	0	0	0	0	1	0	2	0	0	0	0	0	0	0	0	0	0	0	0	0	0	0	0	0	0	0	0	0	0	0	0	0	0	0	0	0	0	0	0	0	0	0	0	0	0	0
ENSG00000066405	CLDN18	protein_coding	0	0	1	1	0	0	2	1	0	0	0	0	0	0	0	0	0	0	0	0	0	0	0	0	0	0	0	0	0	0	0	0	0	0	0	0	0	0	0	0	0	0	0	0	0	0	0
ENSG00000066422	ZBTB11	protein_coding	3267	3933	5972	6550	5757	5494	3268	2680	999	1241	4797	0	0	0	3	73	13	16	1432	0	201	0	0	1479	0	779	45	132	247	183	3	132	168	0	0	0	0	0	56	0	630	0	1	20	2	1	0
ENSG00000066427	ATXN3	protein_coding	1502	2369	2989	3112	2527	2732	1485	1285	104	398	2361	1271	1	0	8	839	353	15	0	1173	377	610	137	270	218	0	0	0	104	166	2	2168	267	129	43	1	971	84	17	2750	4	42	2	471	0	31	0
ENSG00000066455	GOLGA5	protein_coding	2218	2531	3695	3914	3624	4319	2488	2864	741	0	0	0	0	0	76	0	112	112	24	0	0	333	0	488	2	293	0	0	621	57	0	2096	190	0	2286	0	0	66	0	0	7	0	0	0	5	0	0
ENSG00000066468	FGFR2	protein_coding	104	0	8	12	1	5	1	3	0	0	0	0	0	0	0	0	0	0	0	0	0	0	0	0	0	0	0	0	0	0	4	0	0	0	0	43	0	0	0	0	0	0	0	0	0	0	0
ENSG00000066557	LRRC40	protein_coding	836	1052	2297	2676	4865	5242	3515	3249	552	16	22	0	1832	0	819	1576	724	17	2285	691	1740	611	44	1291	647	346	844	2970	2562	500	4	2105	31	610	99	104	618	167	145	51	1538	795	3	17	518	170	1515
ENSG00000066583	ISOC1	protein_coding	505	751	2779	2469	3760	4170	1916	1672	0	0	93	121	0	0	840	163	93	1	719	1754	391	585	644	0	143	32	1256	0	1	13	0	1448	0	851	0	0	14	555	125	0	75	347	54	21	15	238	624
ENSG00000066629	EML1	protein_coding	0	0	53	50	22	43	7	0	0	0	0	0	0	0	0	0	0	0	0	0	0	0	0	0	0	0	0	1	0	0	1	0	0	0	0	0	0	0	0	0	0	0	0	0	0	0	0
ENSG00000066651	TRMT11	protein_coding	953	1319	1566	1907	2713	3014	1551	1091	754	0	0	1	24	0	516	175	0	417	1910	0	6	415	1711	20	200	61	1084	0	444	1012	0	100	0	0	111	136	266	0	263	688	1448	927	437	376	644	16	147
ENSG00000066654	THUMPD1	protein_coding	5400	6615	9073	8444	7519	7839	5790	6147	1841	2705	263	1022	70	808	1948	1841	5850	4049	1922	1185	4336	4794	3729	1458	3782	2543	5488	429	1760	2973	303	2606	540	2896	170	265	2970	1726	1207	1213	1998	3662	3639	2080	643	4263	461
ENSG00000066697	MSANTD3	protein_coding	370	313	256	295	692	795	542	492	103	0	0	0	0	0	0	2	0	1	0	0	9	0	0	0	0	1	51	0	10	324	0	33	0	195	2	0	0	0	0	26	0	42	56	54	0	0	404
ENSG00000066735	KIF26A	protein_coding	12	14	46	5	41	33	16	3	0	0	0	0	0	0	0	0	0	0	0	0	0	0	0	0	0	0	0	0	0	0	2	0	0	0	0	0	0	0	0	0	0	0	0	0	0	0	0
ENSG00000066739	ATG2B	protein_coding	5772	7584	6419	7458	6072	4581	4018	4096	0	327	0	0	0	0	0	160	0	23	0	2	0	4	1	0	1	0	1	121	0	161	2	0	34	2	0	0	0	0	0	0	679	242	0	0	180	0	3
ENSG00000066777	ARFGEF1	protein_coding	5377	7636	10875	13039	13301	11378	6544	6224	192	293	0	1205	0	1	89	1511	233	71	1	455	228	1353	2283	355	1850	1305	1075	1119	50	439	1	540	1917	167	8	2	23	51	391	1	1098	531	6	1141	830	2500	55
ENSG00000066813	ACSM2B	protein_coding	0	0	0	0	1	3	461	318	0	0	15	0	0	288	33	340	0	29	0	243	26	124	0	860	102	0	5	0	0	31	0	0	0	0	0	241	256	84	0	0	0	0	1840	1131	684	37	0
ENSG00000066827	ZFAT	protein_coding	475	3967	732	687	597	593	334	404	0	0	0	0	633	0	0	0	0	0	0	0	0	0	0	0	0	0	0	1	0	0	2	0	0	0	0	2	0	0	0	1	0	0	0	0	0	0	0
ENSG00000066855	MTFR1	protein_coding	1271	1429	1585	1459	1517	1713	1232	1042	9	148	20	0	0	0	310	4	0	398	0	14	191	224	10	0	352	0	8	207	182	0	0	4	0	0	238	0	12	7	101	0	0	46	3	293	0	44	0
ENSG00000066923	STAG3	protein_coding	374	268	269	285	400	479	330	170	67	0	377	2	0	0	0	0	0	0	0	0	0	0	147	0	0	0	0	0	0	199	1	0	0	4	0	0	0	0	9	0	0	0	54	0	29	0	0
ENSG00000066926	FECH	protein_coding	784	940	2068	1629	3673	3239	2781	2131	79	51	111	172	2	0	1315	1037	1306	1162	513	1776	15	0	629	442	0	31	932	118	656	276	2	0	0	0	655	0	820	0	141	0	172	587	908	167	16	0	9
ENSG00000066933	MYO9A	protein_coding	2141	3015	4830	5280	3693	2694	1831	1854	1065	0	1	0	0	0	6	28	93	0	0	0	0	0	0	15	0	0	0	0	30	21	2	0	17	20	0	27	1	2	0	0	2	0	56	0	11	83	0
ENSG00000067048	DDX3Y	protein_coding	33	39	108	42	27	28	9691	10154	2160	169	3321	1132	337	7	651	1220	396	2273	3248	3930	3216	4882	2695	179	146	1311	0	86	672	1368	2	3449	3055	100	3206	1561	650	169	2665	1726	5047	1415	4	288	422	296	41
ENSG00000067057	PFKP	protein_coding	5121	6222	22131	18771	13691	14365	15295	14319	593	2	436	95	1	1784	2347	1261	433	1362	913	458	666	250	1950	39	2412	247	1807	856	74	1629	1	2504	801	1600	2610	1074	1	513	1880	773	1289	669	693	501	428	928	1010
ENSG00000067064	IDI1	protein_coding	2960	2501	9519	12972	8721	10228	8841	7800	1975	2056	2648	728	48	52	3016	2009	2135	1165	1815	918	2283	1354	3335	4004	1642	2655	1669	4	3858	1548	0	4774	395	2838	2232	2432	2206	1110	3058	2328	2626	3074	1297	3469	1165	1273	2263
ENSG00000067066	SP100	protein_coding	10913	12689	5636	6466	9264	7767	5219	9061	457	947	2	96	23	30	387	374	691	554	1122	946	838	45	1441	0	3074	97	28	37	152	854	6	401	1773	1092	4551	1608	2831	79	756	1	1202	1418	1822	857	932	238	1377
ENSG00000067082	KLF6	protein_coding	16985	32734	17113	13719	17729	13574	15974	12127	551	285	0	53	32	8	1894	430	608	1025	4723	1272	530	1215	1095	2677	311	1169	262	6022	2070	1906	0	3695	888	1035	1173	97	675	1993	404	1978	3254	1804	103	849	31	70	1856
ENSG00000067113	PPAP2A	protein_coding	246	322	2221	1576	1491	1474	2649	12564	0	301	0	25	196	1	0	683	0	0	17	33	51	25	0	0	0	18	1	11	0	344	0	134	45	478	9	0	10	0	0	3	0	2	0	0	101	0	0
ENSG00000067141	NEO1	protein_coding	966	1118	505	438	644	528	524	1055	10	0	1	0	0	0	0	0	0	0	0	0	0	0	0	0	0	0	0	0	0	0	0	0	0	0	0	8	0	2	0	0	0	0	0	0	0	0	0
ENSG00000067167	TRAM1	protein_coding	7001	9088	16442	20634	17895	17531	8722	8467	384	74	153	0	0	0	427	523	21	1003	609	99	58	455	206	215	33	776	355	0	609	305	0	550	20	960	10	0	458	123	44	0	1176	219	302	158	200	148	1556
ENSG00000067177	PHKA1	protein_coding	14	20	414	483	1010	1464	2536	1168	887	2	6236	0	1	0	2	18	0	21	0	0	0	2	2263	0	2	0	0	17	13	135	0	111	0	15	3	0	0	7	0	0	1	307	1	309	0	0	846
ENSG00000067182	TNFRSF1A	protein_coding	1139	1804	4009	3423	2548	3144	1144	759	0	0	0	4	0	0	25	2	0	0	1	172	13	12	7	179	0	44	0	0	4	4	0	40	4	1	0	10	0	0	2	0	0	8	2	29	1	1	1
ENSG00000067191	CACNB1	protein_coding	651	896	2611	1239	655	722	818	529	2	0	0	0	0	0	0	0	0	0	0	0	9	0	0	0	0	0	0	0	15	0	0	0	0	17	0	0	0	0	0	0	0	29	0	0	0	0	0
ENSG00000067208	EVI5	protein_coding	158	158	698	454	1959	1229	3023	687	297	23	2	3208	0	0	404	1136	1	246	8	1630	291	265	160	0	371	523	10	0	206	714	0	163	60	0	0	959	129	12	92	2	403	873	295	173	3	2	1
ENSG00000067221	STOML1	protein_coding	417	521	234	255	610	835	465	315	0	0	0	0	0	0	0	0	0	15	0	1	0	0	0	0	0	0	0	0	0	0	1	0	0	76	0	0	0	0	0	0	0	0	0	0	0	0	0
ENSG00000067225	PKM	protein_coding	21393	30543	215522	169896	169827	201530	136553	155884	4299	4917	4985	4180	2384	6589	6433	9039	7511	6969	6372	10580	4835	3350	13845	8745	8372	6370	7640	4474	10025	3984	139	7819	7642	9053	3584	1585	4495	3992	5198	5640	6475	9828	8594	3967	6070	12079	8144
ENSG00000067248	DHX29	protein_coding	1864	2333	4512	5878	4881	5646	3038	2625	919	562	1312	113	364	1644	514	81	70	1019	185	49	556	735	608	374	61	1	0	352	0	72	0	2	414	322	5	10	628	0	4	16	100	16	1539	11	343	761	16
ENSG00000067334	DNTTIP2	protein_coding	3232	3648	22340	24642	16969	22120	7176	4652	2137	4981	2788	779	2	316	3445	3035	2116	1732	1956	1604	2437	4102	1326	4974	3201	3166	6314	9491	5119	1845	2	505	518	7354	5148	878	1662	891	695	213	4689	6457	921	6116	18	264	769
ENSG00000067365	METTL22	protein_coding	604	735	708	611	656	763	727	522	61	8	1	0	5	0	0	0	412	1	4	0	1215	1186	0	0	73	1	0	1	49	0	0	1151	72	0	0	14	43	10	52	0	0	0	4	0	1269	1604	123
ENSG00000067369	TP53BP1	protein_coding	2624	3831	8173	7381	6852	6468	6620	6024	11	130	2767	0	0	333	79	50	211	101	177	1561	240	1152	227	211	148	388	0	211	1298	1517	0	4	41	1159	232	1	11	65	0	271	434	919	1	3	685	1	1859
ENSG00000067445	TRO	protein_coding	142	135	54	44	127	155	89	94	0	0	0	0	0	0	0	0	0	0	0	0	0	0	0	0	0	0	0	0	0	0	1	0	0	0	0	0	0	0	0	0	0	0	0	0	0	0	0
ENSG00000067533	RRP15	protein_coding	1362	1701	9683	9898	6037	7482	2454	1251	216	70	13	1456	88	177	795	989	220	109	1623	1864	1408	266	448	261	1220	348	1298	74	87	482	0	2206	47	1296	3241	1523	0	378	615	0	642	1059	866	365	46	311	529
ENSG00000067560	RHOA	protein_coding	18637	22424	35978	36052	41131	49033	30823	31511	8815	12188	13432	12460	89	2791	13621	12874	12768	18356	14184	16834	6136	10503	14688	15065	8525	11399	14487	8702	14602	6957	0	19271	4800	12292	8550	3938	13014	14066	10847	367	15919	16632	12846	8845	4786	19128	13514
ENSG00000067596	DHX8	protein_coding	3458	4351	6803	5658	5906	5071	5275	5337	123	100	0	651	32	439	607	424	12	53	32	71	98	408	59	8	1613	424	22	106	43	659	168	101	118	726	140	1	389	1134	1373	79	1273	1008	952	222	1120	808	1792
ENSG00000067601	PMS2P4	pseudogene	50	99	19	30	31	37	75	57	274	63	0	0	0	1	0	0	1	1	0	1	23	1	127	0	1	0	54	0	26	0	0	0	0	330	0	0	1	12	0	0	71	0	0	11	25	0	618
ENSG00000067606	PRKCZ	protein_coding	748	788	374	255	355	377	12	2	0	0	0	0	0	0	0	0	0	0	0	0	0	0	0	0	0	0	0	0	0	0	2	0	0	0	0	1	0	0	0	0	0	0	0	0	0	4	0
ENSG00000067646	ZFY	protein_coding	0	0	13	2	9	9	1220	1383	199	129	942	0	33	4	0	348	533	0	0	29	2	17	0	2	0	10	0	12	92	11	120	167	144	0	9	0	0	20	0	0	29	132	0	0	2	0	0
ENSG00000067704	IARS2	protein_coding	4809	6064	9849	10325	14170	15218	12567	8573	1090	36	12	10	12	1346	1552	2479	820	6	1	137	789	797	729	490	616	240	413	5096	77	835	0	2518	215	90	480	0	0	1207	0	0	140	1604	142	929	2	588	637
ENSG00000067715	SYT1	protein_coding	0	7	69	45	8	12	0	2	0	0	0	0	0	0	0	0	0	0	0	0	0	0	0	0	0	0	0	0	0	0	0	0	0	0	0	0	0	0	0	0	0	0	0	0	0	0	0
ENSG00000067798	NAV3	protein_coding	0	0	236	134	59	150	0	1	0	0	0	0	0	0	0	0	0	0	0	0	0	0	0	0	0	0	0	0	0	0	0	0	0	0	0	0	0	0	0	0	0	0	0	0	0	0	0
ENSG00000067829	IDH3G	protein_coding	2166	2721	3006	2398	2804	3540	2286	2289	787	818	1107	1176	5	0	142	1625	1661	35	0	1707	184	996	85	1007	410	43	20	1	1248	177	1	1751	1368	1295	1191	1519	1734	18	15	0	228	510	1776	809	185	6	31
ENSG00000067836	ROGDI	protein_coding	645	673	349	160	327	432	181	246	1	0	0	0	0	0	0	0	0	0	0	0	0	0	0	0	0	0	0	0	0	0	0	0	0	0	0	0	0	0	0	0	0	0	0	0	0	0	0
ENSG00000067840	PDZD4	protein_coding	2482	1227	137	108	88	183	18	18	0	0	0	0	0	0	0	0	0	0	0	0	0	0	0	0	0	0	0	0	0	0	0	0	0	0	0	0	0	0	0	0	0	0	0	0	0	0	0
ENSG00000067842	ATP2B3	protein_coding	7	0	0	0	1	2	0	0	0	0	0	0	0	0	0	0	0	0	0	0	0	0	0	0	0	0	0	0	0	0	2	0	0	0	0	0	0	0	0	0	0	0	0	0	0	0	0
ENSG00000067900	ROCK1	protein_coding	6683	9310	9982	11003	16426	13535	9706	9201	1110	1775	1	580	17	575	767	2012	1030	379	881	690	666	1983	2392	994	1093	2457	1217	913	1677	1650	102	1612	187	1415	97	29	760	446	618	2	1530	1165	157	1153	580	2066	2348
ENSG00000067955	CBFB	protein_coding	4832	5792	11595	13125	15164	16256	9491	8655	1359	205	0	615	967	8	1247	1422	28	261	252	41	2315	139	964	118	0	928	1804	74	3337	563	0	3751	1865	210	1605	730	249	32	162	43	774	3832	1834	45	494	613	913
ENSG00000067992	PDK3	protein_coding	562	718	254	264	1018	904	1176	1255	0	1	1	117	0	0	55	58	357	0	1097	0	0	667	0	0	83	68	17	0	90	0	1	0	0	1	0	459	0	0	1	0	36	92	89	0	1	234	149
ENSG00000068001	HYAL2	protein_coding	96	101	1230	1042	818	1102	442	365	0	0	0	0	0	0	2	0	0	0	0	0	0	0	0	0	0	0	0	0	0	0	0	0	0	0	0	0	0	0	24	5	0	0	0	0	51	0	0
ENSG00000068024	HDAC4	protein_coding	2117	2559	2467	2643	1408	1265	1196	831	0	0	0	2	0	0	0	0	0	0	0	0	0	18	0	0	0	0	0	0	0	0	3	0	50	1	0	0	0	0	3	0	3	23	0	0	257	0	0
ENSG00000068028	RASSF1	protein_coding	3304	3615	2451	2283	3555	5442	3002	2660	15	1027	0	0	0	0	63	3	104	17	0	13	95	1973	9	20	0	0	32	0	443	339	1	67	1209	1296	2135	3	0	3	322	0	388	0	0	19	14	674	144
ENSG00000068078	FGFR3	protein_coding	8	8	106	52	124	92	7	42	0	0	0	0	0	0	0	0	0	0	0	0	0	0	0	0	0	0	0	0	0	0	0	0	0	0	0	0	0	0	0	0	0	0	0	0	0	0	0
ENSG00000068079	IFI35	protein_coding	907	1191	2454	2031	2351	2451	2254	4147	629	917	106	1	0	0	1210	0	682	38	1468	23	558	1741	1229	192	2114	1391	691	0	119	71	1	1607	254	1958	0	0	0	415	737	0	59	84	750	156	552	822	382
ENSG00000068097	HEATR6	protein_coding	1114	1455	1979	1900	2496	2502	2306	1727	411	0	0	0	0	0	26	0	0	0	1	0	68	0	1348	368	294	336	182	5461	123	140	0	0	2806	0	117	866	27	0	506	161	34	378	9	0	485	198	375
ENSG00000068120	COASY	protein_coding	2720	3362	5695	4601	4543	5425	5407	3416	510	1332	304	506	0	201	381	210	507	921	674	1395	549	2	127	26	1178	1820	1426	91	326	81	1	454	636	761	1902	58	22	643	647	1091	448	1829	541	178	90	221	2382
ENSG00000068137	PLEKHH3	protein_coding	26	57	13	11	44	40	15	500	0	0	0	0	0	0	0	0	0	0	0	0	0	0	0	0	0	0	0	0	0	0	0	0	0	0	0	1	0	0	0	0	0	0	0	0	0	0	0
ENSG00000068305	MEF2A	protein_coding	2510	3070	3810	3161	3527	2878	2310	3041	1	174	1190	34	0	0	0	29	0	1080	31	0	73	0	61	450	0	14	109	1	466	0	0	9	2	286	1	0	258	64	0	0	0	0	0	0	47	0	0
ENSG00000068308	OTUD5	protein_coding	6624	7470	9996	8457	6443	7702	4731	4459	3	113	0	0	0	0	0	44	252	428	0	0	650	42	570	12	31	25	21	8	243	324	2	0	0	668	34	0	1	0	730	0	0	1	2323	507	401	406	2
ENSG00000068323	TFE3	protein_coding	2287	2949	4958	4125	3416	3592	3540	3814	370	59	6	2	1	19	1	0	145	14	4	97	281	0	9	5	0	1	23	4495	0	9	0	1986	3	234	2	3	0	0	406	1	1	0	0	0	42	1	13
ENSG00000068354	TBC1D25	protein_coding	1774	1883	2446	1919	1212	1223	1280	1444	1	0	0	0	0	0	15	0	0	101	0	0	502	0	0	0	0	0	0	0	0	0	0	8	42	610	0	12	0	0	0	0	3	112	0	0	8	0	0
ENSG00000068366	ACSL4	protein_coding	2260	3128	20218	20155	21590	19815	15423	17435	758	233	1867	3597	4	2056	1028	22	104	2195	1383	3098	4085	1233	1240	283	2257	968	277	117	2350	346	2	5	826	235	477	4	3867	355	675	105	82	326	2807	1172	1787	1347	1556
ENSG00000068383	INPP5A	protein_coding	745	849	270	285	267	296	120	85	0	73	0	0	0	0	30	0	0	0	0	0	0	0	0	0	0	0	0	0	0	0	0	0	0	0	0	0	0	0	0	0	0	0	1	0	0	0	0
ENSG00000068394	GPKOW	protein_coding	1024	1215	2088	1567	1488	1786	1463	1235	0	0	0	11	0	0	0	224	0	82	920	10	47	13	0	14	129	0	20	0	3	676	0	99	3942	31	0	110	0	12	3	2415	261	568	0	8	5	1220	211
ENSG00000068400	GRIPAP1	protein_coding	5217	6874	9212	6567	6931	6608	5865	5771	15	44	0	56	386	0	26	66	0	0	1	219	170	10	0	0	22	0	54	24	18	166	0	56	149	1	23	6	21	2328	185	0	14	112	189	28	32	0	256
ENSG00000068438	FTSJ1	protein_coding	2267	2672	7567	6625	5757	7053	4840	3094	367	1111	2	1242	72	0	2184	2132	2354	996	2335	919	210	1104	1272	1017	63	1148	643	881	80	757	1	315	47	1678	818	0	8	427	1018	533	944	820	391	955	192	3893	1416
ENSG00000068489	PRR11	protein_coding	249	232	57	40	673	777	4084	3397	680	870	3	3	1226	0	827	116	247	832	156	16	1288	1046	522	1830	3283	631	88	1	489	594	57	538	586	593	436	2	848	892	1188	371	81	1619	418	254	0	13	9
ENSG00000068615	REEP1	protein_coding	10	11	11	8	19	37	5	13	0	0	0	0	0	0	0	0	0	0	0	0	0	0	0	0	0	0	0	1	0	0	1	0	0	0	0	0	0	0	0	0	0	0	0	0	0	0	0
ENSG00000068650	ATP11A	protein_coding	4350	4313	5536	4438	6785	4893	4248	3539	21	1847	29	130	1	0	12	188	3	40	79	126	4	5	95	185	208	3	437	15	2	83	2	4	35	0	0	10	48	0	182	13	6	0	2	35	5	19	2
ENSG00000068654	POLR1A	protein_coding	2200	2875	23777	20861	9701	8640	8471	5952	462	321	0	1385	11	0	16	183	513	133	1235	290	1	467	552	0	1645	881	2503	1	67	469	0	268	3	415	96	1	0	6	40	2674	191	284	706	927	109	0	869
ENSG00000068697	LAPTM4A	protein_coding	2098	2456	4890	5417	4927	5848	2683	3482	529	0	0	6	10	0	176	30	348	119	168	1068	1556	0	420	0	1338	148	2263	1	108	530	3	118	251	320	0	3	173	121	994	0	280	209	0	4	24	2515	1361
ENSG00000068724	TTC7A	protein_coding	3104	4099	4330	3372	6488	6414	6811	7817	343	529	0	0	1	0	44	0	231	13	0	12	653	212	0	0	753	74	0	0	126	0	0	0	173	55	4	1	19	0	92	654	26	959	152	350	19	0	184
ENSG00000068745	IP6K2	protein_coding	3143	3309	4573	3758	3560	4268	2843	3287	857	64	104	3036	29	0	1539	394	1355	500	1133	17	1563	282	2519	202	620	223	907	37	16	620	0	2082	1337	186	1940	1	509	0	1329	92	2308	1499	4579	2596	915	175	1670
ENSG00000068781	STON1-GTF2A1L	protein_coding	0	0	0	2	0	0	0	0	0	0	0	0	0	0	0	0	0	0	0	0	0	0	0	0	0	0	0	0	0	0	0	0	0	0	0	0	0	0	0	0	0	0	0	0	0	0	0
ENSG00000068784	SRBD1	protein_coding	908	1016	1289	1572	3453	3568	2258	1999	322	2848	3084	0	13	0	193	537	119	31	101	0	639	1175	19	42	1	0	2122	0	1035	272	3	321	2	1412	158	101	801	20	350	0	377	1299	79	1492	38	67	45
ENSG00000068793	CYFIP1	protein_coding	788	1244	1720	1477	4779	4716	2802	3197	65	0	1130	0	0	32	1	42	0	2	74	0	0	4	0	1411	0	64	2	381	27	0	0	0	0	0	51	0	730	4	0	0	120	0	0	42	0	0	38
ENSG00000068796	KIF2A	protein_coding	5710	8252	14558	16440	26776	24296	18264	18287	1675	1512	199	846	38	3109	1261	2722	1423	1339	1570	928	3132	827	5223	3255	1981	416	1045	270	6327	3592	153	1129	1800	1504	243	3137	1136	4791	732	625	3925	2858	2628	2305	1725	312	2757
ENSG00000068831	RASGRP2	protein_coding	35248	38176	594	298	155	194	297	265	0	0	0	0	0	0	0	0	0	0	0	0	0	0	3	0	0	0	0	0	8	0	0	0	55	0	0	0	0	0	0	0	0	0	0	0	0	0	0
ENSG00000068878	PSME4	protein_coding	4945	5557	12237	11947	12110	11653	7888	8007	290	2257	0	0	7	560	91	0	90	1154	494	542	604	683	34	296	2505	484	148	11	2071	519	0	14	810	1018	1116	92	9	91	137	4455	1	360	36	342	1129	0	28
ENSG00000068885	IFT80	protein_coding	1782	1861	544	702	831	904	598	703	4	0	2	0	2	0	0	4	247	374	0	0	14	150	11	0	0	68	3	0	0	34	0	0	0	3	0	0	75	0	36	0	0	0	321	0	0	178	0
ENSG00000068903	SIRT2	protein_coding	2431	2865	562	489	1991	2206	2023	2271	37	0	56	1483	22	1	806	130	860	9	3	3	1	0	30	141	1	5	1472	9	601	38	0	2250	3	0	0	0	0	14	27	1809	332	54	1	86	214	0	2
ENSG00000068912	ERLEC1	protein_coding	1598	2183	2520	3042	5842	6282	5192	6506	205	34	284	97	21	6	585	183	405	174	264	186	317	2744	265	271	351	930	1160	296	1652	616	65	329	394	1166	672	724	33	294	400	617	208	1741	582	408	1360	4	774
ENSG00000068971	PPP2R5B	protein_coding	975	1026	478	395	792	735	679	934	0	2	0	0	0	0	0	0	0	1	0	0	0	0	0	0	0	0	0	0	0	0	0	0	0	0	0	0	0	0	0	0	0	0	0	0	0	0	0
ENSG00000068976	PYGM	protein_coding	671	701	365	332	107	165	97	47	0	0	0	3	291	0	1	2	1	0	0	0	0	0	0	0	0	0	0	0	0	0	0	0	0	0	0	0	0	1	0	0	0	0	0	0	0	0	0
ENSG00000068985	PAGE1	protein_coding	0	0	0	0	0	0	0	0	0	0	0	0	0	0	0	0	0	0	0	0	0	0	0	0	0	0	0	0	0	0	0	0	0	0	0	12	0	0	0	0	0	0	0	0	0	0	0
ENSG00000069011	PITX1	protein_coding	3	0	33	26	4	24	1	19	0	0	0	0	0	0	0	0	0	0	0	0	0	0	0	0	0	0	0	0	0	0	0	0	0	0	0	0	0	0	0	0	0	0	0	0	0	0	0
ENSG00000069018	TRPC7	protein_coding	0	0	0	0	0	0	0	0	0	0	0	0	0	0	0	0	0	0	0	0	0	0	0	0	0	0	0	0	0	0	0	0	0	0	0	0	0	0	0	0	0	0	0	0	0	0	0
ENSG00000069020	MAST4	protein_coding	2381	2450	1058	1012	840	637	2322	2016	61	0	0	55	0	0	0	573	0	121	156	39	21	21	0	33	22	36	14	3	6	485	6	0	11	0	0	7	3	0	0	10	0	23	25	0	85	0	12
ENSG00000069122	GPR116	protein_coding	0	0	2	0	0	0	0	0	0	0	0	0	0	0	0	0	0	0	0	0	0	0	0	0	0	0	0	0	0	0	1	0	0	0	0	0	0	0	0	0	0	0	0	0	0	0	0
ENSG00000069188	SDK2	protein_coding	532	828	16	21	9	2	0	0	0	0	0	0	0	0	0	4	0	0	0	0	0	0	0	0	0	0	0	0	0	0	0	0	0	0	0	1	0	0	0	0	0	0	0	0	0	0	8
ENSG00000069206	ADAM7	protein_coding	0	0	0	0	0	1	0	0	0	0	0	0	0	0	0	0	0	0	0	0	0	0	0	0	0	0	0	0	0	0	2	0	0	0	0	0	0	0	0	0	0	0	0	0	0	0	0
ENSG00000069248	NUP133	protein_coding	2386	3078	6355	7000	7153	8035	5306	3627	92	103	38	583	0	1	21	46	0	1	27	136	881	369	1432	1	3	14	0	0	1317	1010	0	5516	1297	380	54	1	106	680	0	2	39	8	0	124	2	0	100
ENSG00000069275	NUCKS1	protein_coding	6230	7172	17827	23609	23713	23386	15350	14524	482	127	757	155	482	414	1155	671	140	41	337	645	745	668	388	422	970	448	323	163	165	441	442	657	701	548	682	290	497	92	522	761	317	1381	1330	163	144	241	315
ENSG00000069329	VPS35	protein_coding	3254	5186	11933	13550	11963	14066	7833	6536	4619	2473	5620	1598	1092	0	2625	2530	30	359	714	6435	3077	1842	1121	5954	4352	59	2124	1	4544	925	0	98	230	3356	3574	51	3260	2081	1126	1986	2447	8582	5031	7113	241	3973	4825
ENSG00000069345	DNAJA2	protein_coding	2987	4118	11478	11491	10053	12066	5745	4427	1364	433	2616	3982	1	1	4266	1852	2541	805	1715	2578	2025	761	2696	5062	1214	1244	251	1752	1670	3000	0	2488	608	2299	4706	1613	319	481	4226	2057	1418	4319	2564	1355	506	3030	1836
ENSG00000069399	BCL3	protein_coding	576	799	4587	2728	1437	1308	1862	2101	0	0	1	0	0	3	0	0	6	0	0	1	0	0	0	0	2	1	1	0	0	0	1	17	2	69	0	1	0	10	0	0	0	172	7	5	0	1	0
ENSG00000069424	KCNAB2	protein_coding	16961	16401	11523	8734	15106	14934	25184	21285	83	70	23	595	96	74	315	262	1002	9	188	133	23	17	609	74	197	738	2084	34	40	278	3	227	187	531	66	9	132	154	226	269	485	698	484	337	20	1427	311
ENSG00000069431	ABCC9	protein_coding	1	1	0	0	3	3	12	39	0	0	0	0	0	0	0	0	0	0	0	0	0	0	0	0	0	0	0	0	0	0	0	0	0	0	0	151	0	0	0	0	0	0	0	0	0	0	0
ENSG00000069482	GAL	protein_coding	0	0	72	46	11	21	3	0	0	0	0	0	0	0	0	0	0	0	0	0	0	0	0	0	0	0	0	0	0	0	0	0	0	0	0	0	0	0	0	0	0	0	0	0	0	0	0
ENSG00000069493	CLEC2D	protein_coding	8590	10414	26469	30311	27226	26628	9072	12251	3779	3468	1404	1895	1042	3508	2621	7899	5143	2259	4540	987	4144	5782	4327	732	2762	2095	4263	4599	5590	4817	15	1541	1840	4547	1637	618	3497	2222	1088	56	3499	4181	2690	3109	1881	1303	3754
ENSG00000069509	FUNDC1	protein_coding	338	479	617	617	1085	1487	593	492	0	0	0	0	0	0	18	637	0	0	0	33	19	41	0	13	0	0	0	0	2	167	0	0	0	0	0	4	76	0	66	0	26	0	100	88	0	0	0
ENSG00000069535	MAOB	protein_coding	4	3	6	3	0	0	296	522	15	0	0	0	0	0	0	0	0	0	0	0	1	0	0	34	1	0	0	0	0	15	1	0	0	0	0	0	0	0	0	0	0	0	0	0	0	0	0
ENSG00000069667	RORA	protein_coding	16969	20306	1524	2113	2235	1232	1789	2071	0	0	1	1	0	0	0	0	0	1	0	1	6	0	0	13	0	0	665	0	67	0	0	1	0	0	0	0	0	0	0	0	0	2	0	3	1	0	0
ENSG00000069696	DRD4	protein_coding	23	9	14	5	2	5	4	1	0	0	0	0	0	0	0	0	0	0	0	0	0	0	0	0	0	0	0	0	0	0	0	0	0	0	0	0	0	0	0	0	0	0	0	0	0	0	0
ENSG00000069702	TGFBR3	protein_coding	3665	2941	2486	3047	6546	6470	10772	16049	1057	950	1048	0	16	0	51	1087	295	388	490	180	857	9	309	915	541	461	80	335	1397	1665	2	390	34	40	77	35	679	230	0	3	952	269	207	63	536	1428	175
ENSG00000069712	KIAA1107	protein_coding	398	501	11	10	126	151	133	158	0	0	0	0	0	0	0	0	0	0	0	0	0	0	0	0	0	0	0	0	0	0	0	0	0	0	0	0	0	0	388	0	0	0	0	0	0	0	0
ENSG00000069764	PLA2G10	protein_coding	24	72	14	18	10	8	8	11	0	0	0	0	0	0	0	0	0	0	0	0	0	0	0	0	0	0	0	0	0	0	0	0	0	0	0	0	0	0	0	0	0	0	0	0	0	0	0
ENSG00000069812	HES2	protein_coding	1	1	19	12	61	77	12	5	0	0	0	0	0	0	0	0	0	0	0	0	0	0	0	0	0	0	0	0	0	0	0	0	0	0	0	1	0	0	0	0	0	0	0	0	0	0	0
ENSG00000069849	ATP1B3	protein_coding	1399	1996	41528	45968	15107	21010	8049	7452	225	30	215	245	0	202	1046	2232	712	1478	1731	1145	1450	151	1348	9	73	414	1647	79	1284	524	0	185	141	353	273	0	6	49	3368	191	918	289	29	204	78	5023	288
ENSG00000069869	NEDD4	protein_coding	294	357	740	941	2350	2057	852	2519	0	5	239	0	0	0	104	0	0	0	0	0	7	0	72	0	0	0	0	0	13	0	0	0	0	118	32	3	0	0	0	0	0	0	20	0	0	8	0
ENSG00000069943	PIGB	protein_coding	627	910	536	718	1151	1311	988	888	990	390	0	1	0	44	647	0	21	136	783	1687	43	22	0	0	19	26	440	1	275	362	0	0	0	594	18	2143	0	0	783	0	462	90	100	66	0	114	130
ENSG00000069956	MAPK6	protein_coding	1774	2516	15782	16521	15290	16346	12446	12218	518	609	1793	45	7	170	3224	1701	3969	678	6956	848	1004	4837	1714	335	2472	1426	931	432	457	1858	0	155	489	2213	856	246	45	274	7305	54	1001	1674	906	1584	19	82	352
ENSG00000069966	GNB5	protein_coding	1320	1657	255	223	735	822	791	842	31	200	0	20	0	0	0	0	17	0	9	6	31	137	0	0	0	0	1	0	0	273	0	0	0	64	0	1	71	0	0	0	0	151	0	348	1	26	462
ENSG00000069974	RAB27A	protein_coding	3366	3781	13233	16235	9894	11012	7357	4421	736	38	3124	3555	53	26	1310	1328	1142	2248	1069	208	58	1456	3947	21	630	745	1028	192	2713	293	287	6991	44	123	28	1225	2430	1072	57	1	109	426	1182	233	2746	3127	275
ENSG00000069998	CECR5	protein_coding	1627	2122	4510	4043	2392	3012	1054	492	0	0	0	390	0	0	20	253	0	0	13	9	1	8	0	0	8	19	0	0	0	0	0	0	0	0	29	0	0	0	1	0	0	14	0	14	0	0	0
ENSG00000070010	UFD1L	protein_coding	4404	4844	4618	4219	8323	9293	4591	4661	474	1628	0	1174	2	1546	2353	138	730	1547	4598	1005	1035	332	2277	1892	1732	525	3142	200	768	819	1	976	1394	746	1434	1	449	541	942	78	816	3304	2960	1096	623	750	436
ENSG00000070018	LRP6	protein_coding	327	547	67	105	52	107	2	3	0	0	0	0	0	0	0	0	0	0	0	0	0	0	0	0	0	0	0	0	0	0	0	0	0	0	0	0	0	0	0	0	0	0	0	0	0	0	0
ENSG00000070019	GUCY2C	protein_coding	2	3	0	0	0	0	0	0	0	0	0	0	0	0	0	0	0	0	0	0	0	0	0	0	0	0	0	0	0	0	0	0	0	0	0	0	0	0	0	0	0	0	0	0	0	0	0
ENSG00000070031	SCT	protein_coding	12	10	2	2	2	1	0	0	0	0	0	0	0	0	0	0	0	0	0	0	0	0	0	0	0	0	0	0	0	0	0	0	0	0	0	0	0	0	0	0	0	0	0	0	0	0	0
ENSG00000070047	PHRF1	protein_coding	2500	4156	10940	6967	5696	5586	5819	4488	0	1	0	0	0	0	31	2	237	0	0	11	0	116	0	0	0	3	0	1	0	13	4	0	1	20	7	38	0	0	0	0	666	2	0	0	140	1	0
ENSG00000070061	IKBKAP	protein_coding	4953	6520	6270	5851	7987	7784	5608	4394	29	323	0	2	0	2096	0	336	374	0	107	0	564	0	35	0	1404	0	4	1	0	1157	2	5223	1019	677	0	1	0	0	0	0	22	226	58	8	5	3878	11
ENSG00000070081	NUCB2	protein_coding	4343	3693	4151	4526	5131	5636	2262	2007	38	0	1663	79	3	305	410	84	978	929	1738	14	690	834	2	0	0	1152	920	23	1848	181	0	1795	77	583	5	1172	3853	53	662	0	690	449	86	0	512	1	723
ENSG00000070087	PFN2	protein_coding	328	462	126	197	106	223	108	130	95	0	0	0	0	0	82	0	0	0	0	0	0	0	0	0	0	0	0	0	2	0	0	0	0	0	0	0	0	33	0	0	0	65	0	47	0	0	0
ENSG00000070159	PTPN3	protein_coding	0	3	262	266	2054	1744	3938	4994	10	31	3004	3	4946	0	1	2	1	1222	0	3	538	0	0	560	0	3	1808	4	5	681	51	1068	4	61	1	0	102	3	1504	2	691	1974	977	1	8	2513	228
ENSG00000070182	SPTB	protein_coding	300	319	14	6	43	50	14	3	0	0	0	0	0	0	0	0	0	0	0	0	1	0	0	0	0	0	641	0	0	0	1	0	0	0	0	0	0	0	0	0	0	0	0	0	0	0	0
ENSG00000070190	DAPP1	protein_coding	1377	2614	409	739	3611	4403	2724	3982	1858	100	2097	10	0	0	1494	1	11	482	474	2125	9	2	1214	8	19	38	66	907	382	468	0	103	5	289	0	0	214	675	2251	12	2926	2103	330	80	11	85	1342
ENSG00000070193	FGF10	protein_coding	0	0	0	1	0	0	0	0	0	0	0	0	0	0	0	0	0	0	0	0	0	0	0	0	0	0	0	0	0	0	0	0	0	0	0	0	0	0	0	0	0	0	0	0	0	0	0
ENSG00000070214	SLC44A1	protein_coding	1571	1942	140	143	387	341	133	138	0	0	0	0	0	0	0	1	0	0	0	0	0	0	0	0	0	0	0	0	0	0	2	0	0	0	0	0	0	0	0	0	0	0	0	0	0	0	0
ENSG00000070269	C14orf101	protein_coding	1105	1474	1075	1256	1174	1270	582	677	0	153	0	20	1	0	0	2	0	0	0	19	3	0	9	0	716	0	0	53	14	80	1	0	0	14	0	0	0	0	7	1	0	179	0	0	0	0	0
ENSG00000070366	SMG6	protein_coding	3739	4509	7410	5559	4165	3869	1974	1402	0	82	34	349	0	0	19	45	126	0	0	0	107	15	0	0	96	0	0	0	0	20	0	1	35	0	0	10	0	19	0	0	0	0	0	0	0	0	775
ENSG00000070367	EXOC5	protein_coding	1854	2727	5272	6774	10190	9793	5852	5972	253	7	1	1105	2	2389	31	521	107	121	140	1401	286	17	0	6	24	0	1131	23	24	258	7	0	2598	738	7	11	6	112	0	2	442	53	167	561	59	181	41
ENSG00000070371	CLTCL1	protein_coding	40	80	81	77	129	131	97	241	0	0	0	0	0	0	0	0	0	0	0	0	0	0	0	0	0	0	0	0	0	0	2	0	0	0	0	1	0	0	0	0	0	0	0	0	0	0	0
ENSG00000070388	FGF22	protein_coding	15	15	15	4	8	7	0	0	0	0	0	0	0	0	0	0	0	0	0	0	0	0	0	0	0	0	0	0	0	0	0	0	0	0	0	0	0	0	0	0	0	0	0	0	0	0	0
ENSG00000070404	FSTL3	protein_coding	209	178	299	209	321	529	129	85	0	0	0	0	0	0	0	0	0	0	0	0	0	0	0	0	0	0	0	0	0	0	1	0	0	37	0	0	0	0	0	0	0	0	0	0	0	0	0
ENSG00000070413	DGCR2	protein_coding	3565	4953	4966	3682	2907	3100	2278	2281	0	0	0	0	0	807	0	0	0	0	0	0	0	0	0	2	0	0	0	0	1	0	2	0	0	0	0	0	0	0	0	0	0	0	24	0	0	0	0
ENSG00000070423	RNF126	protein_coding	2664	3091	4620	2589	2443	2766	3297	2266	4	12	5	3	0	0	23	69	2	0	0	0	1	0	17	0	0	2	0	0	1	41	0	22	6	30	0	1	14	4	516	3	2	3	4	23	15	0	5
ENSG00000070444	MNT	protein_coding	1121	1477	3333	2112	1018	1050	989	677	0	0	0	0	0	0	1	0	0	0	0	0	0	0	0	0	0	0	1	0	36	4	0	0	73	0	2	0	0	0	15	0	0	0	0	0	19	0	0
ENSG00000070476	ZXDC	protein_coding	3036	3611	3045	2463	2296	2088	1761	1237	12	0	0	0	0	0	0	0	0	0	0	30	0	3	368	0	0	0	0	0	351	0	3	0	0	0	0	0	0	2	0	0	3	12	0	0	0	1	0
ENSG00000070495	JMJD6	protein_coding	1480	1899	3647	3038	2903	3356	2146	2139	397	219	0	1	0	0	0	0	1411	9	0	1	0	1	7	0	0	274	1	9	63	6	0	38	246	46	2	0	131	0	4	83	0	724	1	1303	366	0	45
ENSG00000070501	POLB	protein_coding	779	1061	762	857	1667	2171	2319	2318	574	142	0	124	1	161	954	1717	168	390	3373	1187	1240	520	6	1869	13	666	988	18	210	588	1	11	30	709	1525	1438	0	953	692	0	183	0	211	768	510	2656	1729
ENSG00000070526	ST6GALNAC1	protein_coding	435	1639	0	1	0	3	4	0	0	0	0	0	0	0	0	0	0	0	0	0	0	0	0	0	0	0	0	0	0	0	0	0	0	0	0	0	0	0	0	0	0	0	0	0	0	0	0
ENSG00000070540	WIPI1	protein_coding	613	622	226	206	675	705	1228	1571	15	0	0	8	0	0	182	0	82	32	124	0	0	1641	0	0	83	1524	10	0	0	183	0	0	18	324	0	0	0	24	14	0	0	0	8	0	0	0	9
ENSG00000070601	FRMPD1	protein_coding	9	3	0	1	0	0	0	0	0	0	0	0	0	0	0	0	0	0	0	0	0	0	0	0	0	0	0	0	0	0	1	0	0	0	0	0	0	0	0	0	0	0	0	0	0	0	0
ENSG00000070610	GBA2	protein_coding	2715	3757	5138	4603	3924	3859	2609	2823	0	0	0	0	0	0	0	0	256	0	2987	1	0	0	17	0	0	0	0	0	0	135	0	29	1436	70	0	4	2594	0	0	2	0	0	0	0	1	0	0
ENSG00000070614	NDST1	protein_coding	290	279	691	358	161	244	69	103	0	0	0	0	0	0	0	0	0	0	1	0	0	0	0	0	0	0	0	0	1	0	0	0	0	0	0	0	0	0	0	0	0	0	0	0	0	0	0
ENSG00000070669	ASNS	protein_coding	2730	4222	8094	10543	5703	7112	9830	3115	4058	956	1	6436	2273	2	7676	9896	2964	3007	4430	3284	1404	381	3756	200	7544	1053	758	556	2730	5637	1	645	1368	88	8896	1	0	5236	3782	1	4478	7952	11288	51	138	0	3909
ENSG00000070718	AP3M2	protein_coding	4268	5046	1611	2022	4214	4136	6189	6275	1379	1368	1295	518	1	2034	571	990	2959	1069	1816	347	669	3769	1883	1	252	2410	65	216	3474	1252	0	14	366	930	456	14	0	15	164	532	2230	1703	318	1664	715	135	2244
ENSG00000070729	CNGB1	protein_coding	0	3	1	1	0	2	0	0	0	0	0	0	0	0	0	0	0	0	0	0	0	1	0	0	0	0	0	0	0	0	0	0	0	0	0	0	0	0	0	0	0	0	0	0	0	0	0
ENSG00000070731	ST6GALNAC2	protein_coding	34	68	68	55	27	34	19	32	0	0	0	0	0	0	0	6	0	0	0	0	0	0	0	0	0	0	0	0	0	0	0	1	18	0	0	0	0	0	0	0	0	0	0	0	0	0	0
ENSG00000070748	CHAT	protein_coding	0	4	1	1	1	1	9	7	0	0	0	0	0	0	0	0	0	0	0	0	0	0	0	0	0	0	0	0	0	0	0	0	0	0	0	0	0	0	0	0	0	0	0	0	0	0	0
ENSG00000070756	PABPC1	protein_coding	77081	86088	97881	103760	63111	77961	63437	46053	7122	6483	5203	4322	433	14991	4190	2344	6351	6779	9931	8078	6219	6468	6656	9265	11508	7585	4046	628	3841	4813	58	6718	8997	5833	7093	3760	4318	8793	6684	7677	8140	10744	12926	7003	1201	3374	8864
ENSG00000070759	TESK2	protein_coding	455	638	1323	954	590	557	144	569	157	0	0	0	0	0	0	0	235	0	0	0	0	0	0	130	0	0	0	0	0	0	0	0	0	0	0	0	0	0	0	69	0	0	0	0	0	0	0
ENSG00000070761	C16orf80	protein_coding	814	1030	2682	2402	3654	4378	2313	1726	522	301	325	382	6	1790	1522	79	1804	1468	763	581	1341	566	749	1311	498	564	270	0	328	1350	1	126	1274	1361	144	1468	222	388	888	0	719	1186	252	477	0	3955	3364
ENSG00000070770	CSNK2A2	protein_coding	4352	5707	9518	9440	6660	7265	6522	4702	2701	486	2102	2057	0	645	1094	997	251	745	111	609	252	415	541	178	49	209	279	456	886	1596	2	37	1707	1986	2784	59	3309	80	3069	438	2184	1604	146	1899	121	326	2183
ENSG00000070778	PTPN21	protein_coding	10	3	58	42	30	62	12	26	0	0	0	0	0	0	0	0	0	0	0	0	0	0	0	0	0	0	0	0	0	0	1	0	0	0	0	1	0	0	0	0	0	0	0	0	0	0	0
ENSG00000070785	EIF2B3	protein_coding	465	748	3545	3796	3708	4968	2332	1437	365	1912	1234	836	0	95	1920	1932	34	470	4043	1662	468	1237	2382	692	314	3645	1287	1158	154	2172	1	3594	663	5584	440	1892	1519	70	954	52	1237	1668	3438	285	61	66	1323
ENSG00000070808	CAMK2A	protein_coding	1	1	0	0	0	0	0	0	0	0	0	0	0	0	0	0	0	0	0	0	0	0	0	0	0	0	0	0	0	0	0	0	0	0	0	1	0	0	0	0	0	0	0	0	0	0	0
ENSG00000070814	TCOF1	protein_coding	4596	5594	18493	13872	9616	10689	11251	5693	498	391	64	65	592	5	132	349	797	1	918	7	76	252	351	536	12	7	73	511	450	326	9	417	760	496	767	2	378	952	359	260	304	240	426	76	46	2254	811
ENSG00000070831	CDC42	protein_coding	12547	13871	17093	17482	26574	25873	14782	19712	1617	1850	475	1099	575	110	2414	2275	2737	2319	3653	3279	3128	2944	1944	3572	2321	1432	2827	1140	3493	1682	0	1121	892	4176	3451	2813	3205	1089	2670	22	3063	1676	2847	2427	1201	1451	1271
ENSG00000070882	OSBPL3	protein_coding	3809	4887	17163	20796	17398	16871	8850	8491	0	0	5603	3154	0	316	118	31	35	14	1268	0	474	577	15	174	14	304	60	60	1086	121	2	156	1055	129	34	8	192	33	96	0	64	1140	423	689	6	143	0
ENSG00000070886	EPHA8	protein_coding	1	3	0	0	0	0	1	0	0	0	0	0	0	1	0	0	0	0	0	0	0	0	0	0	0	0	0	0	0	0	0	0	0	0	0	0	0	0	0	0	0	0	0	0	0	0	0
ENSG00000070915	SLC12A3	protein_coding	51	50	0	0	0	2	0	1	0	0	0	0	0	0	0	0	0	0	0	0	0	0	0	0	0	0	0	0	0	0	3	0	0	0	0	15	0	0	0	0	0	0	0	0	0	0	0
ENSG00000070950	RAD18	protein_coding	1086	1309	3025	3463	7394	7473	3422	2154	578	94	10	1	0	1	306	404	1708	38	89	840	1355	135	1224	2485	1314	126	67	0	954	2002	0	47	43	1361	2118	1108	7	122	262	480	173	261	1572	42	6	1504	736
ENSG00000070961	ATP2B1	protein_coding	5781	7721	3105	3670	4525	5277	3744	4943	264	491	1	304	112	23	1918	974	11	111	2	0	41	1	31	106	2	4	247	1	9	515	0	27	109	11	18	25	0	15	9	0	472	162	266	91	212	103	36
ENSG00000070985	TRPM5	protein_coding	17	31	1	1	1	3	0	0	0	0	0	0	0	0	0	0	0	0	0	0	0	0	0	0	0	0	0	0	0	0	0	0	0	0	0	0	0	0	0	0	0	0	0	0	0	0	0
ENSG00000071051	NCK2	protein_coding	6269	7909	5607	3367	3044	3223	2529	2740	42	5	2	0	0	76	1	1	251	55	0	122	13	4	13	0	0	0	19	0	0	11	0	22	112	5	1	0	0	0	0	19	159	240	480	106	0	121	104
ENSG00000071054	MAP4K4	protein_coding	11251	11951	11588	11262	8049	6866	4184	6947	386	0	425	125	0	3	1060	0	892	887	1	1	73	841	841	2814	1108	4	0	0	48	91	4	22	1622	289	84	26	3	27	20	0	1720	1452	614	1	2	0	6
ENSG00000071073	MGAT4A	protein_coding	14336	16296	3286	3871	5971	5373	1748	1866	6	0	0	0	0	0	0	59	0	1	0	0	217	0	69	0	0	0	0	0	1905	6	2	0	4	13	719	119	2	961	48	526	1664	8	27	8	22	0	0
ENSG00000071082	RPL31	protein_coding	32049	41607	43425	44666	35336	47417	20568	14212	4128	3477	3573	4824	4980	1934	5479	4406	6007	4745	8579	6032	4062	2900	6559	3939	5084	3938	6538	52	6389	3521	48	4149	5459	5288	6649	5343	4128	4698	4352	6040	7267	8829	6524	5693	1581	8006	6495
ENSG00000071127	WDR1	protein_coding	17646	22658	25550	20899	40508	43702	39145	39974	1005	1152	117	1154	11	1303	1315	3460	1045	1149	1780	2744	769	2409	545	406	1449	1443	592	276	1533	1012	8764	1734	431	3622	170	1005	85	640	517	313	659	1412	1471	1207	630	2767	1704
ENSG00000071189	SNX13	protein_coding	1714	2262	3037	3711	2958	2904	1701	1646	396	1001	0	233	0	0	106	42	0	0	21	1210	127	186	617	2	743	0	16	28	317	151	6	0	3	1168	62	0	0	4	0	0	0	1330	149	0	13	0	0
ENSG00000071203	MS4A12	protein_coding	0	0	0	0	0	0	0	0	0	0	0	0	0	0	0	0	0	0	0	0	0	0	0	0	0	0	0	0	0	0	0	0	0	0	0	0	0	0	0	0	0	0	0	0	0	0	0
ENSG00000071205	ARHGAP10	protein_coding	499	758	1852	1332	2022	2036	1598	2265	0	31	0	1	0	97	0	2	25	29	0	41	6	146	225	356	59	2	0	1	753	54	2	204	0	54	45	0	4	268	0	0	0	9	14	0	40	0	5
ENSG00000071242	RPS6KA2	protein_coding	729	826	231	236	268	266	122	77	0	0	0	0	0	0	0	0	0	0	0	0	0	0	0	0	0	0	28	0	0	0	0	0	0	0	0	3	0	0	0	0	0	0	0	0	0	0	0
ENSG00000071243	ING3	protein_coding	1658	1921	2679	2872	3228	3409	2138	2000	4156	1870	723	731	55	3	2440	654	1588	112	211	1221	2303	6129	2399	393	1	2740	2946	0	1988	2286	5	498	336	2042	848	1	544	0	630	0	3184	464	335	0	913	1923	2099
ENSG00000071246	VASH1	protein_coding	508	776	511	303	873	745	591	673	0	0	0	0	0	0	0	0	0	0	0	0	0	0	0	0	0	0	0	0	0	0	0	0	0	0	0	0	0	0	0	0	0	0	0	0	0	0	0
ENSG00000071282	LMCD1	protein_coding	20	48	460	260	548	642	1559	2067	238	18	16	734	132	0	203	0	1101	23	2	102	57	55	194	0	123	129	22	0	184	16	0	0	83	231	0	0	1829	1122	299	7	1373	0	4	366	0	171	1083
ENSG00000071462	WBSCR22	protein_coding	2813	3157	11881	9902	6269	8523	4185	2564	1354	2462	779	1022	35	578	2636	553	1503	537	549	1102	1067	849	119	143	2564	361	2544	162	511	806	24	4699	647	4690	886	1034	1113	1597	1547	124	682	1067	3373	319	1043	5109	1092
ENSG00000071537	SEL1L	protein_coding	3935	4560	18621	19885	14600	11590	7545	9094	765	593	268	182	227	26	1049	423	2210	378	1228	2808	1056	4762	275	193	145	1251	566	229	377	558	0	3	7	202	114	669	930	42	897	167	440	331	1	875	172	349	856
ENSG00000071539	TRIP13	protein_coding	54	68	607	567	3549	4246	3813	1990	370	0	1105	0	0	0	129	1870	0	24	54	292	243	0	339	0	1004	1	21	0	300	137	0	69	29	665	31	0	0	10	1031	210	1615	84	0	838	5	718	0
ENSG00000071553	ATP6AP1	protein_coding	4149	5070	4292	3215	3778	3519	3535	4828	6	2	1097	548	17	0	13	78	1	7	33	3	0	2	0	0	1344	8	51	0	463	63	0	0	4	39	14	1	1	0	22	0	181	1	27	1	1	0	0
ENSG00000071564	TCF3	protein_coding	3911	4762	12909	8989	9051	9980	6974	5138	32	0	241	5	4	0	562	2	53	11	73	106	18	30	27	34	0	36	529	361	135	1	0	29	0	72	2	0	0	37	12	1144	223	2	696	2	0	1	19
ENSG00000071575	TRIB2	protein_coding	17528	20559	1525	1508	335	493	1016	1511	365	0	0	0	0	0	201	742	5	0	0	0	0	0	0	0	0	0	75	0	30	116	0	146	0	761	0	0	69	0	1	0	0	0	0	0	0	24	0
ENSG00000071626	DAZAP1	protein_coding	6317	8179	22156	15823	13418	15233	13245	8663	43	67	321	258	2	77	62	4	12	167	283	201	89	49	38	11	30	118	8	3	187	68	3	50	67	14	15	4	14	182	14	35	165	162	16	56	2	6	29
ENSG00000071655	MBD3	protein_coding	1773	1924	9727	6724	5035	7683	3654	2776	0	0	330	0	0	18	21	269	1	35	26	8	17	12	0	0	14	8	0	0	1	195	1	0	29	2	19	0	0	0	173	0	1	9	91	113	27	0	91
ENSG00000071677	PRLH	protein_coding	0	0	0	0	0	0	0	0	0	0	0	0	0	0	0	0	0	0	0	0	0	0	0	0	0	0	0	0	0	0	0	0	0	0	0	0	0	0	0	0	0	0	0	0	0	0	0
ENSG00000071794	HLTF	protein_coding	1031	1506	1251	1500	3501	3173	2098	2018	8	1	7	315	0	0	426	494	271	2	0	64	264	11	2	0	2	124	46	0	20	762	0	1077	341	8	0	1	413	1278	81	815	216	198	8	3	43	353	34
ENSG00000071859	FAM50A	protein_coding	2547	2692	5729	4256	5847	7520	3246	3073	13	0	0	0	104	0	30	3	82	1108	525	0	1	1	3	0	0	264	54	0	438	2	0	0	1	38	51	0	372	0	0	10	0	0	0	0	5	468	0
ENSG00000071889	FAM3A	protein_coding	1612	2056	2118	1344	1733	2280	1434	1032	0	0	1	0	0	0	5	0	0	52	0	0	0	0	2	0	1	1	1308	0	423	0	0	2	3	2	4	8	0	0	1	3	0	401	0	22	27	1	1
ENSG00000071894	CPSF1	protein_coding	7420	9088	11403	8218	8632	8848	8616	5833	281	0	0	997	6	4	383	2	194	0	1254	0	1	0	85	116	29	61	0	973	586	111	4	0	481	60	7	0	1	0	0	657	802	1	35	43	10	51	266
ENSG00000071909	MYO3B	protein_coding	4	1	2	2	8	8	1508	518	180	0	0	0	0	0	1684	0	0	15	0	0	1528	0	5	0	0	0	0	282	64	235	3	0	0	0	0	350	0	0	623	0	0	473	0	182	0	0	0
ENSG00000071967	CYBRD1	protein_coding	130	180	67	81	443	392	534	780	0	0	0	0	0	0	0	0	13	0	124	0	1	0	0	0	0	0	0	0	35	17	0	4	0	0	0	0	0	2	0	1	0	0	722	201	0	0	739
ENSG00000071991	CDH19	protein_coding	2	0	0	0	0	0	0	0	0	0	0	0	0	0	0	0	0	0	0	0	0	0	0	0	0	0	0	1	0	0	1	0	0	0	0	0	0	0	0	0	0	0	0	0	0	0	0
ENSG00000071994	PDCD2	protein_coding	3047	3806	9066	9616	7982	10624	5340	3431	112	10	1	236	2624	311	503	190	5	14	543	64	570	176	591	816	288	200	513	1566	16	174	2	340	22	2173	3	352	153	72	845	33	314	2310	199	119	0	2031	21
ENSG00000072041	SLC6A15	protein_coding	0	0	0	0	1	1	3	3	0	0	0	0	0	0	0	0	0	0	0	0	0	0	0	0	0	0	0	0	0	0	0	0	0	0	0	0	0	0	0	0	0	278	0	0	0	0	0
ENSG00000072042	RDH11	protein_coding	2235	4109	5067	5408	3358	3819	3676	3370	1696	149	81	1683	38	0	1449	221	0	237	209	432	1394	943	1976	76	1694	2754	1402	0	757	1223	1	1	489	938	46	1397	580	496	63	74	714	1112	29	3	1002	573	153
ENSG00000072062	PRKACA	protein_coding	3012	3281	1826	1757	4911	4628	4278	4063	54	48	0	0	1	0	5	45	45	68	78	0	36	2	87	1	0	7	26	0	7	0	1	15	494	435	0	0	18	4	10	0	51	415	0	0	0	318	2
ENSG00000072071	LPHN1	protein_coding	1903	1634	5163	3426	1380	1280	220	241	0	0	0	0	0	0	0	0	0	0	0	0	0	0	0	0	0	0	0	0	0	0	0	0	0	0	0	0	0	0	0	0	0	0	1	0	0	0	0
ENSG00000072080	SPP2	protein_coding	0	0	0	0	0	0	0	0	0	0	0	0	0	0	0	0	0	0	0	0	0	0	0	0	0	0	0	0	0	0	0	0	0	0	0	0	0	0	0	0	0	0	0	0	0	0	0
ENSG00000072110	ACTN1	protein_coding	7071	6925	2416	1482	4302	3854	9118	10491	1786	2	163	441	35	451	1095	1947	547	699	22	78	656	1974	777	0	103	38	0	2	413	173	2	1225	573	1227	64	14	4	194	6	2115	2124	129	2088	19	151	54	2
ENSG00000072121	ZFYVE26	protein_coding	2134	3369	3420	3280	3024	2391	2058	2552	0	0	1	0	0	2121	0	7	2	2	0	0	3	0	0	8	0	1	0	271	0	4	2	2	1275	0	16	0	0	0	4	4952	18	1337	0	0	0	1	0
ENSG00000072133	RPS6KA6	protein_coding	3	10	7	4	5	0	2	6	0	0	0	0	0	0	0	0	0	0	0	0	0	0	0	0	0	0	0	0	0	0	0	0	0	0	0	0	0	0	0	0	0	0	0	0	0	0	0
ENSG00000072134	EPN2	protein_coding	275	303	418	250	144	99	375	250	0	0	0	0	0	0	32	0	10	0	3	0	0	1	11	0	4	0	0	0	0	13	3	0	0	0	0	46	0	19	0	0	6	0	0	0	0	0	0
ENSG00000072135	PTPN18	protein_coding	5723	6268	2793	2363	5844	6168	4894	3489	844	75	0	4	4	0	2	0	5	0	302	350	480	28	701	402	0	1112	0	2007	661	303	0	858	1366	57	1	0	3	0	508	12	1207	50	230	7	2	978	0
ENSG00000072163	LIMS2	protein_coding	728	410	27	23	32	100	22	2	1	0	0	0	0	0	0	0	0	0	0	0	0	0	42	0	0	0	0	0	0	0	1	0	0	0	0	1	0	0	0	0	0	0	0	0	0	0	0
ENSG00000072182	ASIC4	protein_coding	0	5	2	1	2	2	3	2	0	0	0	0	0	0	0	0	0	0	0	0	0	0	0	0	0	0	0	0	0	0	1	0	0	0	0	1	0	0	0	0	0	0	0	0	0	0	0
ENSG00000072195	SPEG	protein_coding	790	612	17	6	6	12	6	5	0	0	0	0	0	0	0	0	0	0	0	0	0	0	0	0	0	0	0	0	0	0	7	0	1	0	0	28	0	0	0	0	0	0	0	0	0	0	0
ENSG00000072201	LNX1	protein_coding	171	192	196	263	152	226	60	59	2	0	0	0	0	36	0	0	123	0	0	0	0	0	0	0	0	0	9	0	55	0	0	22	0	0	0	0	0	0	0	0	0	0	0	0	0	0	0
ENSG00000072210	ALDH3A2	protein_coding	1818	2622	1018	958	2267	2426	1710	1640	229	1190	0	0	0	0	542	0	20	1320	41	0	0	1	0	138	0	0	0	0	0	0	1	92	29	14	19	0	6	5	646	0	90	0	1932	0	0	2064	4
ENSG00000072274	TFRC	protein_coding	4000	5443	72149	87548	128424	108339	65387	72892	557	1375	6088	877	500	9304	4841	6500	6141	609	7429	1431	5902	3017	2918	1508	7596	5801	5106	18379	7093	5022	2	14962	2737	4153	1222	4629	6497	1838	1118	7	6482	4754	3342	7796	1474	3664	3778
ENSG00000072310	SREBF1	protein_coding	3892	4399	2642	1801	1879	2127	2082	3123	0	0	0	30	0	0	0	0	0	0	0	0	0	0	0	0	0	0	0	0	0	41	33	1	10	0	1	0	0	0	23	0	0	0	0	0	0	0	2
ENSG00000072315	TRPC5	protein_coding	11	14	9	15	3	4	1	0	0	0	0	0	0	0	0	0	0	0	0	0	0	0	0	0	0	0	0	0	0	0	0	0	0	0	0	0	0	0	0	0	0	0	0	0	0	0	0
ENSG00000072364	AFF4	protein_coding	7750	8367	7637	7999	7184	5009	3917	4960	5	0	0	0	0	0	6	1	0	647	13	0	130	198	48	1	59	0	0	0	91	133	5	1	497	95	1	5	0	0	5	0	0	1128	0	0	0	1	116
ENSG00000072401	UBE2D1	protein_coding	779	966	3110	3991	2588	3260	1305	944	0	1	0	0	0	2197	0	0	0	88	241	0	0	1	0	0	2	1147	0	0	5	118	0	0	0	105	0	0	0	0	1	0	0	2	0	42	0	0	25
ENSG00000072415	MPP5	protein_coding	954	1088	519	636	894	974	540	845	41	0	0	0	0	0	0	0	0	523	0	6	0	0	19	0	0	0	0	161	0	132	0	7	50	0	0	0	0	0	0	0	0	0	0	0	0	510	0
ENSG00000072422	RHOBTB1	protein_coding	10	10	64	60	28	47	5	9	0	0	0	0	0	0	0	0	0	0	0	0	0	0	0	0	0	0	0	0	0	0	0	0	0	0	0	0	0	0	0	0	0	0	0	0	0	0	0
ENSG00000072444	ASAH2C	protein_coding	0	5	1	0	0	1	12	1	0	0	0	0	0	0	0	0	0	0	16	5	1	0	0	0	0	0	0	0	0	0	0	0	1	0	2	0	0	0	0	0	0	0	0	8	0	0	0
ENSG00000072501	SMC1A	protein_coding	6930	10288	17556	16717	36009	27212	20987	15368	4288	3038	865	787	27	229	4130	811	1195	1377	4170	3956	3667	2304	1061	420	1170	752	2068	14144	3629	2930	0	8199	2312	1505	10027	5	1520	471	795	2559	522	2766	7489	2370	44	2116	2853
ENSG00000072506	HSD17B10	protein_coding	1128	1625	8214	6707	6412	8618	4670	3401	242	684	0	403	134	0	2091	1925	1681	260	2611	302	1018	166	1959	165	876	0	1716	1	327	476	0	788	1402	2378	1411	941	1166	1434	1221	0	1304	756	987	346	1041	4134	138
ENSG00000072518	MARK2	protein_coding	5648	6097	4774	3635	3078	2678	2556	2633	0	0	8	0	56	0	1	0	2	0	6	0	1	0	0	2	9	1	0	0	0	1	2	80	3	176	490	0	0	0	0	0	0	5	0	0	0	0	1
ENSG00000072571	HMMR	protein_coding	61	79	127	218	1759	2513	7708	5493	2765	862	4990	4	358	999	540	1522	72	2032	169	12	2415	3078	69	99	4900	756	29	7	3585	1968	5	22	429	2828	1573	1	823	4831	1578	1537	1	2955	1414	585	1	406	16
ENSG00000072609	CHFR	protein_coding	3110	3420	3939	3288	3045	3121	2292	2335	0	0	0	0	0	0	0	0	3	0	176	0	295	43	196	0	0	0	0	0	100	2	0	33	0	10	6	2	3	0	4	0	0	0	2	26	1	0	0
ENSG00000072657	TRHDE	protein_coding	1	0	0	0	0	0	0	0	0	0	0	0	0	0	0	0	0	0	0	0	0	0	0	0	0	0	0	0	0	0	1	0	0	0	0	4	0	0	0	0	0	0	0	0	0	0	0
ENSG00000072682	P4HA2	protein_coding	5	7	707	622	1672	1650	1225	1154	0	0	0	0	4	0	234	0	787	0	0	10	117	2287	0	127	0	0	0	0	0	33	1	2871	0	1	0	0	0	480	0	0	239	1166	0	0	0	26	0
ENSG00000072694	FCGR2B	protein_coding	106	282	0	0	0	0	1	0	0	0	0	0	0	0	0	0	0	0	0	0	0	0	0	0	0	0	0	0	0	0	0	0	0	0	0	0	0	0	0	0	0	0	0	0	0	0	0
ENSG00000072736	NFATC3	protein_coding	5371	6335	6035	6464	8543	6137	7161	6819	71	234	208	167	32	0	2	905	0	6	2524	59	1465	279	88	1	1445	408	1	2892	109	343	64	1322	23	24	854	39	588	876	939	2	1761	427	400	66	1125	1	25
ENSG00000072756	TRNT1	protein_coding	872	1378	3236	4181	3885	4830	2414	1984	742	573	0	251	2	0	300	600	124	0	1781	237	670	1313	114	2974	1394	1546	16	210	89	1512	1	405	5	2556	1260	155	884	313	41	0	176	9	1737	2363	839	43	2962
ENSG00000072778	ACADVL	protein_coding	8157	8423	15265	8816	21283	22507	22838	26040	223	525	136	37	96	273	56	767	139	2101	1319	739	360	0	135	317	438	1005	168	46	1745	376	358	111	57	765	38	0	97	565	424	1335	462	73	2369	1	568	50	655
ENSG00000072786	STK10	protein_coding	22303	27618	4132	3739	6516	6357	7966	9577	0	1	58	53	3	1990	0	1408	147	1467	78	43	807	893	247	1	498	19	340	1	794	37	0	0	158	101	0	2	33	1	59	41	10	0	104	259	229	256	150
ENSG00000072803	FBXW11	protein_coding	2386	2948	5939	6845	7044	6860	4216	3946	0	5	0	16	50	0	247	43	0	31	5	0	0	36	5	378	32	15	0	0	498	6	9	10	6	36	0	0	10	0	141	0	69	808	88	0	11	54	52
ENSG00000072818	ACAP1	protein_coding	23093	29676	2256	1480	5748	7109	11294	12036	89	29	0	19	21	40	199	9	104	103	620	0	155	168	0	0	0	420	50	227	34	770	0	2	66	260	3	1	170	55	14	585	879	0	0	10	84	1	706
ENSG00000072832	CRMP1	protein_coding	22	30	183	109	123	73	552	833	0	0	0	0	0	251	0	0	0	0	0	0	0	36	0	0	0	57	0	0	0	0	0	0	0	0	0	0	0	0	0	0	0	0	0	0	26	0	0
ENSG00000072840	EVC	protein_coding	170	211	753	455	437	260	3011	5729	0	0	19	0	0	0	0	15	0	13	0	1	0	1237	0	0	2	0	0	0	3	477	1	1	2	226	0	6	1	724	0	14	0	1	0	1	0	0	0
ENSG00000072849	DERL2	protein_coding	2079	2344	3519	4145	5247	6765	2604	2791	1834	1430	1911	1287	0	187	2956	996	1949	2151	608	3106	46	2128	1554	1523	2837	1447	488	0	692	1063	0	2485	94	2817	57	34	0	137	858	0	836	1369	2938	990	364	3668	311
ENSG00000072858	SIDT1	protein_coding	3765	3598	410	359	681	588	1245	1876	0	0	0	9	0	0	17	61	873	0	0	7	0	88	0	0	0	0	0	0	0	11	1	0	0	0	7	0	0	0	0	2	1	0	48	0	0	1814	0
ENSG00000072864	NDE1	protein_coding	1938	2822	1572	1507	3042	2639	2979	3035	0	199	0	25	2	3	17	0	50	744	0	1200	522	352	123	35	29	9	82	5	35	142	0	39	326	30	519	0	126	1037	245	14	121	294	68	108	0	0	327
ENSG00000072952	MRVI1	protein_coding	20	20	1	1	2	1	3	1	0	0	0	0	0	0	0	0	0	0	0	0	0	0	0	0	0	0	0	0	0	0	0	0	0	0	0	0	0	0	0	0	0	0	0	0	0	0	0
ENSG00000072954	TMEM38A	protein_coding	20	41	61	52	53	64	75	16	0	0	0	0	0	0	0	0	0	0	0	0	0	0	0	0	0	0	0	0	0	0	0	0	0	0	0	0	0	0	0	0	0	0	0	0	0	0	0
ENSG00000072958	AP1M1	protein_coding	3860	4264	5036	3735	4569	5330	5588	5296	171	17	0	269	117	0	85	142	346	464	34	1	68	473	22	77	219	338	2338	0	4	198	4	0	3	271	61	0	0	0	235	0	1100	19	314	0	0	1	62
ENSG00000073008	PVR	protein_coding	112	104	2748	1935	2691	2350	1990	1379	0	13	0	1	0	0	3	0	0	0	0	0	30	0	0	0	495	0	0	0	1	21	0	0	2	37	0	1367	33	5	0	0	0	235	0	0	1	0	10
ENSG00000073009	IKBKG	protein_coding	350	404	784	609	556	609	485	445	0	0	0	0	0	0	0	0	0	0	0	0	0	0	7	1	0	0	1	0	5	0	0	0	0	0	0	0	0	0	0	1	0	0	0	0	0	1	1
ENSG00000073050	XRCC1	protein_coding	1425	1678	906	797	1144	1470	1596	1326	4	0	0	1222	0	70	21	0	44	364	0	1	0	562	19	0	14	0	3	0	327	123	1	55	8	65	0	0	0	89	34	328	0	4	9	183	5	165	36
ENSG00000073060	SCARB1	protein_coding	205	281	1557	1275	453	565	1611	1053	0	0	0	0	2	0	0	0	0	0	0	0	0	1	0	0	0	0	4	0	0	0	0	1	0	0	2	0	0	0	6	0	0	0	0	0	0	0	0
ENSG00000073067	CYP2W1	protein_coding	13	10	6	5	8	1	6	0	0	0	0	0	0	0	0	0	0	0	0	0	0	0	0	0	0	0	0	0	0	0	0	0	0	0	0	0	0	0	0	0	0	0	0	0	0	0	0
ENSG00000073111	MCM2	protein_coding	641	675	7159	6538	27476	27912	16859	10130	114	702	247	20	4	0	279	1496	20	62	260	84	175	282	231	755	40	4	2698	711	531	171	0	48	116	1246	4	75	91	306	365	0	1246	386	647	161	39	443	108
ENSG00000073146	MOV10L1	protein_coding	5	0	1	0	0	0	1	0	0	0	0	0	0	0	0	0	0	0	0	0	0	0	0	0	0	0	0	0	0	0	3	0	0	0	0	0	0	0	0	0	0	0	0	0	0	0	0
ENSG00000073150	PANX2	protein_coding	4	2	39	31	35	50	220	327	0	0	0	78	0	0	0	0	0	0	0	0	58	0	0	0	0	0	0	0	0	0	0	0	0	1	0	0	0	0	0	0	0	0	0	0	0	0	0
ENSG00000073169	RP3-402G11.5	protein_coding	1778	2258	2591	1587	1302	1678	1415	773	0	0	0	6	3	0	0	0	0	0	0	0	0	0	0	0	0	13	0	0	0	0	0	0	1	8	0	0	0	0	97	0	0	6	2	0	0	0	0
ENSG00000073282	TP63	protein_coding	21	37	71	59	662	297	290	2448	0	0	0	0	0	0	0	0	0	0	0	0	0	0	0	0	0	0	0	0	0	0	0	0	0	0	0	1	0	0	0	0	0	0	0	0	0	0	0
ENSG00000073331	ALPK1	protein_coding	907	1294	211	380	313	431	83	96	0	0	0	0	0	0	0	0	0	0	0	0	0	0	0	0	0	0	15	0	0	0	0	0	0	0	0	1	0	0	0	0	0	0	0	0	0	0	0
ENSG00000073350	LLGL2	protein_coding	2286	2119	541	285	660	597	182	402	0	0	0	0	0	0	0	0	0	0	0	0	0	0	0	0	0	0	0	0	0	0	0	0	0	0	0	1	0	0	0	0	0	0	0	0	0	0	0
ENSG00000073417	PDE8A	protein_coding	1392	1988	1563	1646	1683	2049	809	654	0	314	0	4	0	0	3	0	0	0	0	0	0	542	0	0	0	1563	907	0	5	1	0	1	0	80	0	0	0	0	1	0	10	1246	20	1535	0	1774	0
ENSG00000073464	CLCN4	protein_coding	3	44	3	2	3	1	10	10	0	0	0	0	0	0	0	0	0	0	0	0	0	0	0	0	0	0	0	0	0	0	0	0	0	0	0	0	0	0	0	0	0	0	0	0	0	0	0
ENSG00000073536	NLE1	protein_coding	774	1032	5243	4146	3377	3988	2415	1050	600	1	0	0	23	0	1047	21	243	16	0	956	58	1298	64	1859	0	245	0	1	78	245	1	1159	0	944	0	3	919	6	49	13	0	280	139	14	40	0	28
ENSG00000073578	SDHA	protein_coding	4363	6388	9739	8325	8800	10416	8349	6375	109	24	1164	2436	331	77	312	165	254	57	142	1592	324	40	262	397	160	1518	34	0	180	199	1	325	55	2723	436	0	853	0	1549	1789	1604	1159	2	685	14	0	2330
ENSG00000073584	SMARCE1	protein_coding	2516	2635	6836	7516	6674	8415	3140	3025	332	46	285	225	0	241	231	2728	2326	9	295	2024	269	1421	1020	162	768	1323	1922	1	486	703	0	55	250	683	89	157	1077	372	958	1	267	1704	310	519	50	68	1099
ENSG00000073598	FNDC8	protein_coding	12	16	41	32	17	24	18	8	0	0	0	0	0	0	0	0	0	0	0	0	0	0	0	0	0	0	0	0	0	0	0	3	0	0	0	0	0	0	0	0	0	0	0	0	0	0	0
ENSG00000073605	GSDMB	protein_coding	3414	7741	1267	1179	774	829	1634	2711	4	174	0	0	18	0	0	0	101	0	0	0	0	0	0	0	915	0	0	0	0	0	0	37	0	928	0	0	0	0	0	0	2	0	0	212	0	0	0
ENSG00000073614	KDM5A	protein_coding	7357	9419	8143	8448	7901	5882	5212	5833	1610	14	6	852	665	5	225	1387	1354	1540	72	360	608	544	455	485	116	99	2087	1708	1408	889	1	46	4511	2972	484	62	196	44	79	7	280	613	1541	342	187	1460	52
ENSG00000073670	ADAM11	protein_coding	31	73	16	6	19	22	17	6	0	0	0	0	0	0	0	0	0	0	0	0	0	0	0	0	0	0	0	1	0	0	0	0	0	0	0	0	0	0	0	0	0	0	0	0	0	0	0
ENSG00000073711	PPP2R3A	protein_coding	70	91	60	110	51	86	22	28	0	0	0	0	0	0	0	0	0	0	0	0	0	0	0	0	0	0	0	0	0	0	0	0	0	0	0	0	0	0	0	0	0	0	0	0	0	0	0
ENSG00000073712	FERMT2	protein_coding	7	10	132	196	187	235	80	105	0	0	0	0	0	0	0	0	0	0	0	0	0	0	0	0	0	0	0	0	0	0	1	0	0	0	0	3	0	0	0	0	0	0	0	0	0	0	0
ENSG00000073734	ABCB11	protein_coding	2	3	1	2	0	0	0	0	0	0	0	0	0	0	0	0	0	0	0	0	0	0	0	0	0	0	0	0	0	0	1	0	0	0	0	7	0	0	0	0	0	0	0	0	0	0	0
ENSG00000073737	DHRS9	protein_coding	19	31	28	31	2	8	17	0	0	0	0	0	0	0	0	0	0	0	0	0	0	0	0	0	0	0	0	0	0	0	2	0	0	0	0	0	0	0	0	0	0	0	0	0	0	0	0
ENSG00000073754	CD5L	protein_coding	0	3	0	0	0	1	0	0	0	0	0	0	0	0	0	0	0	0	0	0	0	0	0	0	0	0	0	0	0	0	0	0	0	0	0	1	0	0	0	0	0	0	0	0	0	0	0
ENSG00000073756	PTGS2	protein_coding	51	94	2029	1094	8766	5786	33959	29581	170	707	4	195	3	4	0	273	35	212	2432	1815	1161	1178	25	30	31	4	21	1536	0	914	15	2005	89	2311	4	4936	748	768	54	5	946	137	2803	328	5371	56	0
ENSG00000073792	IGF2BP2	protein_coding	36	58	120	75	22	41	2	2	0	0	0	0	0	0	0	0	0	0	0	0	0	0	0	0	0	0	24	0	0	0	0	0	0	0	0	0	0	0	0	0	0	0	0	0	0	0	0
ENSG00000073803	MAP3K13	protein_coding	647	622	562	761	1155	1492	760	593	206	163	11	1	0	0	366	1119	53	94	0	169	361	397	134	521	710	178	353	0	539	11	1	0	0	928	21	58	0	116	76	19	61	454	318	255	534	2	38
ENSG00000073849	ST6GAL1	protein_coding	15254	21949	5426	9253	8348	9326	6865	5634	0	0	689	64	3	0	320	700	0	25	268	4748	1366	0	3362	519	1	1	6	2013	114	792	0	1447	409	644	0	4	3	192	78	0	327	887	121	0	0	2	3
ENSG00000073861	TBX21	protein_coding	1327	579	14256	9956	3420	3793	3506	1524	5	2	0	3	0	885	137	11	456	15	1	0	0	630	4	174	7	172	0	0	4	0	0	8	260	19	22	8	289	121	31	66	16	8	0	32	18	0	0
ENSG00000073905	VDAC1P1	pseudogene	17	34	100	118	121	130	1380	1109	522	316	76	1189	0	374	485	297	429	225	996	840	133	329	781	179	917	40	386	0	339	550	0	435	1	533	729	33	138	559	505	20	326	259	1002	289	145	635	897
ENSG00000073910	FRY	protein_coding	1115	1344	952	440	1722	696	1742	2114	0	13	0	274	1	0	5	0	0	0	0	0	0	38	3	1	0	0	1	6	215	39	5	0	0	26	4	0	0	2	0	8	3	0	0	24	0	4	2
ENSG00000073921	PICALM	protein_coding	4830	5951	16221	16347	20230	18020	15099	16016	549	200	424	0	156	258	2669	569	149	11	889	596	335	272	11	124	1145	32	623	302	589	1387	0	9	204	675	910	318	15	66	108	537	1374	811	48	1067	88	238	388
ENSG00000073969	NSF	protein_coding	1485	1968	4068	3532	4451	4798	1476	1571	45	271	0	0	0	0	0	0	0	1331	0	218	0	1280	18	4	923	0	76	0	1	423	1	104	13	0	0	0	0	0	0	0	183	3	0	155	65	0	879
ENSG00000074047	GLI2	protein_coding	0	0	7	0	2	0	30	0	0	0	0	0	0	0	0	0	0	0	0	0	0	0	0	0	0	0	0	1	0	0	2	0	0	0	0	0	0	0	0	0	0	0	0	0	0	0	0
ENSG00000074054	CLASP1	protein_coding	4218	4877	4787	4452	7101	5408	6469	6930	772	93	168	5	431	2141	51	2502	1108	16	206	383	6	470	3	16	526	34	1063	107	154	393	7	1	2	442	4	15	559	0	83	0	133	224	163	51	607	0	30
ENSG00000074071	MRPS34	protein_coding	1407	1587	4360	2738	3491	4856	4858	3063	35	14	42	225	2	0	527	592	170	27	55	96	204	22	191	82	9	389	949	0	63	172	55	83	26	633	8	306	245	48	338	188	25	5	21	143	490	208	13
ENSG00000074181	NOTCH3	protein_coding	4	23	1	3	0	1	2	1	0	0	0	0	0	0	0	0	0	0	0	0	0	0	0	0	0	0	0	1	0	0	6	0	0	0	0	0	0	0	0	0	0	0	0	0	0	0	0
ENSG00000074201	CLNS1A	protein_coding	3069	3664	12281	13135	10745	13082	7731	4853	2489	2377	268	4632	120	805	5107	3727	6166	2055	1816	2763	1789	1527	3123	3934	1099	569	3003	413	3502	1555	1	3823	476	7161	1058	1230	602	99	3087	4	2279	3291	3641	1007	2255	8349	3764
ENSG00000074211	PPP2R2C	protein_coding	0	1	0	1	0	0	0	0	0	0	0	0	0	0	0	0	0	0	0	0	0	0	0	0	0	0	0	0	0	0	0	0	0	0	0	0	0	0	0	0	0	0	0	0	0	0	0
ENSG00000074219	TEAD2	protein_coding	56	90	19	22	22	37	16	11	0	0	0	0	0	0	0	0	0	0	0	0	0	0	0	0	0	0	0	0	0	0	1	0	0	0	0	0	0	0	0	0	0	0	0	0	0	0	0
ENSG00000074266	EED	protein_coding	1726	2157	10625	11335	26344	28592	15407	16653	5314	6486	7217	9032	10	5934	17722	7848	6492	5938	12728	4392	5826	10688	6078	6154	10641	6076	4407	14	6256	3503	35	6190	712	4927	6461	5307	1760	2321	2255	2921	1894	976	15384	11315	4418	6528	7108
ENSG00000074276	CDHR2	protein_coding	68	106	34	26	22	14	11	10	0	0	0	0	0	0	0	0	0	0	0	0	0	0	0	0	0	0	0	1	0	0	3	0	0	0	0	0	0	0	0	0	0	0	0	0	0	0	0
ENSG00000074317	SNCB	protein_coding	0	0	21	3	0	4	1	0	0	0	0	0	0	0	0	0	0	0	0	0	0	0	0	0	0	0	0	0	0	0	0	0	0	0	0	0	0	0	0	0	0	0	0	0	0	0	0
ENSG00000074319	TSG101	protein_coding	1086	1577	2808	3037	4472	5743	3122	4200	1676	1033	921	152	0	0	1379	2482	2180	992	91	654	835	635	1216	234	1181	579	57	0	618	1784	2	7	0	1125	13	4	1466	254	1439	1	1330	1116	584	23	55	290	1247
ENSG00000074356	C17orf85	protein_coding	2146	2626	7291	6386	5085	4154	4439	3195	43	13	9	0	0	1	67	1	4	13	4	0	2	125	2	77	45	2	473	21	461	109	0	2	0	517	0	5	19	0	196	0	166	0	2	132	36	0	158
ENSG00000074370	ATP2A3	protein_coding	24814	26202	1177	834	7505	7914	11262	10006	281	172	0	12	2	0	24	0	113	11	0	0	534	0	0	0	0	2	230	0	13	50	2	0	67	2	0	36	0	0	0	0	166	176	3	11	56	38	6
ENSG00000074410	CA12	protein_coding	0	7	8	9	5	9	58	42	0	0	0	0	0	0	0	0	0	0	0	1	0	0	0	0	0	0	0	0	0	0	0	0	0	0	0	0	0	0	0	0	0	0	0	0	1	0	0
ENSG00000074416	MGLL	protein_coding	153	60	877	825	1050	1334	549	133	1	11	1	0	1	0	0	0	27	30	0	0	549	0	29	0	1001	0	0	0	0	4	1	3681	0	0	0	0	0	0	63	0	0	120	0	23	0	2	876
ENSG00000074527	NTN4	protein_coding	14	29	7	29	1	11	0	0	0	0	0	0	1	0	0	0	0	0	0	0	0	0	0	0	0	0	0	0	0	0	0	0	0	0	0	0	0	0	0	0	0	0	0	0	0	0	0
ENSG00000074582	BCS1L	protein_coding	1458	1694	2955	2437	3328	3862	2682	1440	5	184	241	85	0	0	760	1882	349	33	3597	2650	646	2	289	326	693	3	6	0	64	278	0	147	19	1588	900	0	3	2	2360	10	1773	720	1470	916	0	77	7
ENSG00000074590	NUAK1	protein_coding	72	4	72	59	13	18	35	21	0	0	0	0	0	0	0	0	0	0	0	0	0	0	0	0	0	0	0	0	0	0	0	0	0	0	0	0	0	0	0	0	0	0	0	0	0	0	0
ENSG00000074603	DPP8	protein_coding	4450	5557	5019	5947	6319	5284	3647	4138	137	50	283	0	0	140	7	18	357	0	59	0	703	0	0	0	340	33	62	0	73	1271	2	8	0	175	0	0	467	1801	6	0	1	312	24	97	0	13	218
ENSG00000074621	SLC24A1	protein_coding	699	863	867	822	1153	1176	671	596	82	7	0	0	0	4	1	402	2	63	178	0	15	2	0	0	162	0	0	13	0	40	0	18	8	2	0	0	0	0	0	0	28	0	0	0	0	0	0
ENSG00000074657	ZNF532	protein_coding	470	298	118	74	83	76	86	314	22	0	0	0	0	0	0	0	0	63	0	0	0	0	0	0	0	0	0	0	0	0	2	0	0	0	0	0	0	0	0	0	0	0	0	0	0	0	0
ENSG00000074660	SCARF1	protein_coding	90	119	194	136	85	126	54	38	0	0	0	0	0	0	0	0	0	0	0	0	0	0	0	0	0	0	0	0	0	0	0	0	0	0	0	1	0	0	0	0	0	0	0	0	0	0	0
ENSG00000074695	LMAN1	protein_coding	4558	5877	16348	22221	29286	28188	18581	17423	444	411	668	1229	42	2412	914	246	2591	824	1175	3033	2235	2402	644	717	1384	1092	179	295	1822	838	230	8018	542	1114	1439	1261	367	1201	62	1816	2447	1375	2470	1094	1062	1632	5019
ENSG00000074696	PTPLAD1	protein_coding	1139	1524	7353	8346	11470	13004	6108	4549	397	1223	10	1174	6	0	763	122	887	1489	3882	55	1037	1397	3041	58	2305	0	3589	0	735	3467	1	2017	1704	907	993	1138	2112	113	451	0	30	1009	4461	677	0	1622	127
ENSG00000074706	IPCEF1	protein_coding	7815	9579	1037	1087	333	202	115	5	0	0	0	0	0	0	0	0	0	0	0	0	0	0	0	0	0	480	0	0	0	0	1	0	0	0	0	0	0	0	0	0	0	251	0	0	0	0	0
ENSG00000074755	ZZEF1	protein_coding	10549	12538	7514	7061	7612	5695	5161	6162	36	17	0	0	210	0	123	0	0	1	42	0	0	62	0	0	0	362	160	1750	98	0	1	454	68	2	0	0	4	42	0	0	0	0	3	48	0	0	0
ENSG00000074771	NOX3	protein_coding	0	0	0	0	0	1	0	0	0	0	0	0	0	0	0	0	0	0	0	0	0	0	0	0	0	0	0	0	0	0	0	0	0	0	0	0	0	0	0	0	0	0	0	0	0	0	0
ENSG00000074800	ENO1	protein_coding	21228	24446	235752	195962	145168	179644	142362	108486	55339	54859	24676	25863	6872	12294	78954	45865	41453	67394	86086	108448	57122	27991	106790	60700	84603	50773	47408	17125	99685	50727	174	115292	14512	87556	54736	43257	70913	83391	57628	19355	90010	126991	98610	52150	24737	98903	124376
ENSG00000074803	SLC12A1	protein_coding	2	9	1	1	2	1	1	1	0	0	0	0	0	0	0	1	0	0	0	0	0	0	0	0	0	0	0	0	0	0	0	0	0	0	0	22	0	0	0	0	0	0	0	0	0	0	0
ENSG00000074842	C19orf10	protein_coding	1157	1445	7946	6156	6700	9210	3961	4605	30	216	482	82	3	0	626	41	2758	21	919	1	21	924	401	23	390	419	376	0	183	204	4	15	358	1114	51	0	11	34	176	0	502	64	2	29	437	185	96
ENSG00000074855	ANO8	protein_coding	1852	1932	373	190	411	409	509	756	0	0	0	0	0	0	0	0	0	0	0	0	0	0	0	0	0	0	0	0	0	0	1	0	0	0	0	0	0	0	0	0	0	0	0	0	0	0	0
ENSG00000074935	TUBE1	protein_coding	1105	1370	2141	2121	1973	2158	1960	763	1057	89	864	94	8	0	456	1351	0	662	3786	3023	1605	365	3	4	8	1	183	4	898	215	53	3	7	31	619	4	496	198	1084	0	357	3643	93	704	29	111	1676
ENSG00000074964	ARHGEF10L	protein_coding	135	160	10	14	3	17	0	0	0	0	0	0	0	0	0	0	0	0	0	0	0	0	0	0	0	0	0	0	0	0	2	0	0	0	0	1	0	0	0	0	0	0	0	0	0	0	0
ENSG00000074966	TXK	protein_coding	4542	4975	304	393	217	83	289	123	0	0	0	0	0	0	0	0	0	0	0	0	1	0	0	0	0	0	0	0	286	0	1	0	0	0	0	0	0	0	0	0	0	0	720	0	0	0	0
ENSG00000075035	WSCD2	protein_coding	2	0	0	0	1	0	1	0	0	0	0	0	0	0	0	0	0	0	0	0	0	0	0	0	0	0	0	0	0	0	0	0	0	0	0	0	0	0	0	0	0	0	0	0	0	0	0
ENSG00000075043	KCNQ2	protein_coding	1	6	36	8	33	21	1	10	0	0	0	0	0	0	0	0	0	0	0	0	0	0	0	0	0	0	0	0	0	0	0	0	0	0	0	0	0	0	0	0	0	0	0	0	0	0	0
ENSG00000075073	TACR2	protein_coding	49	98	34	18	17	16	35	13	0	0	0	0	0	0	0	0	0	0	0	0	0	0	0	0	0	0	0	0	0	0	0	0	0	0	0	3	0	0	0	0	0	0	0	0	0	0	0
ENSG00000075089	ACTR6	protein_coding	1502	1989	2467	3079	4110	5001	2349	1704	1788	898	70	45	1	0	1487	37	577	86	88	1594	708	172	1951	12	2239	0	434	2444	1594	207	0	2274	0	119	2300	0	866	1585	921	1473	61	201	99	143	156	609	271
ENSG00000075131	TIPIN	protein_coding	161	264	1614	1778	4487	5331	2515	1639	1277	308	2795	1599	807	0	829	135	380	1186	2476	1807	1446	133	5178	124	85	173	97	0	703	808	1869	3289	1208	1032	42	2336	1794	2426	161	1	1409	966	3307	2219	0	952	101
ENSG00000075142	SRI	protein_coding	2078	2289	5571	5612	7259	9821	5873	5026	2191	1328	2161	2824	174	0	3080	4561	4109	3577	2097	3943	2019	3206	2003	5000	3453	1767	2286	5276	3430	2418	1	1858	671	3883	1085	1345	938	2913	2541	0	3559	4171	3500	1972	488	2138	3838
ENSG00000075151	EIF4G3	protein_coding	2455	2744	7846	8600	8151	7533	7738	7584	1406	17	88	81	32	2916	307	2319	115	236	61	173	603	295	14	1970	16	1	13	445	5	804	123	201	134	612	618	76	90	403	21	929	33	1868	39	48	286	265	433
ENSG00000075188	NUP37	protein_coding	398	640	2182	2428	4601	6590	3419	2230	2918	835	4083	2784	0	0	1919	148	547	942	3408	2453	2511	2003	2020	401	1090	3803	1372	0	692	2017	0	734	2101	1969	1496	1624	3048	943	1780	2	1718	1842	2125	1567	7	1477	3142
ENSG00000075213	SEMA3A	protein_coding	4	27	190	230	164	240	79	606	0	0	459	0	0	0	0	0	0	0	0	0	0	0	0	0	0	561	0	0	0	0	4	16	0	0	0	0	0	0	0	0	0	0	0	0	0	0	0
ENSG00000075218	GTSE1	protein_coding	36	55	49	31	1028	992	4560	3822	98	356	63	14	14	4	123	73	0	414	350	36	787	933	8	2	165	82	183	5	1312	723	111	189	477	1006	3	0	204	96	515	680	0	357	150	20	121	72	298
ENSG00000075223	SEMA3C	protein_coding	42	68	287	418	50	206	0	0	0	0	0	0	0	0	0	0	0	0	0	0	0	0	0	0	0	0	0	0	0	0	0	0	0	0	0	0	0	0	0	0	0	0	0	0	0	0	0
ENSG00000075234	TTC38	protein_coding	518	440	1378	911	1740	1669	1503	1713	0	1	1	0	0	0	44	25	917	0	1	77	5	1	1	0	1477	0	61	1	69	13	0	0	0	23	0	3	1	0	0	0	0	0	1	0	0	0	1
ENSG00000075239	ACAT1	protein_coding	1263	1653	3109	3561	7127	9645	4575	3668	1810	777	2054	4009	1	0	1371	1887	2094	3681	7148	3044	193	3588	2397	169	4191	531	1022	153	4568	664	0	183	58	2613	4291	2021	2355	671	534	7980	997	3601	2955	3332	928	2087	3883
ENSG00000075240	GRAMD4	protein_coding	1058	983	10146	4863	4021	3836	2803	1970	1	0	0	0	0	0	0	2	0	0	18	0	2	1	125	0	13	0	1	0	0	0	1	0	0	0	0	1	58	0	0	6	1	0	0	0	1	0	0
ENSG00000075275	CELSR1	protein_coding	632	136	130	74	26	46	46	34	0	0	0	0	0	0	0	0	0	0	0	0	0	0	0	0	0	0	2	0	0	0	2	0	0	0	0	0	0	0	0	0	0	0	0	56	0	0	0
ENSG00000075290	WNT8B	protein_coding	17	23	7	7	7	7	14	16	0	0	0	0	0	0	0	0	0	0	0	0	0	0	0	0	0	0	0	0	0	2	0	0	0	0	0	0	0	0	0	0	0	0	0	0	0	0	0
ENSG00000075292	ZNF638	protein_coding	7722	10054	12894	14440	13006	13694	7278	6864	1287	107	2822	402	141	5361	377	1	634	919	129	18	140	2488	552	133	292	1742	54	46	356	2898	1	2339	5317	2267	904	4	1745	67	269	4891	63	109	1579	1878	943	608	3561
ENSG00000075303	SLC25A40	protein_coding	1171	1791	1608	1922	4010	4093	2510	2762	596	3	1040	3	0	3	366	0	453	814	10	25	34	0	34	225	12	274	0	5	144	68	2	0	0	543	4	0	1181	265	0	0	0	0	1205	9	14	2	195
ENSG00000075336	TIMM21	protein_coding	669	819	2854	3139	3954	4798	1786	1035	847	1540	0	12	0	0	1399	498	797	5	3087	2063	999	1114	1473	25	1796	12	630	0	9	1446	0	270	3	586	941	1717	51	423	427	1	270	2481	1566	1077	0	70	1815
ENSG00000075340	ADD2	protein_coding	343	99	49	86	15	89	47	10	0	0	0	0	0	0	0	0	0	0	0	0	0	0	0	0	0	0	0	0	0	0	0	0	0	0	0	0	0	0	0	0	0	0	0	0	0	0	0
ENSG00000075388	FGF4	protein_coding	0	0	0	0	0	0	0	0	0	0	0	0	0	0	0	0	0	0	0	0	0	0	0	0	0	0	0	0	0	0	0	0	0	0	0	0	0	0	0	0	0	0	0	0	0	0	0
ENSG00000075391	RASAL2	protein_coding	2	16	376	307	59	108	147	1741	0	0	0	0	0	0	0	0	0	0	0	0	0	0	0	0	0	0	0	0	0	0	4	0	0	0	1	0	0	0	0	0	0	0	0	0	0	0	0
ENSG00000075399	VPS9D1	protein_coding	1152	1356	864	781	483	700	477	294	0	680	0	0	0	0	303	124	0	0	0	0	0	0	2	0	0	0	20	0	0	0	0	0	0	665	1009	0	0	125	0	0	1034	3	0	695	16	0	0
ENSG00000075407	ZNF37A	protein_coding	1973	2618	7890	9153	7731	6254	2580	2279	284	845	0	0	173	0	2	11	0	1749	0	0	37	1434	221	0	11	1153	25	0	1581	31	0	123	2986	249	4	0	28	1	0	753	469	374	564	0	397	1	730
ENSG00000075413	MARK3	protein_coding	4777	6022	5376	5434	6291	7156	4669	3454	781	25	0	98	8	629	243	432	2	15	3	148	0	450	2351	2	794	2	107	416	19	311	6	787	5	1	187	1	1	1394	70	171	194	1	0	100	78	0	5
ENSG00000075415	SLC25A3	protein_coding	15179	13787	34008	29517	30957	38226	29081	23080	3911	6001	1391	3726	84	4	5829	4804	3022	4951	4764	6394	2494	3068	2156	3017	2186	3148	2422	32	2921	2048	0	5018	1682	4942	285	720	1604	318	4876	4881	1338	3411	6403	1117	1316	8601	2147
ENSG00000075420	FNDC3B	protein_coding	1619	1658	3626	3068	3490	2528	1590	3485	1	0	5	9	0	944	0	0	28	2	0	47	29	1	0	125	11	262	58	623	45	172	0	2	4	84	0	855	33	1231	13	1	1	0	1	0	0	84	596
ENSG00000075426	FOSL2	protein_coding	3610	1549	15423	11009	9796	7499	6824	4916	15	23	0	645	0	0	17	244	2	6	575	41	84	332	419	0	66	32	650	0	761	25	0	0	0	0	0	172	149	7	80	97	64	0	0	0	606	0	0
ENSG00000075429	CACNG5	protein_coding	0	0	1	0	0	0	0	0	0	0	0	0	0	0	0	0	0	0	0	0	0	0	0	0	0	0	0	0	0	0	0	0	0	0	0	0	0	0	0	0	0	0	0	0	0	0	0
ENSG00000075461	CACNG4	protein_coding	0	4	11	5	3	5	0	0	0	0	0	0	0	0	0	0	0	0	0	0	0	0	0	0	0	0	0	0	0	0	0	0	0	0	0	2	0	0	0	0	0	0	0	0	0	0	0
ENSG00000075539	FRYL	protein_coding	6836	8520	8108	8635	12089	8760	7388	8270	1864	5	3032	1381	0	143	332	162	67	88	273	702	1311	1456	18	13	806	12	1832	23	1984	336	10	155	688	132	23	0	2223	1380	67	139	1256	416	2	1514	117	2036	700
ENSG00000075568	TMEM131	protein_coding	4461	5769	6322	6936	11491	9645	6212	6369	48	62	1588	1232	0	0	171	58	14	19	4	77	204	0	11	0	225	537	26	1	93	39	0	154	16	151	34	736	15	72	5	3	45	1128	2	62	0	1	1
ENSG00000075618	FSCN1	protein_coding	106	99	764	311	4594	3048	1373	3572	0	0	0	0	0	0	0	0	0	0	0	0	0	0	0	1	0	0	0	0	0	0	0	0	0	0	0	0	0	0	0	0	0	0	0	0	0	0	0
ENSG00000075624	ACTB	protein_coding	112330	157166	176040	134308	289438	335016	325543	338431	75807	66400	37405	70380	6934	14555	133774	124521	111504	73628	101452	124384	54137	57410	119843	59692	84644	75771	152225	8833	100543	67316	30390	143742	44224	161193	59017	28557	69118	60906	113440	24986	113097	95654	84353	57259	39525	139663	102852
ENSG00000075643	MOCOS	protein_coding	10	3	10	10	18	33	131	124	0	0	0	0	0	0	0	0	0	0	0	0	0	0	0	0	0	0	0	0	5	0	0	0	0	0	0	0	0	0	0	0	0	0	0	0	0	0	0
ENSG00000075651	PLD1	protein_coding	64	57	6	4	14	21	378	1090	0	0	0	0	0	0	0	0	0	0	0	0	1	0	0	0	0	0	0	0	0	0	0	0	0	7	0	0	0	0	0	0	0	0	0	0	0	0	0
ENSG00000075673	ATP12A	protein_coding	6	3	0	4	31	72	728	1158	80	0	0	0	0	0	0	1	0	0	0	0	0	0	0	0	0	0	0	0	0	89	0	0	0	0	0	0	0	0	17	0	0	0	0	0	0	0	0
ENSG00000075702	WDR62	protein_coding	273	234	294	270	2775	2720	3610	2528	0	0	0	0	83	0	0	3	0	0	1	0	1	0	1	3	0	0	0	1	0	0	1	13	27	2	0	1	0	0	34	0	0	2	0	0	1	0	0
ENSG00000075711	DLG1	protein_coding	4095	4897	4505	4718	5992	5531	3098	3100	153	86	304	2	1	2103	116	81	228	1	399	934	224	1598	4	69	0	162	20	90	27	329	1	156	1	0	0	3	127	1148	1	1	521	12	0	33	0	145	0
ENSG00000075785	RAB7A	protein_coding	7521	9840	20877	20673	20963	22720	12556	11551	2310	2024	2	3178	2275	463	1538	1715	2454	138	1544	1577	1443	340	1869	495	1525	270	222	292	2031	591	0	566	17	1131	668	482	423	85	279	1279	458	588	1920	967	1041	321	367
ENSG00000075790	BCAP29	protein_coding	1514	1326	2935	3957	5074	6098	3530	3184	63	202	608	1850	48	0	4	549	733	75	248	63	34	252	417	847	2813	95	210	4	419	130	0	187	0	1053	0	78	2441	0	207	509	451	1090	152	151	37	476	514
ENSG00000075826	SEC31B	protein_coding	6293	7805	761	878	935	844	2035	2948	6	0	0	0	0	1	0	0	0	0	59	0	0	0	0	0	0	0	0	28	601	0	0	1	0	0	223	0	141	0	0	0	91	0	0	1	2	0	0
ENSG00000075856	SART3	protein_coding	3372	4413	11247	9230	9618	8653	7279	5388	1999	8	174	132	0	2016	30	12	171	275	14	6	584	1319	818	1723	634	766	2632	15	758	337	0	559	53	767	181	66	5	153	44	136	340	0	1347	599	40	1386	847
ENSG00000075884	ARHGAP15	protein_coding	6551	9030	1120	1351	4288	5416	3298	3681	2244	646	761	257	45	3	3102	2981	113	594	852	1816	1510	2509	275	6	1793	3051	1698	448	3471	3359	19	262	753	1090	5368	5	1375	5533	224	4535	2700	3663	3156	2251	409	326	1050
ENSG00000075886	TUBA3D	protein_coding	82	78	69	60	61	60	56	45	0	0	0	0	0	0	0	0	0	0	0	0	0	0	0	0	0	0	0	1	0	1	0	0	0	0	0	0	0	0	0	0	0	0	0	0	0	0	0
ENSG00000075891	PAX2	protein_coding	0	0	30	1	0	0	29	3	0	0	0	0	0	0	0	0	0	0	0	0	0	0	0	0	0	0	21	0	0	0	0	0	0	0	0	0	0	0	0	0	0	0	0	0	0	0	0
ENSG00000075914	EXOSC7	protein_coding	1211	1352	5639	5182	3790	4628	2252	1535	375	512	10	3884	1	2747	615	877	153	1228	158	247	1676	546	3337	1445	694	935	1627	1	936	1932	0	823	611	2562	1944	0	2	1013	887	1	468	2187	2405	417	367	3124	4366
ENSG00000075945	KIFAP3	protein_coding	737	1020	1683	1861	4294	4460	2391	2941	66	60	982	37	0	3584	685	1	0	2967	44	417	2407	14	0	37	604	1642	789	1122	3133	1143	898	27	394	931	0	0	0	0	1	0	1224	111	0	0	0	141	11
ENSG00000075975	MKRN2	protein_coding	1720	2215	4168	4291	4122	4591	2201	1839	165	5	198	0	0	0	1055	25	1	0	2715	0	0	370	32	0	57	106	91	0	1	1309	1	15	3420	1271	0	0	0	38	47	0	1638	1914	2658	251	16	0	66
ENSG00000076003	MCM6	protein_coding	1608	2288	6666	9306	41421	45757	20582	12694	1008	97	376	732	121	205	2978	24	2659	420	2267	3435	1408	734	2106	2380	258	1812	2887	714	1260	3002	0	1158	350	1618	3284	5	0	2040	441	1348	2252	3056	1716	2756	283	1479	1999
ENSG00000076043	REXO2	protein_coding	1795	2271	5610	4921	3230	4565	2248	1969	532	1394	2	269	3	2433	2395	1686	900	523	2415	503	766	1434	2206	31	1391	1045	46	98	1659	768	12	1	23	1027	16	1302	3	58	2245	745	621	1111	1821	810	291	3225	2326
ENSG00000076053	RBM7	protein_coding	1000	873	2335	3252	2973	4116	1253	1167	632	4	0	4	0	0	56	3	296	56	32	524	710	29	46	215	27	392	601	1316	307	72	0	0	376	287	3	778	0	1	338	0	31	276	0	193	77	1	1223
ENSG00000076067	RBMS2	protein_coding	34	55	66	61	99	58	31	227	0	0	0	0	0	0	0	0	0	0	0	0	0	0	0	0	0	0	0	0	0	0	0	0	0	0	0	0	0	0	0	0	0	0	0	0	0	0	0
ENSG00000076108	BAZ2A	protein_coding	16299	18948	26772	21180	19187	13537	11904	12361	1391	7	42	8	171	31	1402	1002	685	823	2591	378	2	453	536	4	549	2782	3914	1	472	34	0	4	363	465	4	3	130	768	61	152	84	940	557	31	31	0	145
ENSG00000076201	PTPN23	protein_coding	2680	3879	5589	3995	3255	2886	2642	2422	1	2	0	0	0	0	0	161	33	10	95	65	0	1	0	0	35	27	0	0	1	4	0	0	0	174	0	0	0	1	33	1	0	89	0	2	55	0	0
ENSG00000076242	MLH1	protein_coding	1179	1629	3559	4032	9507	11703	6004	4189	2029	1561	4107	43	1	6	4822	1032	1655	224	2728	4640	784	280	5245	99	1307	963	0	0	1878	496	1	2294	4095	621	1284	460	1164	3673	1604	860	3213	1796	1765	1793	66	47	1137
ENSG00000076248	UNG	protein_coding	738	1289	2143	1881	9191	10823	4331	2481	628	0	0	50	0	0	598	0	1264	45	93	0	0	0	105	1592	0	0	1093	0	552	20	0	225	43	599	60	0	0	9	2	0	0	287	15	661	1	11	4669
ENSG00000076258	FMO4	protein_coding	182	219	42	59	187	252	85	118	66	0	0	0	0	0	0	0	3	0	0	0	0	0	410	0	0	0	0	0	49	0	0	0	0	0	0	0	0	8	0	0	0	0	0	0	0	0	0
ENSG00000076321	KLHL20	protein_coding	1724	1861	1464	1493	1850	1826	1039	1291	1	56	0	0	0	0	5	105	0	6	0	0	53	177	0	40	0	0	32	0	1939	30	0	20	231	0	0	9	851	24	480	0	2	103	4	0	0	0	5
ENSG00000076344	RGS11	protein_coding	5	2	37	14	57	31	1	1	0	0	0	0	0	0	0	0	0	0	0	0	0	0	0	0	0	0	0	0	0	0	0	0	0	0	0	0	0	0	0	0	0	0	0	0	0	0	0
ENSG00000076351	SLC46A1	protein_coding	120	123	289	167	244	239	138	67	0	0	0	0	0	0	0	0	0	0	14	0	0	0	0	0	0	0	0	0	0	0	0	0	1	0	0	0	0	0	0	0	5	0	0	0	0	0	0
ENSG00000076356	PLXNA2	protein_coding	53	65	100	122	31	68	1	3	0	0	0	0	0	0	0	0	0	0	0	0	0	0	0	0	0	0	0	0	0	0	4	0	0	0	0	0	0	0	0	0	0	0	0	0	0	0	0
ENSG00000076382	SPAG5	protein_coding	138	182	106	88	1517	1353	2499	2040	141	230	1002	0	0	0	0	11	1	43	6	4	56	1	51	16	479	435	0	1038	0	0	0	449	0	245	725	0	3	1229	360	1117	719	258	0	7	66	12	54
ENSG00000076513	ANKRD13A	protein_coding	7127	10359	4256	4868	5770	5793	4777	6532	0	224	310	17	0	2	3	240	0	162	0	56	598	823	0	0	0	0	17	27	702	321	0	0	266	2	0	4	0	52	1	21	1	464	0	0	29	2	128
ENSG00000076554	TPD52	protein_coding	1067	1502	2172	2285	4264	4509	2731	2032	152	2	0	2446	0	350	393	1013	1670	0	60	17	407	6	0	325	12	0	1797	0	76	11	0	0	358	488	0	0	128	0	174	1	7	3	96	318	0	77	0
ENSG00000076555	ACACB	protein_coding	1750	2411	94	56	580	423	462	574	0	0	0	0	0	0	0	0	0	0	0	0	0	0	0	0	19	0	0	0	0	0	3	0	0	0	0	3	0	0	0	0	305	0	0	0	0	0	0
ENSG00000076604	TRAF4	protein_coding	936	774	14330	11648	11279	11315	1991	1554	0	0	0	0	0	0	33	0	0	0	41	0	0	0	0	0	0	0	0	0	0	0	1	0	0	0	0	0	0	0	4	0	0	8	0	0	0	87	0
ENSG00000076641	PAG1	protein_coding	8636	12522	12932	10069	11306	5649	2652	4665	1029	11	2	1410	0	2	0	1101	0	1035	18	797	64	1655	2	2	214	1673	0	697	1927	54	0	8	2	173	55	1	773	1676	0	2	93	352	434	278	634	16	1561
ENSG00000076650	GPATCH1	protein_coding	1095	1300	1241	1225	1305	1387	911	640	1	151	1	1	1	0	612	0	408	0	9	1	0	5	38	2009	29	1	17	0	0	6	0	1986	91	651	216	3	0	0	14	2	310	1	153	17	1	7	1
ENSG00000076662	ICAM3	protein_coding	12935	13852	2579	2030	4333	5404	6706	7778	66	174	0	0	5	0	244	2	40	44	100	0	0	0	82	18	133	11	240	0	172	38	0	1	80	406	303	0	1	1	319	0	24	987	62	4	256	43	189
ENSG00000076685	NT5C2	protein_coding	3855	4249	5574	6093	5769	5500	3334	2779	229	0	105	116	0	0	0	1056	657	862	0	21	33	0	0	515	29	11	108	0	9	853	1	4573	0	0	296	2	1	0	0	0	5	292	2	1122	1	0	0
ENSG00000076706	MCAM	protein_coding	56	51	178	230	162	385	633	287	0	0	0	0	0	0	47	0	0	0	0	0	0	0	0	0	0	0	0	0	0	0	0	0	0	46	0	0	0	0	0	0	17	0	0	0	0	0	0
ENSG00000076716	GPC4	protein_coding	2	2	237	221	41	71	0	0	0	0	0	0	0	0	0	0	0	0	0	0	0	0	0	0	0	0	0	0	0	0	3	0	0	0	0	0	0	0	0	0	0	0	0	0	0	0	0
ENSG00000076770	MBNL3	protein_coding	3295	4168	1493	1998	3551	2795	1649	1572	0	0	1	101	0	0	0	1	1342	104	0	0	0	138	0	0	0	0	0	0	26	0	0	0	67	0	0	28	0	0	1	1	5	10	12	1	0	0	1
ENSG00000076826	CAMSAP3	protein_coding	27	23	73	31	17	21	5	3	0	0	0	0	0	0	0	0	0	0	0	0	0	0	0	0	0	0	0	0	0	0	0	0	0	0	0	0	0	0	0	0	0	0	0	0	0	0	0
ENSG00000076864	RAP1GAP	protein_coding	7	16	30	13	17	20	39	10	0	0	0	0	0	0	0	0	0	0	0	0	0	0	0	0	0	0	0	1	0	0	0	0	0	0	0	0	0	0	0	0	0	0	0	0	0	0	0
ENSG00000076924	XAB2	protein_coding	3404	4071	6784	4526	3237	3930	3594	2436	0	16	12	0	10	0	327	0	1	2	0	21	0	0	0	0	78	8	47	0	11	0	0	0	1	0	0	0	0	0	9	0	0	0	0	0	112	0	0
ENSG00000076928	ARHGEF1	protein_coding	54066	63886	30424	21186	15194	18729	16452	13141	141	110	0	272	0	0	10	8	9	1	0	11	1	3	0	0	6	4	23	3	0	0	194	16	2	5	6	0	254	0	0	0	12	0	1	105	8	0	2
ENSG00000076944	STXBP2	protein_coding	2317	2838	2817	1961	1550	1754	1550	1253	33	1	2	16	0	0	121	1	3	0	139	8	0	0	15	0	314	0	8	0	7	4	0	0	42	32	444	33	20	0	0	0	556	3	0	32	34	5	2
ENSG00000076984	MAP2K7	protein_coding	2136	2748	6109	4197	3142	3364	2266	2036	0	0	0	0	15	0	0	0	0	0	0	6	171	12	19	0	291	0	0	0	2	0	0	0	3	0	0	0	0	0	0	0	0	0	32	0	0	0	0
ENSG00000077009	NMRK2	protein_coding	0	1	1	0	0	0	0	0	0	0	0	0	0	0	0	0	0	0	0	0	0	0	0	0	0	0	0	0	0	0	0	0	0	0	0	0	0	0	0	0	0	0	0	0	0	0	0
ENSG00000077044	DGKD	protein_coding	11814	14057	4713	3896	2029	2058	2250	1041	0	0	16	1	6	1	0	160	0	0	57	1	2	0	0	731	0	0	0	0	0	0	5	0	0	0	13	1	0	50	494	0	1	0	0	0	0	209	4
ENSG00000077063	CTTNBP2	protein_coding	5	11	0	0	0	2	0	0	0	0	0	0	0	0	0	0	0	0	0	0	0	0	0	0	0	0	0	0	0	0	0	0	0	0	0	0	0	0	0	0	0	0	0	0	0	0	0
ENSG00000077080	ACTL6B	protein_coding	0	0	1	2	3	8	1	0	0	0	0	0	0	0	0	0	0	0	0	0	0	0	0	0	0	0	0	0	0	0	0	0	0	0	0	0	0	0	0	0	0	0	0	0	0	0	0
ENSG00000077092	RARB	protein_coding	32	63	27	42	25	70	14	1	0	0	0	0	0	0	0	0	0	0	0	0	0	0	0	0	0	0	2	0	0	0	0	0	0	2	0	0	0	10	0	0	0	0	0	0	0	0	0
ENSG00000077097	TOP2B	protein_coding	14063	17451	17715	20950	29134	32583	16091	12771	1753	1114	31	348	20	94	315	637	9	12	49	1790	192	1554	1290	26	1368	431	98	1344	664	191	31	1183	415	972	243	0	347	130	1085	17	364	1611	715	937	2	64	89
ENSG00000077147	TM9SF3	protein_coding	7568	9866	14523	18729	18565	20795	11221	10372	678	1376	1956	10	4	1	211	335	140	105	29	890	386	33	138	19	102	885	35	4540	917	693	0	63	0	184	16	75	2	1280	621	9	99	1196	1321	75	7	747	598
ENSG00000077150	NFKB2	protein_coding	3557	5334	24425	16123	28219	26468	17655	24207	4	43	0	13	7	85	2	32	0	0	0	404	4	0	2	11	0	0	6	0	19	26	0	229	4	33	377	5	4	30	26	5	15	0	160	3	2	0	0
ENSG00000077152	UBE2T	protein_coding	114	158	543	589	5276	7003	4113	2599	1654	1638	3129	1805	1	1314	3259	1166	2040	2534	3989	2789	1785	2879	3584	152	2854	869	1496	10202	2457	1606	0	2026	251	3130	3383	631	6212	2031	1501	657	2304	6440	500	2496	76	2932	1761
ENSG00000077157	PPP1R12B	protein_coding	1553	2065	929	903	1493	934	936	960	6	0	0	0	3	1	0	0	0	0	0	0	151	0	39	0	0	43	0	1	0	0	1	0	0	0	2	0	20	0	0	0	0	0	0	0	0	0	0
ENSG00000077232	DNAJC10	protein_coding	4360	5843	12610	14470	11024	11282	7112	6226	763	66	0	1552	111	0	66	147	556	14	80	413	432	889	7	1291	13	450	103	620	2	684	0	1632	1998	36	657	4253	8	0	1000	0	127	488	1046	780	1	203	4
ENSG00000077235	GTF3C1	protein_coding	4193	5593	8331	7034	6045	5802	7121	5910	0	5	0	9	0	0	34	18	144	0	0	0	1	4	17	245	0	1	48	15	58	9	0	0	37	508	0	3	46	0	169	3	0	6	1	39	79	0	33
ENSG00000077238	IL4R	protein_coding	12577	14945	33515	28789	22361	21073	11370	17572	8	229	83	873	14	8	34	212	100	17	62	14	194	35	3	2	59	198	0	36	738	181	18	110	129	294	1	603	89	11	165	44	10	2	422	80	48	46	5
ENSG00000077254	USP33	protein_coding	4392	6301	5528	7706	7074	7026	3552	3441	144	0	1262	0	0	663	701	82	0	21	2158	840	73	223	818	888	1257	1305	954	16	6	191	0	953	11	96	1380	0	27	0	291	5565	1009	406	646	0	31	81	6
ENSG00000077264	PAK3	protein_coding	26	36	66	7	30	3	39	64	0	0	0	0	0	0	0	126	0	0	0	0	0	0	0	0	0	0	0	0	0	0	3	0	0	0	0	0	0	0	0	0	0	0	0	0	0	0	0
ENSG00000077274	CAPN6	protein_coding	0	0	0	0	0	0	0	1	0	0	0	0	0	0	0	0	0	0	0	0	0	0	0	0	0	0	0	0	0	0	0	0	0	0	0	0	0	0	0	0	0	0	0	0	0	0	0
ENSG00000077279	DCX	protein_coding	0	0	2	0	0	0	2	0	0	0	0	0	0	0	0	0	0	0	0	0	0	0	0	0	0	0	0	0	0	0	1	0	0	0	0	1	0	0	0	0	0	0	0	0	0	0	0
ENSG00000077312	SNRPA	protein_coding	2380	2684	3688	2964	4731	5639	5654	3597	43	5	6	91	0	3	145	12	0	26	64	32	111	62	16	11	46	21	58	54	22	49	0	2	33	127	23	95	10	206	204	3	251	60	3	29	1	12	151
ENSG00000077327	SPAG6	protein_coding	2	0	7	1	34	13	193	324	0	0	0	0	0	0	0	0	0	0	0	0	0	0	0	0	0	4	0	0	0	0	0	0	0	0	0	0	417	0	0	0	0	0	0	0	0	0	0
ENSG00000077348	EXOSC5	protein_coding	623	714	2680	2378	1997	2929	1343	801	1374	826	8	1125	1	1318	1580	123	539	112	293	828	1223	469	175	197	171	148	445	0	112	292	0	2741	2	753	1234	51	390	554	180	14	666	254	1231	87	1	2497	1430
ENSG00000077380	DYNC1I2	protein_coding	620	962	2036	2062	2773	3027	2533	2720	480	536	83	5	87	106	801	620	3	844	708	489	878	474	54	422	1110	409	61	216	622	247	2	3	45	488	5	83	34	34	107	0	1190	706	10	1198	173	661	357
ENSG00000077420	APBB1IP	protein_coding	5406	6710	4530	4400	3876	4660	2757	1289	35	16	0	37	0	364	550	215	272	45	910	25	356	905	1270	49	84	773	1712	1	828	501	1	0	49	0	212	0	0	231	202	0	1302	444	85	48	357	1	344
ENSG00000077454	LRCH4	protein_coding	14986	18174	3426	1836	3411	3355	4495	4245	0	0	0	3	0	0	0	0	0	0	0	0	0	23	0	0	6	0	1	0	4	3	0	0	3	0	0	6	0	0	0	1	0	47	0	1	26	0	77
ENSG00000077458	FAM76B	protein_coding	3635	4187	3446	3980	5300	5278	2834	2142	155	45	119	0	620	0	98	2	110	2	873	1609	393	13	42	0	5	105	40	13	790	91	8	0	0	40	749	0	60	26	987	0	411	76	86	5	29	267	0
ENSG00000077463	SIRT6	protein_coding	696	828	1644	897	1276	1530	1304	1043	0	1	0	0	0	0	2	1	18	1	0	0	0	1	0	2	0	0	0	0	3	46	0	0	0	1	6	0	1	0	0	0	0	1	0	0	0	190	1
ENSG00000077498	TYR	protein_coding	0	1	0	0	0	0	0	0	0	0	0	0	0	0	0	0	0	0	0	0	0	0	0	0	0	0	0	0	0	0	1	0	0	0	0	0	0	0	0	0	0	0	0	0	0	0	0
ENSG00000077514	POLD3	protein_coding	800	1081	1456	1683	6225	6485	4215	2714	111	297	931	133	802	0	362	17	382	1699	957	2397	502	48	1276	4255	51	81	1036	3215	474	454	3	2483	639	577	110	1131	2347	52	247	40	853	2609	78	1210	2	629	19
ENSG00000077522	ACTN2	protein_coding	1	1	18	9	6	15	2	2	0	0	0	0	0	0	0	0	0	0	0	0	0	0	0	0	0	0	0	0	0	0	0	0	0	0	0	0	0	0	0	0	0	0	0	0	0	0	0
ENSG00000077549	CAPZB	protein_coding	11489	14834	10826	9085	11355	13290	14814	16880	1397	1023	688	4389	192	207	1185	552	846	1153	915	1313	802	211	2651	2190	5519	991	1560	0	1465	1309	0	3081	171	2410	441	3179	1930	46	2080	172	4020	3165	481	191	1504	4774	4530
ENSG00000077585	GPR137B	protein_coding	477	361	1483	1234	742	773	714	1253	0	4	0	0	0	0	0	0	0	0	0	0	0	0	0	0	1898	0	290	0	232	25	0	0	0	0	0	0	1	1659	0	0	0	0	0	0	0	0	0
ENSG00000077616	NAALAD2	protein_coding	282	432	197	275	108	176	110	33	0	0	0	0	0	0	0	0	0	0	0	7	0	0	0	0	0	0	0	0	0	19	0	0	0	0	0	0	0	0	0	0	0	0	0	0	0	0	0
ENSG00000077684	PHF17	protein_coding	4178	5775	3390	3394	3875	3638	2510	1814	54	0	831	0	0	0	20	1969	0	363	0	1	398	5	0	0	44	5	0	16	137	103	0	1644	0	0	3	0	0	8	2	0	0	1	432	58	63	0	0
ENSG00000077713	SLC25A43	protein_coding	197	389	1453	1448	1624	1777	849	944	0	209	0	0	0	0	0	11	0	0	0	0	0	0	0	1491	0	0	295	0	1699	361	0	181	0	2	226	0	21	0	0	0	0	737	0	0	0	419	0
ENSG00000077721	UBE2A	protein_coding	1904	2293	6402	6686	6371	7966	4961	5161	636	1215	1238	2	0	0	516	685	962	1261	131	221	39	508	681	581	283	616	551	1	366	339	0	108	133	812	14	142	21	7	773	122	406	235	1034	77	17	1502	673
ENSG00000077782	FGFR1	protein_coding	1079	1223	1101	1209	688	1102	1956	749	198	0	0	0	71	0	0	98	0	2	0	62	123	0	0	286	188	0	37	0	0	22	0	0	379	1959	0	0	0	0	2	668	0	351	0	0	0	4	2
ENSG00000077800	FKBP6	protein_coding	1	2	1	0	0	0	2	0	0	0	0	0	0	0	0	0	0	0	0	0	0	0	0	0	0	0	0	0	0	0	0	0	0	0	0	0	0	0	0	0	0	0	0	0	0	0	0
ENSG00000077809	GTF2I	protein_coding	1905	2228	6222	6763	4376	3757	1968	2154	78	0	0	49	0	0	28	118	46	0	0	0	24	3	1	0	0	27	29	1	7	46	1	2	322	17	11	1	0	0	0	0	2	0	48	1	112	0	4
ENSG00000077935	SMC1B	protein_coding	47	63	46	76	177	211	12	59	0	0	0	0	1	0	0	0	0	0	0	0	0	0	0	0	0	0	0	0	99	0	5	0	0	0	0	0	8	0	0	0	0	0	0	0	0	0	0
ENSG00000077942	FBLN1	protein_coding	4	0	37	65	7	52	0	0	0	0	0	0	0	0	0	0	0	0	0	0	0	0	0	0	0	0	0	0	0	0	1	0	0	0	0	23	0	0	0	0	0	0	0	0	0	0	0
ENSG00000077943	ITGA8	protein_coding	1	0	1	0	0	0	17	31	0	0	0	0	0	0	0	0	0	0	0	0	0	0	0	0	0	0	0	0	0	0	2	0	0	0	0	0	0	0	0	0	0	0	0	0	0	0	0
ENSG00000077984	CST7	protein_coding	1659	1425	3228	1707	867	925	2590	224	1684	508	0	1396	5	211	2142	695	827	1467	491	469	0	4	892	0	3	996	88	0	1006	1261	1	0	169	305	375	873	416	29	1504	0	2698	966	439	147	90	80	2380
ENSG00000078018	MAP2	protein_coding	13	13	64	129	16	65	12	32	0	0	0	0	0	0	0	0	0	0	0	0	0	0	0	0	0	0	0	2	0	1	1	0	0	0	0	0	0	0	0	0	0	0	0	0	0	0	0
ENSG00000078043	PIAS2	protein_coding	1255	1503	880	1204	884	1156	979	704	228	0	0	33	0	0	338	111	1009	0	0	307	226	1289	0	50	0	8	0	2478	1	142	1	1126	2	1059	37	0	0	317	18	0	72	0	1	231	0	0	0
ENSG00000078053	AMPH	protein_coding	40	60	1	10	7	20	18	19	48	0	0	0	0	0	0	0	0	0	0	0	0	0	0	0	0	0	0	1	0	0	0	216	0	0	0	0	0	0	708	0	0	0	0	0	0	0	0
ENSG00000078061	ARAF	protein_coding	4959	5691	5721	4638	4126	4668	4331	4141	104	2	0	151	0	8	315	8	0	3	683	10	127	0	25	0	7	817	0	0	351	648	0	150	0	246	1	0	5	0	9	0	216	14	639	32	0	344	16
ENSG00000078070	MCCC1	protein_coding	1200	1458	951	1050	2199	2652	2329	1796	3	0	0	2	0	0	117	2	142	545	2	0	60	4	6	0	0	96	0	0	73	0	0	15	0	1489	927	0	73	1879	64	428	44	277	9	118	131	1	277
ENSG00000078081	LAMP3	protein_coding	223	186	1789	2587	457	266	248	311	0	0	0	0	0	0	0	0	0	0	0	0	0	0	0	0	0	134	0	0	0	0	0	0	0	20	0	0	0	0	0	0	0	0	0	0	0	0	0
ENSG00000078098	FAP	protein_coding	0	2	1	1	3	0	13	22	0	0	0	0	0	0	0	0	0	0	0	0	0	0	0	0	0	0	0	0	0	0	0	0	0	0	0	0	0	0	0	0	0	0	0	0	0	0	0
ENSG00000078114	NEBL	protein_coding	5	9	139	95	88	59	122	118	0	0	0	0	1	120	0	0	0	0	0	0	0	0	0	0	466	0	0	0	0	0	0	0	0	0	0	0	59	0	0	0	0	0	0	0	0	0	0
ENSG00000078124	ACER3	protein_coding	746	857	1577	1892	2272	2717	1550	1793	260	527	0	0	4	0	102	3	1	22	323	26	496	355	0	17	0	0	636	0	61	0	0	0	0	0	0	320	2	0	136	0	6	0	0	0	0	22	144
ENSG00000078140	UBE2K	protein_coding	3732	4781	9537	11483	12111	12498	6546	6083	568	417	113	1316	0	4	488	639	0	0	387	211	1192	278	810	3585	107	296	190	11	591	203	0	66	2946	1357	53	18	1466	25	1181	2371	1117	919	226	1150	145	888	386
ENSG00000078142	PIK3C3	protein_coding	3121	4041	8441	9266	5403	5479	2773	2662	265	1128	1184	540	1	1	1962	172	1041	1065	34	28	936	0	602	1114	0	2	447	1	212	273	3	0	2	128	0	3092	1430	0	6	0	387	951	2898	48	63	1	58
ENSG00000078177	N4BP2	protein_coding	3177	3042	3118	5063	6941	5976	5096	3956	188	1267	652	139	28	4603	1793	1048	255	281	964	59	596	14	697	2	1320	2419	409	771	671	291	1	5104	54	368	390	73	252	64	958	3	459	3017	921	173	306	240	110
ENSG00000078237	C12orf5	protein_coding	260	359	1938	2068	2995	3460	1272	1664	665	25	2758	82	0	0	535	175	919	346	1991	0	753	874	117	4011	95	0	1294	0	4	429	0	0	42	338	3872	827	43	350	22	0	90	991	53	784	218	958	15
ENSG00000078246	TULP3	protein_coding	649	739	953	849	1031	931	654	607	0	0	0	0	0	0	0	0	137	25	0	0	703	0	0	142	0	0	0	0	0	228	0	0	0	0	0	4	1106	0	0	0	0	0	1	0	0	0	59
ENSG00000078269	SYNJ2	protein_coding	2799	3054	6678	6225	3349	2744	2210	1379	197	11	0	0	0	0	264	0	916	1368	8	0	12	583	0	0	740	690	0	0	0	40	2	0	0	13	0	1	1	0	0	0	0	8	0	50	0	1	195
ENSG00000078295	ADCY2	protein_coding	1	0	0	0	0	0	0	0	0	0	0	0	0	0	0	0	0	0	0	0	0	0	0	0	0	0	0	0	0	0	2	0	0	0	0	2	0	0	0	0	0	0	0	0	0	0	0
ENSG00000078304	PPP2R5C	protein_coding	13805	17439	7122	8325	11005	13452	7052	6315	2823	2875	308	1805	0	0	2431	4103	100	1431	2757	6475	3499	1604	3392	1883	3331	6575	7256	0	3984	2195	5	3391	3760	2311	5891	653	2673	3707	3289	134	5378	8607	2232	2097	276	2006	3156
ENSG00000078319	PMS2P1	pseudogene	345	370	1091	949	593	710	783	482	309	451	524	0	2	0	309	52	438	958	433	261	603	648	1338	881	67	785	254	229	417	252	1	0	37	390	434	201	906	66	45	3	382	77	694	46	0	1517	315
ENSG00000078328	RBFOX1	protein_coding	0	0	0	0	0	1	1	5	0	0	0	0	0	0	0	0	0	0	0	0	0	0	0	0	0	0	0	3	0	0	0	0	0	0	0	1	0	0	0	0	0	0	0	0	0	0	0
ENSG00000078369	GNB1	protein_coding	17514	21831	32540	30629	35035	35221	26939	28204	138	340	668	245	4	0	1341	0	522	843	668	694	1038	149	2514	840	1626	788	514	2	410	443	3	336	998	1968	589	30	167	2252	260	544	924	347	1719	2749	928	668	3795
ENSG00000078399	HOXA9	protein_coding	6	2	0	1	1	1	0	0	0	0	0	0	0	0	0	0	0	0	0	0	0	0	0	0	0	0	0	0	0	0	0	0	0	0	0	0	0	0	0	0	0	0	0	0	0	0	0
ENSG00000078401	EDN1	protein_coding	124	134	563	362	41	68	9	12	0	0	0	0	0	0	0	0	0	0	0	0	0	0	0	0	0	0	0	0	0	0	1	0	0	0	0	0	0	0	0	0	0	0	0	0	0	0	0
ENSG00000078403	MLLT10	protein_coding	4942	5645	1811	1964	2802	2463	2101	2002	199	17	0	0	1	4	11	0	3	0	160	848	0	246	4	0	2663	260	253	373	1399	354	2	0	0	0	0	164	0	7	0	0	72	24	0	859	57	0	69
ENSG00000078487	ZCWPW1	protein_coding	370	484	246	247	318	450	96	103	0	0	0	0	0	0	0	0	0	0	0	0	0	1	0	0	0	0	0	0	59	1	0	0	0	0	0	0	0	0	28	0	145	6	0	0	0	3	0
ENSG00000078549	ADCYAP1R1	protein_coding	2	4	0	0	0	0	0	0	0	0	0	0	0	0	0	0	0	0	0	0	0	0	0	0	0	0	0	1	0	0	0	0	0	0	0	0	0	0	0	0	0	0	0	0	0	0	0
ENSG00000078579	FGF20	protein_coding	0	1	0	0	0	0	0	7	0	0	0	0	0	0	0	0	0	0	0	0	0	0	0	0	0	0	0	0	0	0	0	0	0	0	0	0	0	0	0	0	0	0	0	0	0	0	0
ENSG00000078589	P2RY10	protein_coding	2288	2515	2219	1610	3195	2141	1523	2665	82	0	0	0	2466	0	121	0	0	920	72	163	617	633	0	0	304	0	0	0	4030	274	0	3	55	0	2738	1635	723	202	1419	0	215	2125	2376	71	0	0	1
ENSG00000078596	ITM2A	protein_coding	7554	6961	2790	4107	8644	12352	4259	2132	1302	1389	117	2150	50	0	2294	3327	226	61	2457	836	384	465	768	1457	344	2114	5396	0	6192	966	1	5741	3820	1387	730	0	734	4662	1383	0	4039	2620	1623	756	528	66	2039
ENSG00000078618	NRD1	protein_coding	7536	9585	9357	11301	16072	17967	13335	13575	1240	2087	2313	0	429	55	946	303	971	119	47	1225	1099	291	1054	8	2521	223	1155	0	533	728	0	1897	2077	1277	57	2273	20	433	246	6237	1633	1307	367	2023	156	5583	618
ENSG00000078668	VDAC3	protein_coding	3405	4323	5451	6157	15536	20047	11750	10297	6318	12328	6324	3501	57	42	7589	6074	4112	6849	5042	6275	7741	9495	10817	8357	7915	2852	7946	0	9835	7052	0	7885	1921	8438	5148	2502	3881	1874	3947	9	9399	11039	4840	9390	1649	8917	15578
ENSG00000078674	PCM1	protein_coding	7157	11992	7948	9739	13108	13717	9311	8992	168	738	75	182	2586	879	697	1642	817	886	479	1567	336	2429	2254	1759	1275	193	72	4423	2336	2051	17	6029	457	1000	1016	5	144	45	574	8	854	637	1564	1202	107	109	117
ENSG00000078687	TNRC6C	protein_coding	3437	4716	793	763	1113	726	599	658	121	2	7	0	3	0	0	6	0	0	3	33	5	16	0	0	0	0	0	1	10	3	0	0	0	0	0	0	0	63	0	0	8	0	0	109	0	0	0
ENSG00000078699	CBFA2T2	protein_coding	4108	5945	1683	1450	1550	1423	1344	1592	115	1283	3	14	1	0	0	1	0	18	0	1	22	0	18	22	0	89	64	0	0	55	3	0	2	0	5	4	0	21	1	0	3	6	0	0	0	0	0
ENSG00000078725	DBC1	protein_coding	1	0	0	0	0	0	0	0	0	0	0	0	0	0	0	0	0	0	0	0	0	0	0	0	0	0	0	0	0	0	0	0	0	0	0	0	0	0	0	0	0	0	0	0	0	0	0
ENSG00000078747	ITCH	protein_coding	3559	4295	9396	9810	9435	8719	4133	4140	441	13	541	125	0	180	90	117	0	14	52	794	210	102	73	0	1276	525	1417	0	2	625	4	415	405	144	0	72	120	147	289	46	2333	99	854	853	12	2	239
ENSG00000078795	PKD2L2	protein_coding	47	51	12	9	10	14	17	9	0	0	0	0	0	0	0	0	0	0	0	0	0	0	0	0	0	0	9	1	103	0	8	0	0	0	1	0	0	0	0	0	0	7	0	1	0	0	0
ENSG00000078804	TP53INP2	protein_coding	705	302	692	472	709	721	686	899	0	0	0	0	0	0	0	0	0	1	0	50	0	0	0	76	0	0	521	0	2	0	0	0	1	11	107	0	0	0	0	0	0	0	0	0	0	0	0
ENSG00000078808	SDF4	protein_coding	4470	5191	25387	17083	11354	12835	10125	10097	7	0	10	3	449	0	31	200	238	0	85	0	4	15	1	123	63	48	0	3	41	11	2	20	108	84	0	1	57	5	37	1	22	90	103	0	48	3	10
ENSG00000078814	MYH7B	protein_coding	180	240	68	51	58	58	38	51	0	0	0	0	0	0	0	0	0	0	0	0	0	0	0	0	0	0	0	0	0	0	1	1	0	0	0	0	0	0	0	0	0	0	0	0	0	0	0
ENSG00000078898	BPIFB2	protein_coding	0	0	0	0	0	1	0	0	0	0	0	0	0	0	0	0	0	0	0	0	0	0	0	0	0	0	0	0	0	0	0	0	0	0	0	0	0	0	0	0	0	0	0	0	0	0	0
ENSG00000078900	TP73	protein_coding	22	61	63	37	713	416	978	543	0	0	802	0	0	0	0	0	0	0	0	0	0	0	0	0	3	0	1	0	74	0	0	0	0	0	0	0	0	0	0	0	0	0	2	0	0	209	0
ENSG00000078902	TOLLIP	protein_coding	967	1361	5138	3383	2056	2320	1646	1715	0	1	0	0	10	5	0	257	7	2	0	15	41	80	252	20	4	105	55	0	43	2	0	76	0	483	0	0	0	0	118	51	0	3	0	0	1	2	27
ENSG00000078967	UBE2D4	protein_coding	91	207	322	278	234	278	179	108	0	0	0	18	0	0	87	0	62	0	5	0	145	0	0	0	0	0	83	0	23	0	0	0	0	0	0	42	0	0	0	0	105	0	0	0	0	0	0
ENSG00000079101	CLUL1	protein_coding	3	2	0	0	2	6	2	2	0	0	0	0	0	0	0	0	0	0	0	0	0	0	0	0	0	0	0	0	0	0	4	0	0	0	0	0	0	0	0	0	0	0	0	0	0	0	0
ENSG00000079102	RUNX1T1	protein_coding	0	0	0	0	0	0	0	0	0	0	0	0	1	0	0	0	0	0	0	0	0	0	0	0	0	0	0	0	0	0	1	0	0	0	0	3	0	0	0	0	0	0	0	0	0	0	0
ENSG00000079112	CDH17	protein_coding	3	7	2	0	4	1	0	0	0	0	0	0	0	0	0	0	0	0	0	0	0	0	0	0	0	0	0	0	0	0	0	0	0	0	0	0	0	0	0	0	0	0	0	0	0	0	0
ENSG00000079134	THOC1	protein_coding	2742	3455	6505	7689	5848	8123	3312	2332	12	1368	712	211	77	175	1162	2443	1577	1169	206	3617	1993	2115	1194	2475	316	1662	1315	1467	1096	1326	37	1978	573	1296	629	0	1646	713	191	0	3	1781	1647	1436	428	137	635
ENSG00000079150	FKBP7	protein_coding	39	53	205	259	320	400	251	219	4	0	0	0	68	0	119	0	0	0	0	0	74	0	0	0	299	0	0	0	423	52	0	0	0	0	2378	0	0	23	33	0	872	154	707	1	2	0	0
ENSG00000079156	OSBPL6	protein_coding	10	60	18	43	59	84	574	395	318	0	0	0	0	0	0	0	22	0	0	0	0	5	0	0	0	0	0	0	0	73	0	0	1	3	0	0	0	0	11	0	0	0	0	0	0	0	21
ENSG00000079215	SLC1A3	protein_coding	9	2	213	277	50	150	4	21	0	0	0	0	0	0	0	0	0	0	0	0	0	0	0	0	0	0	0	0	0	0	1	0	0	0	0	0	0	0	0	0	0	0	0	0	0	0	0
ENSG00000079246	XRCC5	protein_coding	13323	17028	59230	68336	83719	93386	45555	34616	12619	5067	8980	6011	48	3746	10278	9185	11451	7042	11936	17778	9889	11092	18426	12927	9820	7175	10124	31554	14708	10712	125	19148	5749	16199	16831	8967	6206	20133	7183	337	12877	19847	13404	9282	2993	20806	15934
ENSG00000079257	LXN	protein_coding	218	384	1874	1244	1091	1282	600	772	56	294	4	30	0	0	1028	99	0	1093	0	42	453	0	30	0	989	476	301	0	1188	33	0	0	4	0	683	87	9	76	1107	8	939	878	129	0	0	0	876
ENSG00000079263	SP140	protein_coding	2983	3756	3974	3493	11469	13667	7611	9506	815	952	9848	2718	148	391	661	495	3020	1297	3719	5171	603	2579	1211	1433	627	1499	3310	15	243	2306	0	2845	4529	3038	1417	40	496	3336	331	107	2646	3426	2565	2499	1089	3767	1797
ENSG00000079277	MKNK1	protein_coding	2443	2875	1320	1075	2247	2281	2204	3478	591	265	1645	1249	0	0	15	93	36	2	598	0	49	113	209	6	6	1	0	63	146	328	1	154	1	8	0	294	0	0	1480	758	4	298	49	3	129	5	12
ENSG00000079308	TNS1	protein_coding	19	19	467	302	264	97	100	412	0	0	0	0	0	0	0	0	0	0	0	0	0	0	0	0	0	0	0	1	0	0	0	0	0	0	0	1	0	0	0	0	0	0	0	0	0	0	0
ENSG00000079313	REXO1	protein_coding	2457	2801	6412	3439	2621	2556	3082	2385	0	0	0	2	0	0	0	0	0	0	0	0	0	0	0	0	0	0	0	0	0	0	0	0	0	0	0	0	0	0	0	2	0	0	2	0	0	0	0
ENSG00000079332	SAR1A	protein_coding	5187	5503	15038	13794	12759	14681	5236	4742	801	2112	6811	770	0	1139	3672	2601	6067	48	1159	2251	3226	1694	1806	459	1845	1416	5297	0	1383	1502	0	672	759	3680	314	551	2498	694	4305	7	1842	2088	516	1942	1594	1578	2059
ENSG00000079335	CDC14A	protein_coding	6742	8393	1553	1279	3441	2908	1051	1502	140	11	0	874	0	0	27	0	865	436	0	0	158	32	0	0	263	0	85	0	901	66	0	78	0	0	1281	19	0	0	14	0	308	1	0	214	21	0	31
ENSG00000079337	RAPGEF3	protein_coding	123	85	404	359	446	422	98	111	0	0	0	0	0	0	0	0	0	0	0	0	0	0	0	0	0	0	0	0	0	0	2	0	0	0	0	0	0	0	0	0	0	0	0	0	0	0	0
ENSG00000079385	CEACAM1	protein_coding	439	220	553	337	757	421	1835	2705	550	0	0	1	0	0	7	69	152	0	1802	12	150	0	0	331	0	1839	0	0	170	0	0	0	1302	0	0	0	1	46	13	0	0	4	0	30	88	0	0
ENSG00000079387	SENP1	protein_coding	1301	1641	4301	4659	7159	6137	3830	3654	458	1290	117	928	5	0	1146	7	0	2756	114	14	121	958	1168	124	1410	175	10	1	122	1989	0	1588	2	450	275	4	1652	518	26	0	1753	1238	8	2463	185	87	0
ENSG00000079393	DUSP13	protein_coding	2	1	0	0	0	0	0	0	0	0	0	0	0	0	0	0	0	0	0	0	0	0	0	0	0	0	0	0	0	0	0	0	0	0	0	0	0	0	0	0	0	0	0	0	0	0	0
ENSG00000079432	CIC	protein_coding	6430	8345	8443	5995	5964	5589	5632	5668	0	0	0	0	7	0	0	0	0	0	53	0	2	4	0	49	0	0	19	0	0	1	0	0	21	0	21	4	7	78	0	0	0	33	0	0	1	5	0
ENSG00000079435	LIPE	protein_coding	381	552	961	648	643	658	763	357	0	0	0	0	0	1	0	1	0	0	0	0	0	0	0	0	0	0	0	0	0	0	0	0	0	0	0	0	0	0	0	0	0	0	0	0	0	0	0
ENSG00000079459	FDFT1	protein_coding	3592	5500	17983	18735	9520	10574	14054	15641	7543	6738	3128	916	75	3222	12454	4051	5041	7892	5207	4761	4556	2923	12292	7494	12164	5260	13620	5101	12537	9468	1733	3450	3077	7899	7261	2460	6896	5945	9206	269	8584	9028	5819	2665	2115	9088	6067
ENSG00000079462	PAFAH1B3	protein_coding	392	441	829	571	703	961	727	405	459	123	102	0	0	0	64	128	13	42	0	612	5	365	0	85	14	0	0	2	380	312	0	21	52	36	13	0	0	18	23	22	488	21	4	120	194	2	220
ENSG00000079482	OPHN1	protein_coding	7	20	36	21	68	48	59	111	0	0	0	0	0	0	0	0	0	0	0	0	0	0	0	0	0	0	0	0	0	0	0	0	0	0	0	0	0	0	0	0	0	0	0	0	0	0	0
ENSG00000079557	AFM	protein_coding	0	0	0	1	0	0	0	0	0	0	0	0	0	0	0	0	0	0	0	0	0	0	0	0	0	0	0	0	0	0	0	0	0	0	0	0	0	0	0	0	0	0	0	0	0	0	0
ENSG00000079616	KIF22	protein_coding	4710	5394	5115	4228	6755	8862	9132	6190	1029	67	2531	385	0	26	1758	1678	326	395	2485	1246	767	136	1722	50	6563	3558	4284	0	1223	568	1	1033	1314	5251	6	42	6255	904	1114	2238	405	2078	616	1268	36	1000	231
ENSG00000079689	SCGN	protein_coding	0	0	0	0	0	0	0	0	0	0	0	0	0	0	0	0	0	0	0	0	0	0	0	0	0	0	0	0	0	0	0	0	0	0	0	0	0	0	0	0	0	0	0	0	0	0	0
ENSG00000079691	LRRC16A	protein_coding	502	395	136	179	204	317	176	257	6	0	0	2	0	0	8	0	2	1	0	0	0	0	1	0	1	0	0	5	0	54	0	118	233	0	0	3	20	0	98	6	0	0	3	0	0	1	1
ENSG00000079739	PGM1	protein_coding	974	1267	2239	2445	3152	4048	2614	2640	635	1	2	35	0	0	26	1	0	1516	947	0	11	54	0	28	3491	84	122	0	35	25	0	92	2	211	0	0	0	654	34	0	316	98	216	15	126	5493	639
ENSG00000079785	DDX1	protein_coding	2541	3494	18037	20856	22116	26575	9510	7593	1495	3501	727	223	28	2856	3622	3030	690	1563	3077	2099	1419	2535	10816	1300	2006	371	372	2516	5246	1397	32	5783	2781	5834	2629	150	240	1276	1008	259	844	5335	713	3684	246	9017	774
ENSG00000079805	DNM2	protein_coding	12822	15561	13211	10386	12181	12421	10953	11468	1	1	0	8	1	0	0	0	0	0	47	2	295	13	0	97	0	0	0	1	0	151	1	0	58	72	0	150	1	0	3	498	0	0	0	6	0	13	54
ENSG00000079819	EPB41L2	protein_coding	535	869	1352	931	1471	1143	2364	3638	203	0	0	0	0	0	607	0	0	254	0	0	0	0	0	0	0	26	0	0	57	2	1	671	32	0	21	0	361	2	0	0	0	485	0	239	0	0	0
ENSG00000079841	RIMS1	protein_coding	1	0	6	4	1	2	5	18	0	0	0	0	0	0	0	0	0	0	0	0	0	0	0	0	0	0	0	0	0	0	0	0	0	0	0	0	0	0	0	0	0	0	0	0	0	0	0
ENSG00000079931	MOXD1	protein_coding	6	4	38	131	29	128	6	10	0	0	0	0	0	0	0	0	0	0	0	0	0	0	0	0	0	0	0	0	0	0	0	0	0	0	0	0	0	0	0	0	0	0	0	0	0	0	0
ENSG00000079950	STX7	protein_coding	999	1569	955	1047	1965	2059	1001	1204	6	142	1973	115	0	0	251	0	56	2	1	0	0	156	339	679	0	11	1163	1	54	99	0	0	1	28	0	1	0	0	21	0	0	114	0	5	0	30	1
ENSG00000079974	RABL2B	protein_coding	1781	1926	1829	1690	1201	1260	698	460	0	94	0	0	0	0	280	9	8	7	0	1	12	161	0	0	0	15	6	2	0	37	1	4	14	93	0	0	0	68	65	0	0	0	0	4	0	2	0
ENSG00000079999	KEAP1	protein_coding	966	1524	5961	4881	6328	7451	4219	4091	7	20	0	0	15	1	730	0	1078	18	14	66	9	5	6	2	0	7	0	0	28	9	3	39	1	128	943	0	0	0	55	109	801	40	779	0	41	0	222
ENSG00000080007	DDX43	protein_coding	85	120	49	55	39	62	44	70	0	0	0	0	24	0	0	0	0	0	0	0	0	0	0	91	0	0	0	0	0	3	3	19	0	0	0	0	0	0	0	0	0	0	0	36	0	0	0
ENSG00000080031	PTPRH	protein_coding	1	2	10	8	2	4	2	4	0	0	0	0	0	0	0	0	0	0	0	0	0	0	0	0	0	0	0	0	0	0	0	0	0	0	0	0	0	0	0	0	0	0	0	0	0	0	0
ENSG00000080166	DCT	protein_coding	12	45	0	0	1	0	6	0	0	0	0	0	0	0	0	0	0	0	0	0	0	0	0	0	0	0	0	0	0	0	0	0	0	0	0	0	0	0	0	0	0	0	0	0	0	0	0
ENSG00000080189	SLC35C2	protein_coding	4967	5590	2989	2437	2528	3129	2682	2435	33	18	2	0	0	0	490	2701	729	0	173	2330	39	1021	850	0	30	20	837	80	60	1	0	622	0	147	0	1	1	7	1225	0	156	0	19	185	0	214	3
ENSG00000080200	CRYBG3	protein_coding	517	1088	3012	3294	1661	1662	1378	2810	0	1	0	2	0	0	0	407	93	139	0	0	24	446	56	151	0	0	0	0	3	273	1	6	0	0	0	31	0	0	235	0	0	0	0	0	0	1	0
ENSG00000080224	EPHA6	protein_coding	0	0	0	0	0	0	0	1	0	0	0	0	0	0	0	0	0	0	0	0	0	1	0	0	0	0	0	0	0	0	0	0	0	0	0	0	0	0	0	0	0	0	0	0	0	0	0
ENSG00000080293	SCTR	protein_coding	2	0	0	0	0	0	0	1	0	0	0	0	0	0	0	0	0	0	0	0	0	0	0	0	0	0	0	0	0	0	0	0	0	0	0	0	0	0	0	0	0	0	0	0	0	0	0
ENSG00000080298	RFX3	protein_coding	2128	2191	732	1213	670	779	522	518	0	32	0	0	0	0	0	0	0	4	155	0	12	0	0	0	0	0	0	792	0	516	3	0	0	397	0	4	0	75	0	0	0	1	0	0	0	0	143
ENSG00000080345	RIF1	protein_coding	3420	4887	16513	18900	20518	15962	9339	8763	708	89	655	2367	233	1495	178	575	1390	5	500	3273	731	371	2753	162	775	1524	271	9210	1818	580	4	668	591	218	1066	3	315	1057	485	538	871	96	1177	674	660	921	1098
ENSG00000080371	RAB21	protein_coding	1984	2597	8082	7312	9857	9756	4040	4159	1041	1210	2911	0	172	37	1036	552	172	2716	1744	1824	1823	687	2820	1297	1631	173	1860	114	2221	1282	0	1570	1636	1795	1074	798	12	427	1625	0	630	220	1013	2522	461	50	3539
ENSG00000080493	SLC4A4	protein_coding	94	35	5	4	7	8	3	3	0	0	0	0	1	0	0	0	0	0	0	0	1	0	0	0	0	0	0	0	0	0	0	0	0	0	0	0	0	0	0	0	0	0	0	0	0	0	0
ENSG00000080503	SMARCA2	protein_coding	10045	11498	1679	1867	9440	9021	7808	6417	256	706	5	338	4	1078	56	112	26	62	552	1005	138	1107	2974	0	0	3	960	57	1775	553	1	829	868	161	204	697	7	96	583	1	663	1139	554	479	148	70	146
ENSG00000080511	RDH8	protein_coding	0	0	2	0	0	0	2	0	0	0	0	0	0	0	0	0	0	0	0	0	0	0	0	0	0	0	0	0	0	0	0	0	0	0	0	0	0	0	0	0	0	0	0	0	0	0	0
ENSG00000080546	SESN1	protein_coding	2703	3582	901	1200	2471	2396	555	1226	10	0	1	0	0	0	0	0	0	0	0	0	0	0	0	0	0	0	0	0	0	0	1	0	0	0	0	0	0	0	0	0	0	0	0	0	0	0	0
ENSG00000080561	MID2	protein_coding	520	764	516	583	384	577	38	8	0	0	0	0	0	0	0	0	0	0	0	0	0	0	0	0	0	0	0	0	0	0	0	0	0	0	0	0	0	0	0	0	0	0	0	0	0	0	0
ENSG00000080572	PIH1D3	protein_coding	0	0	0	0	0	0	0	0	0	0	0	0	0	0	0	0	0	0	0	0	0	0	0	0	0	0	0	0	0	0	0	0	0	0	0	0	0	0	0	0	0	0	0	0	0	0	0
ENSG00000080573	COL5A3	protein_coding	529	575	35	1	5	1	122	8	0	0	0	0	0	0	0	0	0	0	0	0	0	0	0	0	0	0	0	0	0	0	3	0	0	0	0	0	0	0	0	0	0	0	0	0	12	0	0
ENSG00000080603	SRCAP	protein_coding	14572	17865	33180	26166	18297	13331	10982	10044	0	11	2	15	0	9	268	66	40	1	0	1	121	17	0	20	79	11	836	2	0	26	0	76	0	67	61	81	55	13	36	2	640	0	1215	1	81	4	94
ENSG00000080608	KIAA0020	protein_coding	1116	1545	19264	22583	14175	18386	6822	3589	996	1645	887	821	302	2	2672	1216	3823	1363	4793	529	1283	2178	1565	752	3065	3079	509	5341	433	2531	0	763	613	2990	2987	3940	2236	913	4369	3214	1920	6997	1054	918	1041	2485	381
ENSG00000080618	CPB2	protein_coding	1	0	7	4	10	9	4	6	0	0	0	0	0	0	0	0	0	0	0	0	0	0	0	0	0	0	0	0	0	0	0	0	0	0	0	0	0	0	0	0	0	0	0	0	0	193	0
ENSG00000080644	CHRNA3	protein_coding	13	12	19	15	23	21	11	6	0	0	0	0	0	0	0	0	0	0	0	0	0	0	0	0	0	0	0	0	0	0	0	0	0	0	0	1	0	0	0	0	0	0	0	0	0	0	0
ENSG00000080709	KCNN2	protein_coding	0	0	0	0	0	0	0	0	0	0	0	0	0	0	0	0	0	0	0	0	0	0	0	0	0	0	0	0	0	0	0	0	0	0	0	1	0	0	0	0	0	0	0	0	0	0	0
ENSG00000080802	CNOT4	protein_coding	1637	2025	1780	1818	1341	1259	1075	1346	93	3	183	277	0	0	228	153	35	6	354	66	698	360	30	162	143	57	236	0	33	577	0	2	55	4	285	1163	1	33	0	13	69	44	365	63	0	0	44
ENSG00000080815	PSEN1	protein_coding	2633	3619	4116	4151	4623	4658	3393	3805	94	0	0	1032	347	0	933	0	76	1165	4697	216	229	6	2414	8	13	51	1207	0	596	32	0	0	0	16	1	12	0	0	178	1	72	0	0	17	50	0	0
ENSG00000080819	CPOX	protein_coding	1171	2401	6606	7029	15262	15544	6622	6861	16	1162	694	1083	11	2	2	422	85	43	0	0	9	197	0	439	14	0	344	2	505	33	28	2006	0	15	2	0	638	439	2	0	0	0	2	161	1	828	676
ENSG00000080822	CLDND1	protein_coding	5630	11295	23896	26289	33344	32238	12114	14965	3305	2423	4703	2411	39	1	4844	3155	4039	6406	5767	4072	3727	3931	3892	542	925	4829	2462	3031	4296	2686	0	7370	433	3902	4615	4304	2224	7143	1547	78	4972	4406	5915	4471	1494	2388	10290
ENSG00000080823	MOK	protein_coding	63	107	241	214	188	258	174	82	0	0	0	0	0	0	0	0	0	0	188	0	0	0	0	0	0	0	0	0	0	0	0	0	0	0	0	0	0	0	0	0	0	0	0	0	0	0	0
ENSG00000080824	HSP90AA1	protein_coding	21189	26289	133251	164566	210148	244646	106958	78604	11091	22742	13404	6871	3377	2047	26823	17453	12926	7784	29266	24542	21635	18740	29907	28690	22098	6123	17569	26251	32796	23237	2640	29891	28491	26469	50585	7041	11586	26606	23237	9768	17462	22044	24105	22451	4045	46729	30717
ENSG00000080839	RBL1	protein_coding	1599	2142	2249	2860	10934	9496	3992	3413	348	8	1	135	34	54	21	48	727	0	418	2	200	294	0	57	106	45	159	136	129	592	1	704	0	1896	1152	501	104	337	1	0	817	0	106	307	0	328	57
ENSG00000080845	DLGAP4	protein_coding	2424	2791	4336	3131	1253	1673	2763	2706	145	0	2	0	36	0	170	338	241	34	6	4	13	21	278	0	1	4	10	0	47	53	0	0	3	380	0	63	75	13	143	106	0	0	0	2	40	2	0
ENSG00000080854	IGSF9B	protein_coding	560	1435	3659	3075	1306	745	720	370	0	0	0	0	0	0	0	0	0	0	0	22	0	0	0	0	0	0	0	0	0	4	2	0	7	0	0	0	0	0	0	0	0	0	0	0	0	0	0
ENSG00000080910	CFHR2	protein_coding	0	0	0	0	0	0	0	0	0	0	0	0	0	0	0	0	0	0	0	0	0	0	0	0	0	0	0	0	0	0	0	0	0	0	0	0	0	0	0	0	0	0	0	0	0	0	0
ENSG00000080947	CROCCP3	pseudogene	730	785	79	53	109	97	99	115	0	0	0	0	0	0	0	0	0	0	0	0	0	1	0	0	0	0	0	0	0	0	0	0	26	0	0	0	0	0	0	0	0	0	0	0	0	0	0
ENSG00000080986	NDC80	protein_coding	355	540	124	119	2902	3609	4995	3881	1423	2012	1779	307	0	3803	1109	703	1094	1866	2563	1440	2060	1395	3934	0	6764	1127	883	0	3918	3990	298	554	1358	1362	51	10	3682	1444	1656	199	1402	3651	141	3556	13	3435	2520
ENSG00000081014	AP4E1	protein_coding	1410	1852	3317	4071	4139	3710	2624	2569	114	18	0	27	26	0	0	0	0	0	0	447	5	0	0	0	56	0	0	0	0	3	0	7	48	751	0	8	12	0	1	0	0	9	0	669	38	0	0
ENSG00000081019	RSBN1	protein_coding	3701	5109	3704	4026	2131	2252	1456	1539	209	0	0	0	281	0	1	336	2	4	49	1200	0	0	0	4	62	1	0	0	481	0	0	295	0	38	0	0	4	34	0	994	0	90	0	878	0	0	0
ENSG00000081026	MAGI3	protein_coding	266	419	80	83	163	246	530	611	661	0	8	1514	0	0	142	56	0	87	0	0	0	1	2	0	0	0	0	0	167	3	2	0	4	0	0	2	2	0	0	5	0	4	1	1	0	0	15
ENSG00000081041	CXCL2	protein_coding	5	12	41	21	7	51	19	105	0	0	0	0	0	0	0	0	0	0	0	0	0	0	0	0	0	0	0	0	0	0	0	0	0	0	0	0	0	0	0	3	0	0	0	0	0	0	0
ENSG00000081051	AFP	protein_coding	0	0	0	1	0	0	2	4	0	0	0	0	0	0	0	0	0	0	0	0	0	0	0	0	0	0	0	0	0	0	0	0	0	0	0	0	0	0	0	0	0	0	0	0	0	0	0
ENSG00000081052	COL4A4	protein_coding	44	50	17	37	14	22	12	6	0	0	0	0	0	0	0	0	0	168	0	0	0	0	0	0	0	0	0	1	0	0	0	0	0	0	0	0	0	0	0	0	0	0	0	0	0	0	0
ENSG00000081059	TCF7	protein_coding	64822	72599	8639	9141	1080	2050	98	104	0	1	0	0	0	0	0	0	0	0	0	0	0	0	0	0	0	1	0	0	0	0	0	0	0	0	0	1	1	0	0	0	0	0	0	0	0	0	2
ENSG00000081087	OSTM1	protein_coding	2189	2813	2099	2718	3692	4319	1288	2086	0	62	0	0	2	0	20	0	0	1	0	0	67	244	368	0	175	1	0	0	0	69	0	0	23	0	41	0	8	21	0	0	1	0	139	0	0	0	0
ENSG00000081138	CDH7	protein_coding	0	0	3	2	1	3	0	0	0	0	0	0	0	0	0	0	0	0	0	0	0	0	0	0	0	0	0	0	0	0	2	0	0	0	0	0	0	0	0	0	0	0	0	0	0	0	0
ENSG00000081148	IMPG2	protein_coding	61	59	4	12	7	7	8	14	0	0	0	0	0	0	0	0	0	0	0	0	0	0	0	0	0	0	0	0	0	0	2	264	0	0	0	1	0	0	0	0	0	0	0	0	0	0	0
ENSG00000081154	PCNP	protein_coding	6419	7541	9861	12885	17336	20673	8957	7155	3482	2933	1794	1689	8	128	1641	1741	2225	1138	766	3021	3208	832	2270	4026	2650	2329	1252	53	835	2264	7	1747	1792	1154	2100	2656	148	540	741	4	4348	1892	4761	1348	609	3448	1810
ENSG00000081177	EXD2	protein_coding	544	833	524	470	904	881	441	948	0	0	0	0	0	0	0	0	0	0	0	3	0	13	992	0	0	0	0	0	0	70	0	0	15	6	52	1	143	0	742	0	9	221	7	0	0	0	0
ENSG00000081181	ARG2	protein_coding	61	64	151	62	364	223	271	535	170	0	0	124	0	0	367	0	0	0	0	0	0	0	804	0	23	0	0	0	0	0	0	0	0	0	0	0	0	0	0	0	0	0	0	0	0	0	0
ENSG00000081189	MEF2C	protein_coding	264	367	5	19	1	8	10	365	0	0	0	0	5	0	0	0	0	0	0	0	0	0	0	0	0	0	0	0	0	0	0	0	0	0	0	1	0	0	0	0	0	0	0	0	0	0	0
ENSG00000081237	PTPRC	protein_coding	98374	117506	20091	26937	40107	44116	35164	35794	4476	1071	3974	4825	363	289	7703	2981	3202	1539	2476	14433	2488	166	1025	1189	249	3039	2639	5861	10176	2546	23	6883	434	3662	2215	2102	4545	6348	2899	1016	1987	13455	3129	1877	3902	2320	681
ENSG00000081248	CACNA1S	protein_coding	0	1	0	0	0	0	0	5	0	0	0	0	0	0	0	0	0	0	0	0	0	2	0	0	0	0	0	0	0	0	0	0	0	0	0	2	0	0	0	0	0	0	0	0	0	0	0
ENSG00000081277	PKP1	protein_coding	0	3	0	0	0	0	0	0	0	0	0	0	0	0	0	0	0	0	0	0	0	0	0	0	0	0	0	0	0	0	0	0	0	0	0	0	0	0	0	0	0	0	0	0	0	0	0
ENSG00000081307	UBA5	protein_coding	1983	2744	6648	7731	6622	7927	4753	2986	2	0	1	2	0	0	424	56	658	547	3044	23	671	34	6	12	144	3	275	197	221	484	0	40	16	86	0	0	143	0	35	0	2	452	28	937	34	55	1
ENSG00000081320	STK17B	protein_coding	23802	28221	8151	8838	13546	12698	20949	29322	1430	2285	429	3984	76	1329	8704	5672	4206	1176	2040	7476	2823	3665	3573	1866	1241	1419	1586	1037	3342	2666	28	2470	528	5621	2561	692	2313	2830	2797	1155	2673	2597	1575	2751	4178	2004	5129
ENSG00000081377	CDC14B	protein_coding	619	1010	1470	767	1551	983	1551	2563	488	1	0	0	0	0	0	0	0	128	2355	736	64	0	0	0	582	21	3	49	35	5	0	0	0	0	0	17	288	157	470	0	0	0	0	0	0	9	0
ENSG00000081386	ZNF510	protein_coding	1170	1713	1131	1395	1400	1436	738	771	0	0	0	0	0	0	0	0	0	0	0	0	12	0	17	0	0	0	0	1	0	24	0	0	0	37	1	0	0	0	0	0	0	0	0	0	0	0	0
ENSG00000081479	LRP2	protein_coding	0	0	9	4	7	4	1	1	0	0	0	0	0	0	0	0	0	0	0	0	0	9	0	0	0	0	0	0	0	0	3	0	0	0	0	0	0	0	0	0	0	0	0	0	7	0	0
ENSG00000081665	ZNF506	protein_coding	1653	2607	1386	1693	1611	1667	336	320	250	0	1	1	0	624	0	0	131	0	0	1	0	0	0	198	0	0	0	0	0	0	1	1	1316	0	0	0	0	0	0	0	14	0	0	0	0	0	26
ENSG00000081692	JMJD4	protein_coding	154	254	1026	931	602	943	254	262	0	0	0	3	0	0	0	4	2	0	0	0	0	0	62	0	0	0	0	0	0	1	0	1210	0	0	0	0	0	0	179	0	17	3	0	0	1	0	0
ENSG00000081721	DUSP12	protein_coding	1058	1092	2572	2760	2448	3508	1327	1109	242	990	0	64	3	0	605	2686	48	225	0	3	13	59	308	2037	205	797	82	0	886	272	0	85	1784	109	510	10	58	679	283	0	92	779	889	526	196	163	604
ENSG00000081760	AACS	protein_coding	859	1033	2240	1783	2282	2204	2597	4431	97	0	2589	0	0	81	0	0	0	0	3	6	0	1	0	0	750	691	0	0	0	267	4	1	1	1299	0	0	915	0	8	181	0	1613	1	0	0	0	71
ENSG00000081791	KIAA0141	protein_coding	4867	6221	3638	3515	3752	4127	3550	3492	826	85	1	0	177	0	404	281	3	718	6	2811	215	242	23	0	24	1297	1448	0	344	246	1	0	0	52	81	1346	325	59	555	496	1	793	87	1096	1	115	2701
ENSG00000081800	SLC13A1	protein_coding	0	2	1	0	0	0	0	0	0	0	0	0	0	0	0	0	0	0	0	0	0	0	0	0	0	0	0	0	0	0	1	0	0	0	0	1	0	0	0	0	0	0	0	0	0	0	0
ENSG00000081803	CADPS2	protein_coding	1	1	22	20	10	32	1	0	0	0	0	0	0	0	0	0	0	0	0	0	0	0	0	0	0	0	0	0	0	0	0	0	0	0	0	0	0	0	0	0	0	0	0	0	0	0	0
ENSG00000081818	PCDHB4	protein_coding	0	0	0	0	0	4	0	0	0	0	0	0	0	0	0	0	0	0	0	0	0	0	0	0	0	0	0	0	0	0	0	0	0	0	0	0	0	0	0	0	0	0	0	0	0	0	0
ENSG00000081842	PCDHA6	protein_coding	0	0	0	0	0	0	0	0	0	0	0	0	0	0	0	0	0	0	0	0	0	0	0	0	0	0	0	0	0	0	1	0	0	0	0	0	0	0	0	0	0	0	0	0	0	0	0
ENSG00000081853	PCDHGA2	protein_coding	1	5	0	2	5	7	0	0	0	0	0	0	0	0	0	0	0	0	0	0	0	0	0	0	0	0	0	0	0	0	0	0	0	0	0	0	0	0	0	0	0	0	0	0	0	0	0
ENSG00000081870	HSPB11	protein_coding	1125	1476	1319	1727	4303	6272	2422	2241	1055	1053	489	1132	0	0	1161	374	417	922	337	922	796	355	1977	1064	391	1248	1895	2550	1811	236	0	1067	234	390	652	90	484	586	344	31	681	330	665	569	471	1093	1106
ENSG00000081913	PHLPP1	protein_coding	284	452	1595	1424	3077	3070	2471	2317	11	0	32	1	1	1	97	1	3	0	0	0	0	12	62	0	0	427	36	0	0	0	1	0	850	728	0	0	0	719	436	10	1109	21	0	0	0	25	62
ENSG00000081923	ATP8B1	protein_coding	81	110	69	86	57	72	31	28	0	74	0	0	0	0	0	1	107	10	509	0	0	0	0	0	0	0	0	0	0	0	2	0	0	0	0	22	0	213	0	0	0	77	0	0	0	0	9
ENSG00000081985	IL12RB2	protein_coding	224	339	15405	24952	15415	15364	8917	9363	52	0	186	0	17	84	1400	233	116	1574	2327	527	1105	1871	4972	185	289	0	712	48	1350	536	1	142	0	1	103	48	114	0	987	1	349	1078	159	953	46	1	11
ENSG00000082014	SMARCD3	protein_coding	737	965	151	120	170	145	246	210	0	0	0	0	0	0	0	0	0	0	0	0	0	0	0	0	0	0	0	0	0	0	0	0	0	0	0	0	0	0	0	0	0	0	0	0	0	0	0
ENSG00000082068	WDR70	protein_coding	1311	1591	2702	2765	2654	3141	1769	1556	83	1278	71	66	174	0	412	111	26	25	61	75	393	1241	171	62	49	170	28	0	824	172	16	34	51	2115	20	4	35	2	1306	28	50	622	1369	9	11	156	28
ENSG00000082074	FYB	protein_coding	25407	32996	2016	2002	4756	2776	2802	2873	438	33	30	1004	152	145	485	182	497	745	1	62	525	120	1133	2212	679	489	938	40	1565	650	1	1	54	1335	207	1052	53	266	32	83	92	2054	213	30	103	3	742
ENSG00000082126	MPP4	protein_coding	6	7	1	1	0	9	9	33	0	0	0	0	0	0	0	0	0	0	0	0	0	0	0	0	0	0	0	0	1	0	1	0	0	0	0	1	0	0	0	0	0	0	0	0	0	0	0
ENSG00000082146	STRADB	protein_coding	703	681	317	412	699	1270	606	611	3	87	0	102	0	0	4	58	0	0	0	1	0	0	56	0	0	20	64	0	7	5	0	0	0	0	0	1	1	0	0	1	3	273	103	0	2	0	75
ENSG00000082153	BZW1	protein_coding	2001	2325	19957	23414	23993	26617	12282	9000	3942	2986	4643	1912	4	820	4383	4656	1596	3422	2174	4625	3720	4077	3319	4169	3228	5230	1807	1	3637	2512	14	3444	1797	3811	3279	2463	2550	2888	1392	1167	3369	3211	3317	3122	636	2922	2234
ENSG00000082175	PGR	protein_coding	3	0	0	0	0	1	0	0	0	0	0	0	0	0	0	0	0	0	0	0	0	0	0	0	0	0	0	0	0	0	2	0	0	0	0	8	0	0	0	0	0	0	0	0	0	0	0
ENSG00000082196	C1QTNF3	protein_coding	341	500	73	85	131	159	63	58	0	0	0	0	0	0	0	0	0	0	0	0	66	989	0	0	0	0	0	1	0	0	1	0	0	0	0	0	0	0	0	0	0	0	0	0	0	0	0
ENSG00000082212	ME2	protein_coding	2436	3185	10881	12145	12600	13868	8578	7096	1744	18	17	31	16	379	1972	12	228	686	1053	3541	686	29	12	4	75	1148	1	914	552	625	1	27	566	282	124	12	3	151	214	2	49	58	144	669	64	35	4
ENSG00000082213	C5orf22	protein_coding	946	1392	2835	3352	4468	4541	3874	4018	356	0	1050	784	0	1	1408	1135	15	40	85	108	852	2630	0	0	10	1089	499	0	929	722	0	1	79	2628	1699	0	3	414	6	683	35	1440	1790	1294	0	1	987
ENSG00000082258	CCNT2	protein_coding	6369	7321	10003	11302	7254	7007	3356	3133	206	2	129	201	0	0	527	0	138	89	313	201	4	4	31	0	0	5	1024	0	1861	265	0	2262	0	0	145	7	32	126	126	28	39	0	36	1592	1	407	0
ENSG00000082269	FAM135A	protein_coding	443	700	2155	1323	1281	1010	748	1569	180	0	0	2555	0	0	4	0	17	0	0	83	1107	0	0	247	148	0	26	0	0	40	1	116	6	0	0	1	0	0	0	0	488	2	0	13	0	0	0
ENSG00000082293	COL19A1	protein_coding	0	8	1	3	0	2	19	27	0	0	0	0	1	0	0	0	0	0	0	0	0	0	0	0	0	0	0	0	0	0	2	0	0	0	0	0	0	0	5	0	0	0	0	0	0	0	0
ENSG00000082397	EPB41L3	protein_coding	452	421	0	1	0	0	31	36	0	0	0	0	0	0	0	0	0	0	0	0	0	0	0	0	0	0	0	0	0	0	4	0	0	0	0	0	0	0	0	35	0	0	0	0	0	0	0
ENSG00000082438	COBLL1	protein_coding	60	87	11	17	6	24	0	11	0	0	0	0	0	0	0	0	0	0	0	0	0	0	0	0	0	0	0	0	0	0	1	0	0	0	0	0	0	0	0	0	0	0	0	0	0	0	0
ENSG00000082458	DLG3	protein_coding	917	1321	2926	2616	5378	5175	4327	4713	36	293	2	1	37	0	465	235	140	0	2	8	64	103	41	918	1108	770	537	9	183	208	138	2	6	88	252	2	1542	117	45	1	50	220	150	0	72	0	19
ENSG00000082482	KCNK2	protein_coding	0	0	2	1	0	1	0	0	0	0	0	0	0	0	0	0	0	0	0	0	0	0	0	0	0	0	0	0	0	0	0	0	0	0	0	0	0	0	0	0	0	0	0	0	0	0	0
ENSG00000082497	SERTAD4	protein_coding	0	0	6	13	0	5	0	0	0	0	0	0	0	0	0	0	0	0	0	0	0	0	0	0	0	0	0	0	0	0	0	0	0	0	0	2	0	0	0	0	0	0	0	0	0	0	0
ENSG00000082512	TRAF5	protein_coding	6696	9265	3572	3149	2829	2835	5775	3665	744	20	195	1634	1	0	20	1989	11	192	445	511	37	1907	289	3	365	952	2	190	837	233	0	286	36	55	87	86	6	0	443	2	1091	599	330	140	7	95	1475
ENSG00000082515	MRPL22	protein_coding	497	687	2308	2368	3435	4325	2030	1186	1390	800	1173	856	0	66	1997	1203	1292	1545	1858	2631	1615	1443	1718	1431	1449	1440	2434	2855	1360	2082	5244	1720	481	3307	2089	1126	1449	856	1132	0	1969	1771	3024	2157	882	3205	2191
ENSG00000082516	GEMIN5	protein_coding	786	1203	8118	7558	4933	5514	4152	2344	1258	0	1	3517	0	447	230	96	1	958	0	0	64	9	1	3001	254	3	95	1623	951	138	2	3	0	33	0	1	3	58	1131	1	0	29	53	3	103	515	0
ENSG00000082556	OPRK1	protein_coding	2	2	0	0	0	0	0	0	0	0	0	0	0	0	0	0	0	0	0	0	0	0	0	0	0	0	0	0	0	0	0	0	0	0	0	0	0	0	0	0	0	0	0	0	0	0	0
ENSG00000082641	NFE2L1	protein_coding	3744	4760	12625	10420	11926	11086	11185	9573	40	50	0	5	54	7	14	0	28	53	135	58	7	17	16	222	184	0	83	38	73	3	232	4	121	73	27	0	37	25	41	41	3	50	393	78	0	11	25
ENSG00000082684	SEMA5B	protein_coding	3	11	9	4	0	0	0	1	0	0	0	0	0	0	0	0	0	0	0	0	0	0	0	0	0	0	0	0	0	0	0	0	0	0	0	0	0	0	0	0	0	0	0	0	0	1	0
ENSG00000082701	GSK3B	protein_coding	4173	4791	3593	3692	4996	4524	3459	4263	2	180	0	13	0	0	6	0	5	660	0	1596	232	1	0	20	455	81	480	10	359	219	0	66	1218	1450	0	38	225	1	6	0	125	113	141	1	20	0	0
ENSG00000082781	ITGB5	protein_coding	48	58	415	167	384	285	336	454	0	0	0	0	0	0	0	0	0	0	0	0	0	0	0	0	65	1	0	2	0	0	3	0	0	0	0	0	420	0	0	0	0	0	0	0	0	0	0
ENSG00000082805	ERC1	protein_coding	2017	2581	2969	2472	2212	1864	1243	1259	475	0	0	0	0	0	0	24	1	0	439	0	100	1	3	0	1	0	205	2	0	216	1	0	2194	988	6	1	0	0	0	0	409	0	0	0	0	0	48
ENSG00000082898	XPO1	protein_coding	12143	15182	31791	48815	47359	52425	31072	24892	1863	1766	1343	216	3292	3120	785	1162	341	5495	4368	995	1121	1630	1519	930	3452	2002	1904	2446	355	1310	0	1871	221	688	48	345	1370	3352	1268	4	203	1399	625	4829	65	328	680
ENSG00000082929	C4orf6	protein_coding	0	2	1	0	1	0	4	0	0	0	0	0	0	0	0	0	0	0	0	0	108	0	0	0	0	0	0	0	283	0	0	0	0	0	0	0	0	0	0	0	0	0	0	0	0	0	0
ENSG00000082996	RNF13	protein_coding	1814	2331	2810	3524	3180	3915	1541	1368	203	1	0	56	1	0	304	549	0	19	0	2	1106	252	19	775	0	1	23	7324	45	92	0	1345	203	429	0	0	127	169	20	0	119	748	954	1314	0	17	2929
ENSG00000083067	TRPM3	protein_coding	2	4	2	1	0	1	0	0	0	0	0	0	0	0	0	0	0	0	0	0	0	0	0	0	0	1	0	0	0	0	4	0	0	0	0	0	0	0	0	0	0	0	0	0	0	0	0
ENSG00000083093	PALB2	protein_coding	692	871	3374	3588	4032	3986	1860	1490	30	0	74	4	0	1781	134	454	1	4	0	2431	0	2	48	0	1	0	0	0	1	9	2	0	21	414	899	4	2	1	474	254	2	2	0	2	4	14	1214
ENSG00000083097	DOPEY1	protein_coding	2565	3454	889	1113	1491	1102	788	1082	0	246	95	1339	0	791	8	0	0	12	75	5	0	2	0	0	0	0	4	37	0	0	1	0	0	0	0	3	0	0	0	0	0	508	0	0	0	0	0
ENSG00000083099	LYRM2	protein_coding	1206	1619	3162	3892	3514	4813	2169	2007	718	11	503	1665	3654	0	705	77	105	1347	973	2182	1174	105	269	1062	364	28	78	3926	2311	418	0	136	1340	1627	28	3221	994	5	728	60	944	1525	6	1765	192	3647	3662
ENSG00000083123	BCKDHB	protein_coding	706	949	223	273	1582	1864	1142	1266	13	609	0	0	0	16	901	0	236	0	0	0	461	0	0	0	0	3	1080	0	0	0	1	2010	0	626	0	0	0	0	44	0	32	0	1	23	0	0	0
ENSG00000083168	KAT6A	protein_coding	13183	15535	12381	11968	11033	7287	6363	5700	446	11	18	22	612	26	203	137	20	11	681	1	112	49	1	46	142	727	301	847	543	200	1	110	641	1111	20	40	24	42	4	15	41	2685	1041	163	435	5	20
ENSG00000083223	ZCCHC6	protein_coding	3474	4589	4756	5368	5518	4471	4094	3822	2410	686	159	1563	278	153	901	192	8	699	383	150	1059	733	1257	13	716	662	2903	0	112	1275	2	3087	334	1262	5660	23	2537	842	1018	113	2983	237	488	10	1149	1480	104
ENSG00000083290	ULK2	protein_coding	1827	1744	882	763	1749	1463	777	513	368	0	7	0	0	0	0	51	179	0	0	0	0	232	0	0	630	0	0	0	0	281	4	0	0	0	0	0	0	0	0	0	0	0	0	2	841	0	0
ENSG00000083307	GRHL2	protein_coding	4	4	1	0	1	3	2	6	0	0	0	0	0	0	0	0	0	0	0	0	0	0	0	0	0	0	41	1	0	0	0	0	0	0	0	0	0	0	0	0	0	0	0	0	0	0	0
ENSG00000083312	TNPO1	protein_coding	5850	6584	17264	23953	24373	21846	11695	9329	158	1065	25	1	872	58	1	47	498	1340	571	35	211	77	17	17	2325	399	0	607	934	358	7	98	181	1343	6	421	98	27	244	63	178	118	193	79	0	777	297
ENSG00000083444	PLOD1	protein_coding	494	424	1988	1213	2190	2560	3001	5241	0	1668	0	2906	0	34	150	0	0	33	0	0	5	1364	133	105	0	686	1	0	828	0	0	5144	120	117	60	0	0	82	238	0	0	17	572	454	6	180	712
ENSG00000083454	P2RX5	protein_coding	666	411	1786	1535	668	777	185	15	36	0	0	0	0	0	0	0	0	0	0	0	0	0	0	0	0	0	0	0	0	0	0	2	0	0	0	0	0	0	18	0	0	2	0	0	0	0	0
ENSG00000083457	ITGAE	protein_coding	685	819	2191	2335	2296	3430	1005	391	464	0	0	1	0	1	438	111	1758	1047	5	0	955	368	125	350	213	372	495	0	298	153	1	2231	468	333	599	258	640	44	276	0	120	1443	671	530	666	800	1433
ENSG00000083520	DIS3	protein_coding	2581	3293	10445	12696	13815	13961	7153	5923	10	4	13	0	312	621	4	786	1207	165	42	724	55	458	505	732	34	10	37	217	1603	190	0	147	74	37	27	1	0	65	273	5332	86	661	406	1173	0	0	14
ENSG00000083535	PIBF1	protein_coding	1569	1873	1492	1849	1553	1702	905	655	4	28	0	1656	0	4	0	39	66	18	1	2	6	567	0	1322	32	0	130	1	375	172	2	116	6	7	195	0	156	0	8	0	349	458	0	0	5	0	0
ENSG00000083544	TDRD3	protein_coding	1175	1404	1424	1578	1659	2003	1093	1316	10	0	2	0	0	0	2	33	0	2	0	1280	66	82	0	65	2	0	872	0	103	907	0	267	1	0	0	0	2	8	0	0	19	0	12	1	109	0	1
ENSG00000083622	AC000111.6	antisense	0	0	0	0	0	0	0	0	0	0	0	0	0	0	0	0	0	0	0	0	0	0	0	0	0	0	0	0	0	0	0	0	0	0	0	0	0	0	0	0	0	0	0	0	0	0	0
ENSG00000083635	NUFIP1	protein_coding	189	226	1538	1520	995	1357	932	475	47	1	0	0	10	0	257	37	157	119	8	693	134	187	156	1673	0	248	8	2355	138	12	3	117	70	22	1	61	76	0	67	0	648	4	133	198	9	27	53
ENSG00000083642	PDS5B	protein_coding	2896	3402	4512	5184	7704	7264	4575	4643	1292	804	5905	2604	25	1302	2633	1572	2764	2539	972	954	2032	515	1893	3079	3312	1575	1184	1860	2057	1575	53	2183	449	1298	624	182	1521	332	1461	492	1310	1729	2919	2204	1000	1009	145
ENSG00000083720	OXCT1	protein_coding	2764	3506	5678	6629	17008	17256	13607	8296	2613	3145	3739	101	2	0	2249	1127	1800	3	4443	1675	2412	905	2492	435	3271	3097	805	7201	482	3056	0	519	79	2729	2274	2720	1967	6193	1993	1	5564	2181	3516	253	664	1907	2141
ENSG00000083750	RRAGB	protein_coding	787	1004	450	535	387	387	294	272	0	0	0	0	0	0	0	0	0	0	0	1	307	0	0	0	0	0	0	0	1020	488	0	0	0	0	0	0	0	0	0	0	0	0	0	58	0	0	1
ENSG00000083782	EPYC	protein_coding	3	0	0	0	0	0	0	0	0	0	0	0	0	0	0	0	0	0	0	0	0	0	0	0	0	0	0	0	0	0	0	0	0	0	0	0	0	0	0	0	0	0	0	0	0	0	0
ENSG00000083799	CYLD	protein_coding	40871	49483	50260	57599	44684	39507	16235	24528	2127	1438	61	4598	2156	3511	1954	258	308	1536	902	1085	1871	438	873	2408	1291	961	799	5490	3839	634	0	552	3498	648	12	57	2613	298	863	72	3211	1451	2023	565	0	2783	1680
ENSG00000083807	SLC27A5	protein_coding	179	175	759	609	425	594	469	283	3	26	0	358	0	635	47	517	53	26	276	40	19	535	189	33	41	374	35	806	156	21	0	208	0	0	36	0	64	185	135	0	216	248	543	71	18	72	641
ENSG00000083812	ZNF324	protein_coding	519	647	2212	1587	1229	1560	498	464	0	0	0	0	0	0	0	0	0	0	0	0	144	0	0	0	166	0	0	0	28	0	0	0	4	0	0	0	0	0	0	0	0	146	0	4	0	0	0
ENSG00000083814	ZNF671	protein_coding	1100	1616	470	422	480	521	423	537	66	0	73	0	0	0	0	0	0	0	0	0	0	0	0	0	0	0	0	0	0	27	1	0	0	983	0	0	0	0	0	0	0	42	0	1065	0	0	0
ENSG00000083817	ZNF416	protein_coding	193	252	650	622	338	463	180	240	0	0	0	0	0	0	0	0	0	0	0	0	0	0	0	0	0	0	0	0	0	0	0	0	0	0	4	0	0	0	0	0	0	0	0	0	0	0	0
ENSG00000083828	ZNF586	protein_coding	1167	1803	2012	1707	1234	1444	712	586	0	14	0	0	0	0	0	0	280	584	2035	4	97	27	0	0	0	0	3062	4769	0	2	1	0	4	68	0	48	0	1	247	0	0	117	0	0	0	0	0
ENSG00000083838	ZNF446	protein_coding	589	833	884	681	462	620	246	254	3	0	11	0	0	0	0	4	0	1	0	0	0	0	0	0	0	0	202	0	0	0	0	0	0	0	0	0	0	0	0	8	0	0	0	0	0	0	0
ENSG00000083842	ZNF8	protein_coding	45	37	79	79	38	41	33	23	0	0	0	0	0	0	0	0	6	0	0	0	0	0	0	0	0	0	0	0	0	0	0	0	0	0	0	0	0	0	0	0	0	0	0	0	0	0	88
ENSG00000083844	ZNF264	protein_coding	642	874	1018	977	604	452	382	415	2	93	0	0	0	0	1	0	1	0	0	0	330	4	69	0	0	0	0	0	0	0	0	0	0	7	0	0	0	0	0	0	0	22	0	0	0	257	0
ENSG00000083845	RPS5	protein_coding	25552	28578	53662	49539	34464	55946	23200	13992	9128	8204	8504	13153	5853	2293	12766	8042	13085	10214	8752	15602	8702	5134	9943	4700	11010	8318	12582	4486	12195	7190	2820	10596	11140	14429	12353	4196	6293	7579	9650	12235	11773	15279	18314	9090	6381	28853	18208
ENSG00000083857	FAT1	protein_coding	2	2	333	365	75	138	18	1977	0	0	0	0	0	0	0	0	0	0	0	0	0	0	0	0	0	0	0	1	0	0	2	0	0	0	0	0	0	0	0	0	0	0	0	0	0	0	0
ENSG00000083896	YTHDC1	protein_coding	9679	10690	10051	10123	9342	9442	5748	5560	9	186	37	17	0	800	398	216	190	4	72	328	412	204	0	178	1924	210	46	3725	260	6	0	105	626	539	77	2	408	1219	72	78	374	514	63	1251	50	1	129
ENSG00000083937	CHMP2B	protein_coding	1358	1841	3705	3995	4216	5215	2500	2300	241	57	0	6	0	0	1109	42	96	405	159	59	105	0	185	212	1514	88	33	0	49	367	0	982	393	603	8	39	1116	0	127	0	29	875	90	30	6	2	64
ENSG00000084070	SMAP2	protein_coding	17147	18988	10907	10325	12241	12563	18604	14533	1568	571	2670	1861	711	29	488	286	1762	1294	980	618	996	1474	2722	1759	4495	273	492	872	322	870	0	247	144	3184	81	1649	1	1382	21	142	1480	966	1498	25	427	133	1117
ENSG00000084072	PPIE	protein_coding	4069	2261	3809	3775	4180	5816	3137	2189	2057	890	1555	0	1859	0	2513	14	1134	1543	465	3236	54	550	1063	2918	75	1580	2921	0	1852	1472	0	353	0	3366	1800	2143	111	1188	771	0	109	1526	1254	659	17	6304	2876
ENSG00000084073	ZMPSTE24	protein_coding	1119	1502	12694	13984	10517	12552	6326	4705	2114	410	0	10	0	0	1901	239	564	555	2309	3857	879	1200	1261	2	388	349	1462	0	2107	2119	0	3952	1277	2381	1785	1	8	467	400	0	468	1353	2655	258	236	1502	2453
ENSG00000084090	STARD7	protein_coding	5179	6115	26763	28397	32054	32623	15812	14262	1750	2194	365	2915	2	1564	1822	3247	4179	2293	2599	1625	2667	2217	974	5096	5764	5181	2941	2	4825	1769	5	1551	423	6360	846	1239	2927	5338	1383	40	1957	1853	3744	3555	1317	4116	3543
ENSG00000084092	NOA1	protein_coding	1467	1927	2782	2392	1857	2529	1997	1432	62	0	0	0	0	1	17	61	1012	2	831	0	11	23	713	0	17	1	162	0	453	124	0	41	184	164	0	38	0	0	42	0	163	42	0	663	0	233	0
ENSG00000084093	REST	protein_coding	4830	5485	6148	6788	6736	6198	4316	5063	19	0	3	2792	0	4276	510	104	144	160	1160	0	533	1089	1315	2076	4	42	1557	1	1246	368	1	3936	21	114	1190	192	83	3	707	2177	1051	1254	0	37	222	0	85
ENSG00000084110	HAL	protein_coding	148	101	57	74	20	37	17	9	0	0	0	0	0	0	0	0	0	0	0	0	0	0	0	0	0	0	0	1	0	0	0	0	0	0	0	0	0	0	0	0	0	0	0	0	0	0	0
ENSG00000084112	SSH1	protein_coding	3203	3490	4366	4773	6538	4454	6577	9994	636	0	0	13	178	0	5	0	15	8	4	70	2139	119	0	2	1	62	5	33	43	1	0	53	752	55	0	16	367	0	1	28	4	3	0	2	383	3294	653
ENSG00000084207	GSTP1	protein_coding	2588	2615	4116	3703	7599	12010	7093	4923	0	2171	1698	1121	342	22	1634	3960	3287	2032	1519	2993	1424	2326	890	1134	2781	4889	4147	18	3116	3840	1	4991	241	7513	2477	1554	2306	3012	3387	3295	3980	4959	4803	1711	3381	9952	1384
ENSG00000084234	APLP2	protein_coding	5804	6806	10108	8544	7678	7131	6698	8338	506	549	0	66	0	446	646	197	1759	527	41	312	44	0	6	12	1267	196	252	0	1808	11	0	0	163	178	289	17	440	11	2	4	5	13	23	6	0	34	97
ENSG00000084444	KIAA1467	protein_coding	277	380	297	176	316	231	327	130	0	152	0	0	0	0	196	13	864	0	390	2278	0	1	1051	2	0	0	0	0	0	6	0	404	0	703	0	0	0	0	0	0	0	0	0	14	0	0	948
ENSG00000084453	SLCO1A2	protein_coding	4	14	0	0	1	0	0	1	0	0	0	0	0	0	0	0	0	0	0	0	0	0	0	0	0	2	0	1	0	0	0	0	0	0	0	0	0	0	0	0	0	0	0	0	0	0	0
ENSG00000084463	WBP11	protein_coding	5177	5971	12073	11034	14084	13975	11154	8309	1314	734	39	77	0	44	513	408	640	601	745	731	744	1085	1728	1295	1172	1538	1740	186	1527	311	0	1066	164	384	177	1578	1368	1105	862	152	1086	1008	1209	811	60	21	2679
ENSG00000084623	EIF3I	protein_coding	5157	5812	25092	22169	21601	28394	14431	9826	7515	9698	14311	8478	316	0	12688	8578	11351	19305	6719	10654	11164	2250	21249	9696	11057	6793	19809	7762	9634	6215	7927	18300	922	20175	13862	5540	4906	5924	7069	2983	11731	15499	23371	12572	1679	13465	12891
ENSG00000084628	NKAIN1	protein_coding	1	0	0	3	2	0	0	0	0	0	0	0	1	0	0	0	0	0	0	0	0	0	0	0	0	0	0	0	0	0	0	0	0	0	0	0	0	0	0	0	0	0	0	0	0	0	0
ENSG00000084636	COL16A1	protein_coding	1	12	7	2	1	1	1	0	0	0	0	0	0	0	0	0	0	0	0	0	0	0	0	0	0	0	0	0	0	0	1	0	0	0	0	0	0	0	0	0	0	0	0	0	0	0	0
ENSG00000084652	TXLNA	protein_coding	3262	4687	13288	10818	10310	10194	11422	9585	1039	3291	792	2946	475	5	8653	4010	2538	4458	2880	6630	4234	1866	6738	11863	3762	3549	4462	40	959	2732	1	5044	3	10467	12951	1	1467	1589	14766	1	7507	9948	3414	789	4134	7649	6384
ENSG00000084674	APOB	protein_coding	0	0	0	2	0	0	0	0	0	0	0	0	0	0	0	0	0	0	0	0	0	1	0	0	0	0	0	2	0	0	3	0	0	0	0	0	0	0	0	0	0	0	0	0	0	0	0
ENSG00000084676	NCOA1	protein_coding	5891	6436	9400	8700	11899	9807	5788	7020	215	923	2478	704	688	125	0	110	55	79	710	443	144	796	53	140	1508	0	1476	73	525	626	3	4961	1527	211	2	0	95	74	26	434	283	73	741	1077	137	154	9
ENSG00000084693	AGBL5	protein_coding	1061	1183	851	798	1060	1071	1121	794	0	0	0	0	0	0	0	146	0	0	0	0	238	21	0	0	808	0	1269	0	0	0	0	0	0	1	0	0	0	0	119	0	0	0	0	0	0	0	0
ENSG00000084710	EFR3B	protein_coding	23	19	20	15	10	13	5	5	0	0	0	0	1	0	0	0	0	0	0	0	0	0	0	0	0	0	0	0	0	0	1	0	0	0	0	6	0	0	0	0	0	0	0	0	0	0	0
ENSG00000084731	KIF3C	protein_coding	368	378	153	97	656	587	707	881	0	0	0	0	0	0	0	0	0	0	0	0	0	0	0	11	0	34	0	0	2	0	0	0	145	0	0	0	0	0	0	0	0	0	0	0	0	0	0
ENSG00000084733	RAB10	protein_coding	3011	5229	17336	17955	16103	16532	9176	7883	265	94	0	1193	1	0	828	224	14	65	272	72	674	481	56	21	2725	82	120	0	167	134	1	0	1	616	173	2511	53	1	518	98	24	690	199	374	9	1156	100
ENSG00000084734	GCKR	protein_coding	0	1	0	0	0	2	1	0	0	0	0	0	0	0	0	0	0	0	0	0	0	0	0	0	0	0	0	0	0	0	0	0	0	0	0	0	0	0	0	0	0	0	0	0	0	0	0
ENSG00000084754	HADHA	protein_coding	8517	10178	9469	8913	12369	14694	15079	13080	2721	1633	2351	4940	804	4	785	2631	383	3173	4068	3794	986	1848	4429	1745	5413	1655	4856	1462	4677	1857	0	224	2237	2157	1603	126	2989	2631	1292	1593	3258	5094	2464	1664	471	184	2182
ENSG00000084764	MAPRE3	protein_coding	153	225	83	66	229	246	98	141	0	0	0	0	0	0	0	0	0	0	0	0	0	0	0	0	0	0	0	0	0	0	0	0	0	0	0	0	167	0	0	0	0	0	0	0	0	0	0
ENSG00000084774	CAD	protein_coding	3742	5297	20318	17929	14842	15036	14185	7935	221	183	2488	39	0	46	343	356	0	35	150	0	90	1235	1358	27	14	0	13	33	1	592	2	1	21	1216	98	37	0	0	2096	16	6	276	894	377	264	46	5
ENSG00000085063	CD59	protein_coding	1159	1330	13756	11046	5236	6849	2898	8765	696	608	439	65	0	0	1403	1091	45	1097	493	437	334	914	3373	3020	1955	159	1601	96	1159	232	0	490	670	1145	0	41	419	1786	339	0	137	549	148	23	0	1947	2339
ENSG00000085117	CD82	protein_coding	2565	5130	39764	33586	15260	18429	8432	14653	392	710	161	20	293	37	803	279	1705	1957	715	324	44	67	163	3	597	93	519	11	1296	333	23	1562	561	1248	2169	35	311	37	314	11	341	288	1991	417	547	900	435
ENSG00000085185	BCORL1	protein_coding	533	880	1917	1420	1018	773	733	340	0	0	0	0	46	0	0	0	0	0	0	0	0	0	0	0	2	0	0	0	0	177	0	0	0	252	0	0	0	0	0	0	115	79	95	1	0	0	0
ENSG00000085224	ATRX	protein_coding	7874	10155	9302	11715	13042	9232	5371	6844	1092	348	1583	3860	1583	1757	1302	308	574	1049	183	2538	1046	3474	1068	383	940	357	961	4	2120	2160	20	917	246	375	33	344	1860	3549	1213	2784	2280	418	1231	1181	498	179	2115
ENSG00000085231	TAF9	protein_coding	2256	2942	11459	14573	10320	18954	5268	3520	3303	5235	1381	3116	95	217	6924	10433	3833	8383	9398	6460	6765	3056	5043	4636	2859	1170	2792	8296	5477	3852	4	7717	1253	3899	1802	266	1210	1548	4657	20	3094	7987	5749	5984	379	4017	6035
ENSG00000085265	FCN1	protein_coding	5063	5957	0	0	0	0	0	0	0	0	0	0	0	0	0	0	0	0	0	0	0	0	0	0	0	0	0	0	0	0	2	0	0	0	0	0	0	0	0	0	0	0	0	0	0	0	0
ENSG00000085274	MYNN	protein_coding	1112	1482	3363	3944	4277	4655	1580	1292	975	111	636	188	0	0	41	1797	8	79	0	0	620	3	299	20	64	217	161	0	117	9	1	3	5	1434	5	0	34	40	102	5328	0	490	224	1499	2	419	2896
ENSG00000085276	MECOM	protein_coding	4	2	0	0	1	13	0	0	0	3	1	1	8	0	1	1	1	1	0	0	1	2	2	1	0	0	0	0	0	0	0	0	5	0	1	0	3	2	1	6	1	0	0	0	1	0	1
ENSG00000085365	SCAMP1	processed_transcript	1321	1684	2416	2891	2510	2682	1189	871	121	0	0	0	0	0	71	0	348	71	441	0	47	0	0	0	27	0	28	0	1167	232	0	0	0	0	0	0	0	0	13	0	0	144	0	0	1	0	0
ENSG00000085377	PREP	protein_coding	1887	2413	6910	6864	5692	6093	5818	4867	1	973	1	1	5	0	1	0	74	19	0	0	701	44	0	2	105	18	3264	3	160	641	18	61	374	15	0	2411	4	15	438	0	149	5	1790	0	18	1	4
ENSG00000085382	HACE1	protein_coding	989	1101	1120	1143	2105	2059	1441	1107	413	0	626	0	0	0	16	0	0	237	51	0	0	0	0	0	0	354	0	0	0	23	0	0	0	152	0	1	0	253	1	423	0	0	0	4	0	0	0
ENSG00000085415	SEH1L	protein_coding	1288	1638	9960	10889	8939	10599	5097	3383	307	371	426	1510	144	0	2980	9	46	0	331	1068	504	837	1124	3346	2506	384	814	0	1203	434	1	0	1273	1223	266	1895	938	2686	117	1107	1240	1343	766	451	0	1138	37
ENSG00000085433	WDR47	protein_coding	1011	1198	2310	2061	2105	1986	1363	1461	0	0	0	2427	0	0	24	4	0	0	0	0	1369	2	0	0	0	11	56	0	60	28	1	91	2	393	0	0	0	15	58	0	0	946	0	16	44	1	0
ENSG00000085449	WDFY1	protein_coding	2796	3398	5203	5972	2864	2879	2354	2467	561	0	0	0	0	0	8	6	0	216	0	7	548	169	300	0	0	0	0	0	932	380	0	5	40	75	0	0	1	0	0	0	0	0	1139	13	0	0	32
ENSG00000085465	OVGP1	protein_coding	545	940	221	323	87	103	54	34	0	0	0	0	0	0	14	0	0	0	0	0	0	0	0	0	0	0	0	0	0	0	0	0	0	0	0	0	0	0	0	0	0	0	0	0	0	0	44
ENSG00000085491	SLC25A24	protein_coding	1123	1653	1075	1352	4157	5068	2531	4227	25	458	0	0	2	0	7	0	0	20	3	370	74	56	34	371	0	15	16	0	330	77	0	0	0	20	0	0	0	0	43	0	146	55	0	3	45	0	7
ENSG00000085511	MAP3K4	protein_coding	2625	3815	2727	2780	3570	3329	2115	1619	0	0	458	755	0	341	0	0	448	1150	4	0	53	5	0	0	757	0	154	0	0	181	0	0	231	0	49	0	447	42	725	0	127	99	5	11	8	0	0
ENSG00000085514	PILRA	protein_coding	506	839	258	268	163	189	27	17	0	0	0	0	0	0	0	0	0	0	0	0	0	0	0	0	0	0	0	0	0	0	0	0	0	0	0	0	0	0	0	0	0	0	0	0	0	0	0
ENSG00000085552	IGSF9	protein_coding	1	14	9	2	7	10	7	14	0	0	0	0	1	0	0	0	0	0	0	0	0	0	0	0	0	0	0	0	0	0	0	0	0	0	0	0	0	0	0	0	7	0	0	0	0	0	0
ENSG00000085563	ABCB1	protein_coding	361	311	186	368	174	286	205	51	0	0	0	0	0	0	0	28	0	0	0	0	0	0	0	0	0	0	0	0	0	2	1	1	0	0	0	0	0	0	0	0	0	1	0	0	0	0	0
ENSG00000085644	ZNF213	protein_coding	471	673	1020	810	833	989	981	866	9	5	0	0	0	0	69	0	0	0	0	0	0	0	0	0	0	0	623	0	17	0	0	0	0	0	30	0	1	0	0	0	0	7	0	0	0	0	0
ENSG00000085662	AKR1B1	protein_coding	3248	3565	4866	4166	4847	6399	5481	3966	3353	1311	5905	259	165	0	4350	2193	1843	3576	2541	2857	2372	3054	1272	1431	2696	203	4507	0	1622	2102	45	50	701	1073	1143	246	1378	4139	3309	767	2236	504	4992	859	142	5249	2313
ENSG00000085719	CPNE3	protein_coding	3042	4446	3839	4715	7764	7044	4199	3817	53	2898	2	363	0	547	0	1830	221	2990	271	502	282	5	669	16	452	158	1510	0	947	294	0	68	2708	182	6	1862	0	51	7	51	2152	1082	3	127	71	2340	427
ENSG00000085721	RRN3	protein_coding	2029	2730	8615	8126	6919	7878	4155	3515	819	440	768	314	849	117	303	419	12	2067	136	1226	337	27	1367	155	1423	358	1292	0	605	112	0	334	9	5	127	0	0	976	281	1	1111	1869	36	1803	7	1801	25
ENSG00000085733	CTTN	protein_coding	73	100	743	654	826	1367	1137	443	0	99	20	0	236	0	0	374	2082	36	11	0	87	0	0	0	366	0	0	0	204	659	0	0	0	482	0	0	0	0	646	127	809	1882	296	0	0	426	0
ENSG00000085741	WNT11	protein_coding	12	9	110	22	1	1	4	37	0	0	0	0	0	0	0	0	0	0	0	0	0	0	0	0	0	0	0	0	0	0	1	0	0	0	0	0	0	0	0	0	0	0	0	0	0	0	0
ENSG00000085760	MTIF2	protein_coding	1174	2320	4325	4558	7256	8975	3901	2366	2861	1353	2381	123	1611	0	2152	1501	0	1540	2360	17	520	726	488	1	2090	556	406	0	108	331	0	840	570	384	0	0	70	84	71	1500	198	35	476	160	2	20	350
ENSG00000085788	DDHD2	protein_coding	4652	6426	5872	5790	4830	4352	2917	2472	108	0	8	6	4946	0	20	16	3	0	657	0	1086	36	0	0	0	47	0	2129	210	18	1	0	21	1278	5	82	2	0	37	91	153	4	0	0	3	62	46
ENSG00000085831	TTC39A	protein_coding	41	34	15	16	15	19	42	30	0	0	0	0	0	0	0	0	0	0	0	0	0	0	0	0	0	0	0	0	0	0	0	0	0	0	0	2	0	0	0	0	0	0	0	0	0	0	0
ENSG00000085832	EPS15	protein_coding	5410	6984	5689	6893	7759	7527	7174	8011	336	249	1127	1	0	420	711	58	61	2041	12	2507	688	1183	709	1427	206	3117	11	1833	1347	2144	0	1917	246	1463	3094	4	111	591	10	287	89	926	1412	106	443	1331	2
ENSG00000085840	ORC1	protein_coding	123	97	177	223	5756	5318	4827	3232	962	355	2542	0	2	0	850	2403	3643	114	2748	3064	124	3	2306	0	147	56	3010	144	1843	669	5	7	10	1152	1	1367	0	5	2080	25	1	1266	948	3991	0	1978	160
ENSG00000085871	MGST2	protein_coding	173	223	143	155	461	712	622	999	234	329	2303	0	1568	0	613	355	95	184	341	733	0	169	108	245	120	9	39	0	67	90	1	745	0	280	2	1149	2	94	557	1876	805	0	274	0	1	203	265
ENSG00000085872	CHERP	protein_coding	1306	1759	6102	3770	3212	2854	2558	1595	9	3	0	325	0	0	18	8	0	0	0	2	0	0	2	0	1	0	17	0	2	0	4	0	1	31	2	2	0	0	0	9	47	1	0	24	0	2	0
ENSG00000085978	ATG16L1	protein_coding	4981	5648	4337	3857	3221	3419	1912	1825	0	0	2	0	0	0	1	43	162	330	0	79	99	2	0	3	95	1	5	0	0	377	1	0	16	0	0	2	127	499	179	2	56	81	72	0	0	1	40
ENSG00000085982	USP40	protein_coding	1487	1932	492	708	1318	1817	1471	1173	477	4	0	0	0	0	0	57	568	425	1	0	0	2	1527	71	1234	0	0	0	0	4	3	0	1	1273	0	0	1069	9	0	0	0	806	0	801	0	0	0
ENSG00000085998	POMGNT1	protein_coding	2223	2605	4536	4346	5270	6141	4011	3349	55	0	0	1492	0	0	551	320	506	181	48	0	2	0	351	0	19	32	249	0	0	307	3	0	0	1	123	0	0	0	246	0	0	77	1	2	0	181	8
ENSG00000085999	RAD54L	protein_coding	55	57	129	119	2744	2909	2867	1723	2	103	22	1	57	1	901	63	2	1	201	82	23	1	271	0	0	8	109	0	2870	659	1	0	5	1005	83	11	1478	16	13	1161	1014	0	37	765	0	80	1090
ENSG00000086015	MAST2	protein_coding	740	706	5374	4441	4092	4331	3622	3364	0	0	0	0	6	132	0	251	37	0	0	0	3	6	0	0	0	0	61	0	8	6	2	28	50	4	3	1	0	19	0	47	0	0	244	0	0	0	0
ENSG00000086061	DNAJA1	protein_coding	4425	5264	60349	66447	52511	59853	19623	18527	4751	10447	6707	2081	200	42	12768	6435	5813	5739	10782	4485	9363	13834	22646	6388	15510	1469	11934	180	7502	11258	1	9409	4485	15671	20997	3743	6961	8392	8615	8277	6519	8906	12946	8877	4203	11406	8809
ENSG00000086062	B4GALT1	protein_coding	4854	5502	8405	7698	7758	6969	6157	7810	349	142	17	338	1	867	186	1596	1231	206	949	220	430	485	473	373	128	164	611	2039	1048	418	125	133	259	738	286	84	2009	256	307	9	1346	345	373	767	118	296	849
ENSG00000086065	CHMP5	protein_coding	1125	1648	2864	3059	6966	7285	4543	6909	3994	2843	2524	1899	3	1	1175	2039	5883	3703	176	7364	3034	4796	8131	148	3023	995	4926	0	2028	2168	18	1698	3235	2527	27	6030	1314	1468	866	3	6407	1257	8110	1615	964	1063	3882
ENSG00000086102	NFX1	protein_coding	3427	4895	5253	5554	4469	4544	4711	4696	879	660	0	1	21	10	1407	916	43	271	877	1094	240	54	2	2369	212	567	1549	888	327	300	0	873	207	1	241	3	262	0	0	245	2105	1418	123	3196	384	158	3389
ENSG00000086159	AQP6	protein_coding	1	2	0	3	5	1	0	1	0	0	0	0	0	0	0	0	0	0	0	0	0	0	0	0	0	0	0	0	0	0	0	0	0	0	0	1	0	0	0	0	0	0	0	0	0	0	0
ENSG00000086189	DIMT1	protein_coding	3306	4562	10112	11464	10412	13065	6786	5350	861	373	0	83	11	338	2016	2133	1171	1459	96	725	1139	2058	830	783	128	117	1485	904	674	1088	0	89	413	1041	3304	2837	1654	96	619	1532	1309	962	669	981	307	1985	589
ENSG00000086200	IPO11	protein_coding	596	760	4491	5114	5073	5665	3073	1669	1755	51	0	0	0	0	263	36	3	488	2204	474	36	74	45	0	27	15	6	51	81	543	1	125	0	951	0	0	455	53	15	0	1	568	0	120	0	0	362
ENSG00000086205	FOLH1	protein_coding	0	0	0	0	0	2	0	0	0	0	0	0	0	0	0	0	0	0	0	0	0	0	0	0	0	0	0	0	0	0	0	0	0	0	0	0	0	0	0	0	0	0	0	0	0	0	0
ENSG00000086232	EIF2AK1	protein_coding	5909	6927	10241	10477	10266	10336	10377	11643	944	201	1709	1	0	0	1002	55	2	18	0	342	463	58	2097	8	1978	258	178	0	1416	225	0	2890	829	61	3413	41	0	0	338	198	442	3052	25	2012	425	238	1195
ENSG00000086288	NME8	protein_coding	34	16	1	0	2	0	0	5	0	0	0	0	0	0	0	0	0	0	0	0	0	0	0	0	0	0	0	0	0	0	0	0	0	0	0	0	0	0	0	0	0	0	0	0	0	0	0
ENSG00000086289	EPDR1	protein_coding	13	14	26	22	17	64	58	405	0	0	0	0	0	0	0	0	0	0	0	0	0	0	0	0	0	0	0	0	0	0	0	0	0	0	0	0	0	0	0	0	0	1144	0	0	0	0	0
ENSG00000086300	SNX10	protein_coding	827	942	2441	3373	6899	7903	4810	6918	1132	140	621	1792	0	1	517	872	569	671	1339	258	702	373	783	836	1211	1868	1277	3	2127	658	0	278	466	433	483	2	486	1111	1268	5	405	1589	1435	948	828	924	62
ENSG00000086475	SEPHS1	protein_coding	1376	1698	3331	3386	3661	4617	3604	2871	345	1614	160	877	10	0	43	1	0	0	0	36	283	641	1068	27	19	0	0	8920	325	741	1	138	50	1093	509	11	579	14	59	0	712	10	0	426	6	9	0
ENSG00000086504	MRPL28	protein_coding	1209	1210	5660	3893	3811	5151	3089	2379	131	127	0	166	1	0	830	112	574	870	716	123	109	268	42	0	218	11	351	1	41	153	0	59	0	468	18	9	0	0	884	0	249	5	0	27	458	96	1224
ENSG00000086506	HBQ1	protein_coding	0	0	5	1	0	1	2	0	0	0	0	0	0	0	0	0	0	0	0	0	0	0	0	0	0	0	0	0	0	0	0	0	0	0	0	0	0	0	0	0	0	0	0	0	0	0	0
ENSG00000086544	ITPKC	protein_coding	369	656	1363	1095	647	824	509	417	0	0	0	0	0	0	0	0	0	0	0	0	0	0	0	0	0	0	0	1	0	1	0	0	0	0	1	0	0	0	0	0	0	0	0	0	0	0	0
ENSG00000086548	CEACAM6	protein_coding	0	0	0	0	0	0	0	0	0	0	0	0	0	0	0	0	0	0	1	0	0	0	0	0	0	0	0	0	0	0	0	0	0	0	0	1	0	0	0	0	0	0	0	0	0	0	0
ENSG00000086570	FAT2	protein_coding	81	91	42	45	43	36	36	43	0	0	0	0	2	0	0	0	0	0	0	0	0	0	0	0	0	0	0	0	0	1	1	0	0	0	0	1	0	0	0	0	0	0	161	0	0	5	0
ENSG00000086589	RBM22	protein_coding	3278	3887	7468	7046	6594	6583	4124	3371	199	189	4	166	2	0	92	201	71	62	600	1489	179	90	137	94	642	27	0	131	12	85	1	48	18	1270	591	201	269	206	35	1	46	537	43	27	0	1099	73
ENSG00000086598	TMED2	protein_coding	5809	6808	19413	24954	20442	24033	12582	11726	2995	2006	0	1219	7	4459	4517	2495	1797	1137	1869	6876	4517	109	4501	1956	4833	2488	5764	182	3193	1323	0	10564	693	2828	454	252	3618	132	3450	1282	1848	4167	2790	2980	1103	5116	1541
ENSG00000086619	ERO1LB	protein_coding	1612	1808	1313	1617	1427	1960	401	764	0	0	0	0	0	58	0	0	1115	0	0	0	0	0	0	0	3	790	0	0	2065	58	2	0	0	20	0	0	0	0	0	0	0	0	0	3	209	177	0
ENSG00000086666	ZFAND6	protein_coding	2001	2782	3888	3907	3728	4942	1945	1903	391	282	14	1713	11	0	855	598	807	931	1840	2710	211	20	0	4	0	2365	58	0	582	509	0	224	5	0	0	5	123	94	35	37	71	2678	1726	0	3	0	295
ENSG00000086696	HSD17B2	protein_coding	1	5	0	1	2	1	2	0	0	0	0	0	0	0	0	0	0	0	0	0	0	0	0	0	0	0	0	0	0	0	1	0	0	0	0	0	0	0	0	0	0	0	0	0	0	0	0
ENSG00000086712	TXLNG	protein_coding	2330	3417	10364	11264	7449	7109	2899	1669	287	0	28	29	1	0	619	306	0	22	0	773	30	0	435	1957	228	0	0	13	8	108	1	123	796	12	0	0	6	1141	59	2	0	130	10	1288	1	9	1317
ENSG00000086717	PPEF1	protein_coding	15	45	1	2	2	0	1	0	0	0	0	0	0	0	0	0	0	0	0	0	0	0	0	0	0	0	0	0	0	0	0	0	0	0	0	1	0	0	0	0	0	0	0	0	0	0	0
ENSG00000086730	LAT2	protein_coding	480	695	407	309	1058	891	1045	783	0	0	1	0	0	1	0	0	3	211	479	0	287	0	269	0	573	0	0	0	0	165	0	48	21	0	0	0	0	0	41	0	68	1	18	0	0	0	144
ENSG00000086758	HUWE1	protein_coding	17042	22908	66652	66336	57001	42013	54434	39814	3685	2138	3617	9009	1737	5687	6312	2215	281	544	2367	4258	2349	2381	4079	1277	5022	946	9640	5565	7223	1966	88	6731	604	6048	9351	2140	2173	672	1129	1436	1014	8396	7078	269	1755	3101	7293
ENSG00000086827	ZW10	protein_coding	496	884	2680	3260	4073	4818	3126	2364	0	1	0	0	1682	0	31	197	267	1240	138	1725	286	1155	1836	0	562	0	176	155	1993	665	1	0	0	1396	8	0	2	603	0	0	0	1	5	36	15	0	70
ENSG00000086848	ALG9	protein_coding	519	534	542	512	594	628	417	456	7	0	0	0	2	0	3	1	0	0	0	0	0	0	210	0	1	0	0	0	0	94	0	0	0	0	0	69	0	1	0	0	0	0	0	0	0	10	0
ENSG00000086967	MYBPC2	protein_coding	14	2	1	1	1	2	5	3	0	0	0	0	0	0	0	0	0	0	0	0	0	0	0	0	0	0	0	0	0	0	0	0	0	0	0	0	0	0	0	0	0	0	0	0	0	0	0
ENSG00000086991	NOX4	protein_coding	0	2	1	1	0	1	0	1	0	0	0	0	0	0	0	0	0	0	0	0	0	0	0	0	0	0	0	0	0	0	1	0	0	0	0	0	0	0	0	0	0	0	0	0	0	0	0
ENSG00000087008	ACOX3	protein_coding	449	637	2658	1450	1540	1339	1726	2169	5	15	12	99	0	0	1326	1	0	0	3	585	6	1226	0	0	2057	0	167	0	0	1	0	14	0	0	0	0	46	0	0	0	0	3	0	0	115	981	141
ENSG00000087053	MTMR2	protein_coding	859	1091	3685	3611	6067	6641	5026	3554	401	479	0	0	82	0	68	1008	25	1632	2	227	823	155	29	3013	0	7	0	3	2489	693	0	82	736	1361	18	662	11	7	623	0	205	2408	472	1166	1	193	1757
ENSG00000087074	PPP1R15A	protein_coding	7190	8631	6474	4376	3092	3134	6319	2193	34	114	0	230	68	0	230	172	52	23	1141	0	45	220	43	0	371	33	107	7	60	48	0	269	440	128	5	0	15	2	226	91	43	18	107	92	1	266	1589
ENSG00000087076	HSD17B14	protein_coding	44	44	61	14	28	44	23	13	0	0	0	0	0	0	0	0	0	0	0	0	0	0	0	0	0	0	0	0	0	0	0	0	0	0	0	0	0	0	0	0	0	0	0	14	0	0	0
ENSG00000087077	TRIP6	protein_coding	398	493	2740	1957	1858	2706	1126	1078	0	0	0	0	64	0	0	0	0	0	385	0	0	0	0	0	0	0	0	0	0	0	0	0	96	248	117	0	1	0	0	0	0	0	563	0	0	0	18
ENSG00000087085	ACHE	protein_coding	4	2	126	52	46	37	6	26	0	0	0	0	0	0	0	0	0	0	0	0	0	0	0	0	0	0	0	0	0	0	0	0	0	0	0	0	0	0	0	0	0	0	0	0	0	0	0
ENSG00000087086	FTL	protein_coding	19713	21223	22837	18997	18386	23199	28778	34939	11718	13626	11948	12429	229	2321	18669	4471	20904	15973	23709	15607	18270	4840	13999	31551	16686	6965	33279	2549	45764	18039	10513	7224	4746	41041	45880	13306	3995	21670	17635	9176	25346	37164	23951	18603	11996	25168	29693
ENSG00000087087	SRRT	protein_coding	8884	10119	22831	17158	15342	16224	13894	9642	85	69	6	2	16	116	283	481	190	32	316	11	19	2	372	2	23	112	1403	452	575	331	0	0	84	344	19	2	456	113	308	0	302	204	65	180	89	671	269
ENSG00000087088	BAX	protein_coding	2705	2720	7875	6171	10637	12702	4091	6125	23	18	50	7	0	1	7	16	276	6	19	51	7	12	31	407	35	6	68	0	34	13	1	59	47	279	8	11	2	29	9	38	22	31	25	22	82	4	30
ENSG00000087095	NLK	protein_coding	958	1180	3639	3651	3012	3359	796	825	0	0	0	0	0	0	0	0	0	0	0	0	2	0	0	0	310	0	0	0	0	1	0	0	0	0	0	0	0	0	0	0	0	1503	225	3	122	0	0
ENSG00000087111	PIGS	protein_coding	2776	3552	3276	2913	3933	3566	3814	3832	241	1422	48	687	1	0	57	152	78	42	0	22	1613	110	64	0	1114	7	4485	0	26	406	0	0	27	34	0	0	0	109	61	0	19	4	51	107	347	29	1596
ENSG00000087116	ADAMTS2	protein_coding	2	12	0	3	0	0	1	0	0	0	0	0	0	0	0	0	0	0	0	0	0	0	0	0	0	0	0	0	0	0	0	0	0	0	0	2	0	0	0	0	0	0	0	0	0	0	0
ENSG00000087128	TMPRSS11E	protein_coding	1	1	26	27	2	11	8	2	0	0	0	0	0	0	0	0	0	0	0	0	0	0	0	0	0	0	0	0	0	0	0	0	0	0	0	0	0	0	0	0	0	0	0	0	0	0	0
ENSG00000087152	ATXN7L3	protein_coding	7272	8004	13423	10741	9203	8861	6490	6852	6	0	0	22	77	0	141	0	1	8	3	20	0	1	47	6	3	0	0	2	12	24	347	0	40	11	17	0	191	420	0	0	124	0	0	18	0	0	14
ENSG00000087157	PGS1	protein_coding	2510	3088	2629	2511	2390	2605	2089	1616	36	9	0	43	0	1	203	0	0	1	42	0	16	0	302	0	0	0	0	0	69	0	0	0	0	14	6	0	0	0	22	0	5	238	0	0	196	25	31
ENSG00000087191	PSMC5	protein_coding	4824	5706	11516	10321	11942	15256	7121	6772	2086	2455	890	1080	4	2100	3223	999	1346	699	11097	3111	1552	872	2160	2308	431	1341	1203	0	2519	2770	3	2863	1628	4514	3503	121	3495	2709	2051	412	3026	2108	4127	2158	2136	4907	1908
ENSG00000087206	UIMC1	protein_coding	2708	3186	5079	5276	3878	4772	2103	1939	192	53	0	0	181	2	10	1224	2	0	2190	9	2	0	78	0	14	1	0	128	156	75	0	4	0	1251	1	8	556	191	1	577	1848	0	4	25	3	261	56
ENSG00000087237	CETP	protein_coding	51	113	60	71	29	28	20	34	0	0	0	0	0	0	0	0	0	0	0	0	0	1	0	0	0	0	0	0	0	0	0	0	0	0	0	0	0	0	0	0	0	0	0	0	0	0	0
ENSG00000087245	MMP2	protein_coding	0	0	186	97	62	94	112	10	0	0	0	0	0	0	0	0	0	0	0	0	0	0	0	0	0	0	0	0	0	0	0	0	0	0	0	0	0	0	0	0	0	0	0	0	0	0	0
ENSG00000087250	MT3	protein_coding	3	13	10	2	5	6	9	7	0	0	0	0	0	0	0	0	0	0	0	0	0	0	0	0	234	0	0	0	0	0	1	0	0	0	0	0	0	0	0	0	0	0	0	0	0	0	0
ENSG00000087253	LPCAT2	protein_coding	274	238	1895	2524	2288	2473	2066	1043	13	82	175	0	0	0	307	0	476	1	79	614	0	27	490	0	0	1	20	0	0	3	0	0	0	77	0	0	0	0	83	0	0	6	8	2	0	74	9
ENSG00000087258	GNAO1	protein_coding	589	650	1072	615	1144	804	114	582	3	0	0	0	0	0	0	0	0	0	0	0	0	0	0	0	0	0	0	0	0	0	0	0	0	0	0	330	0	0	0	0	0	0	0	0	0	0	0
ENSG00000087263	OGFOD1	protein_coding	1346	2056	6907	7256	6594	7846	4858	3352	1598	743	272	146	108	0	1937	383	3712	753	1667	939	1599	134	1447	1131	1914	1408	947	0	3088	1580	0	2122	128	3626	3474	718	45	670	979	10	2992	8798	3720	2746	39	107	822
ENSG00000087266	SH3BP2	protein_coding	5542	6171	19024	16037	9471	7935	5369	5995	0	0	1	135	0	436	0	0	0	1	15	311	273	0	0	179	2	15	12	0	0	19	0	0	56	90	60	0	1	612	0	0	0	0	7	0	1	1	0
ENSG00000087269	NOP14	protein_coding	2365	3257	23677	20596	16716	17896	8144	6377	603	127	16	188	25	4	461	54	619	1073	20	0	28	214	180	888	91	142	1	928	194	103	0	179	360	223	38	181	930	12	296	3	181	130	240	53	384	226	345
ENSG00000087274	ADD1	protein_coding	14392	17602	8369	7838	13650	12361	14442	17707	931	473	30	632	109	2285	97	391	1039	48	8	385	174	167	164	182	109	992	638	202	539	705	0	7	59	265	315	2	290	7	129	1	1101	0	84	184	579	1123	1080
ENSG00000087299	L2HGDH	protein_coding	163	239	776	817	1888	1855	968	782	0	0	0	0	0	0	75	0	0	25	0	0	0	0	0	0	1	0	0	0	0	0	0	0	0	32	0	0	1	0	0	0	6	48	7	168	2	282	0
ENSG00000087301	TXNDC16	protein_coding	584	815	227	289	945	740	541	589	0	0	0	0	0	0	0	0	0	0	0	0	0	0	210	18	0	0	1	0	5	0	0	0	0	0	0	3	0	0	79	0	0	0	0	6	0	0	0
ENSG00000087302	C14orf166	protein_coding	3301	3969	11545	13080	12505	19206	7530	6508	2411	2430	1421	2323	2	1865	4425	3358	2305	2088	3649	2763	1685	1571	4451	1662	994	2171	2699	38	1753	1939	0	1931	2622	3823	2786	634	374	1646	2044	1623	3660	7732	2342	2196	556	4223	2228
ENSG00000087303	NID2	protein_coding	327	301	339	361	235	166	104	91	113	0	0	0	0	0	95	0	0	0	0	0	0	0	0	0	0	0	3	0	0	0	1	0	0	0	0	0	0	0	0	0	0	0	0	0	0	0	0
ENSG00000087338	GMCL1	protein_coding	1796	2596	1494	1578	3881	4309	2754	1892	45	1	64	2264	0	0	55	6	1023	7	23	52	96	352	11	281	236	1501	64	0	785	182	0	0	5	0	323	0	23	0	187	0	990	178	28	8	0	17	30
ENSG00000087365	SF3B2	protein_coding	11044	14486	28272	23063	21211	22363	21055	16071	641	1231	1883	163	151	3	4492	864	551	1188	2863	942	521	1219	970	2573	4743	200	99	6	2685	1715	0	281	1336	644	3001	712	2935	2561	1811	64	1936	3402	2065	1097	101	5718	351
ENSG00000087448	KLHDC5	protein_coding	1838	1969	1361	1413	2402	2298	1419	2133	680	0	315	0	0	0	10	0	0	0	0	0	9	0	557	0	0	59	0	0	350	134	0	0	523	0	0	0	0	4	3	0	0	0	0	0	0	0	0
ENSG00000087460	GNAS	protein_coding	31791	34178	55628	45533	32678	42985	22659	25306	760	1652	5078	3741	1970	591	1454	879	3207	1855	3332	1429	1619	3037	2237	3008	3521	1311	4288	88	5484	75	8	1013	907	2928	573	4359	1764	948	619	6216	2360	386	27	472	1251	207	1878
ENSG00000087470	DNM1L	protein_coding	3514	4858	13998	15679	13525	13372	8554	7423	1118	17	0	853	3	5318	376	1663	1959	12	288	1958	1068	1825	2672	459	1168	359	531	218	1909	836	3	345	14	1127	96	431	36	564	1385	0	2334	2435	522	1213	76	437	980
ENSG00000087494	PTHLH	protein_coding	0	2	66	31	33	48	17	27	0	0	0	0	0	0	0	0	0	0	0	0	0	41	0	0	0	0	0	0	0	0	0	0	0	0	0	0	0	0	0	0	0	0	0	0	12	0	0
ENSG00000087495	PHACTR3	protein_coding	7	10	1	1	5	2	16	7	0	0	0	0	1	0	0	0	0	0	0	0	0	0	0	0	0	0	0	1	0	0	0	0	0	0	0	0	0	0	0	0	0	0	0	0	0	0	0
ENSG00000087502	ERGIC2	protein_coding	974	1557	4481	6225	6982	8680	2757	2300	1637	409	1037	1093	6	21	2108	1133	2513	247	281	2056	1754	1032	1445	1639	2318	1135	2327	0	3143	2512	0	4	134	1548	183	847	505	1433	1336	0	1641	1592	2003	1826	10	3263	6395
ENSG00000087510	TFAP2C	protein_coding	1	0	96	30	31	37	0	0	0	0	0	0	0	0	0	0	0	0	0	0	0	0	0	0	0	0	0	0	0	0	1	0	0	0	0	0	0	0	0	0	0	0	0	0	0	0	0
ENSG00000087586	AURKA	protein_coding	89	138	669	602	2354	2375	6763	6459	363	2	2561	2984	623	0	2084	1954	2015	3414	111	101	5225	2083	1081	0	7011	7475	160	0	4365	1823	1	1892	72	1058	1406	418	4848	1475	4322	210	0	2340	1181	2490	6	68	574
ENSG00000087589	CASS4	protein_coding	722	1238	3720	1819	3327	1277	1159	1018	0	4	0	0	0	0	0	0	2	36	0	0	14	0	0	3	0	0	0	0	0	0	0	366	0	0	0	0	250	0	0	0	224	0	86	11	83	0	0
ENSG00000087842	PIR	protein_coding	0	0	51	45	613	1037	633	1244	0	0	0	0	0	0	181	14	39	25	0	0	872	89	0	0	0	0	0	0	104	151	0	0	354	0	13	0	0	1059	73	0	1276	39	1480	0	0	448	534
ENSG00000087884	AAMDC	protein_coding	63	121	19	15	43	29	36	88	4	6	0	0	0	36	0	165	0	0	0	0	11	0	0	0	0	0	0	0	146	0	0	0	0	0	0	0	0	0	0	0	0	2	0	30	0	0	122
ENSG00000087903	RFX2	protein_coding	281	292	4398	2752	692	833	745	349	103	22	0	0	0	0	0	0	35	195	0	0	99	85	0	0	3	0	0	0	0	1	0	311	0	2	0	30	10	0	221	0	286	0	211	0	1	2	0
ENSG00000087916	SLC6A14	protein_coding	0	0	0	0	0	1	0	0	0	0	0	0	0	0	0	0	0	0	0	0	0	0	0	0	0	0	0	0	0	0	2	0	0	0	0	0	0	0	0	0	0	0	0	0	0	0	0
ENSG00000087995	METTL2A	protein_coding	331	442	2067	2179	1788	2096	1335	868	30	414	126	95	0	0	416	337	376	169	2918	598	885	117	960	508	213	55	134	0	577	489	0	76	49	291	3	1	507	339	57	5	1443	579	707	49	222	240	195
ENSG00000088002	SULT2B1	protein_coding	19	36	8	6	15	15	12	12	0	0	0	0	0	0	0	0	0	0	0	0	0	1	0	0	0	0	0	0	0	0	0	0	0	0	0	0	0	0	0	22	0	0	0	0	0	0	0
ENSG00000088035	ALG6	protein_coding	1095	1554	1716	2063	3011	3579	1775	1366	1541	1202	1768	1495	0	0	148	5	924	1569	811	110	1469	0	15	27	2908	0	475	53	661	1334	4	146	50	787	1866	0	0	0	0	1	730	2	559	40	23	617	281
ENSG00000088038	CNOT3	protein_coding	3078	3960	5895	4469	4047	4090	3736	3353	0	0	0	0	0	0	0	0	3	1	0	0	0	0	0	0	0	0	0	0	0	0	0	0	0	0	0	3	0	0	7	0	25	2	0	0	0	25	0
ENSG00000088053	GP6	protein_coding	23	33	21	12	25	20	6	5	0	0	0	0	0	0	0	0	0	0	0	0	0	0	0	0	0	0	0	0	0	0	0	0	0	0	0	0	0	0	0	0	0	0	0	0	0	0	0
ENSG00000088179	PTPN4	protein_coding	4099	6219	2004	2083	2953	2397	1178	1819	371	276	0	1378	0	522	693	1	0	0	427	0	27	3	97	1306	6	9	0	0	575	361	1	60	9	0	139	0	0	446	0	0	0	0	0	0	100	0	2
ENSG00000088205	DDX18	protein_coding	5720	7910	24921	28871	25660	28218	10668	6695	1299	451	600	4969	18	2959	3925	3191	2439	1537	622	1770	1456	2096	1152	1016	1742	1963	808	1740	1708	2067	0	3814	1844	2596	561	2502	643	312	1815	113	1031	5244	2079	2915	205	303	6596
ENSG00000088247	KHSRP	protein_coding	5238	6146	22815	15841	17325	16480	16983	11202	5	3	13	0	8	0	34	19	1	18	1	33	29	8	57	0	5	2	31	5	4	2	3	30	36	23	0	1	1	18	4	0	2	43	0	12	1	5	2
ENSG00000088256	GNA11	protein_coding	203	276	185	122	106	194	167	98	0	0	0	0	1	0	0	0	0	0	0	0	0	0	0	0	0	0	0	0	0	0	0	0	0	0	0	0	0	0	0	0	0	0	0	0	0	0	0
ENSG00000088280	ASAP3	protein_coding	97	138	18	29	7	14	3	5	0	0	0	0	0	0	0	0	0	0	0	0	0	0	0	0	0	0	0	0	0	0	0	0	0	0	0	0	0	0	0	0	0	0	0	0	0	0	0
ENSG00000088298	EDEM2	protein_coding	1438	1994	1514	1155	1351	1533	1670	1651	0	484	0	0	0	363	0	0	1	53	163	0	5	0	3604	760	3159	0	0	15	31	0	0	0	1	77	0	0	65	33	1037	0	1	844	761	30	206	0	94
ENSG00000088305	DNMT3B	protein_coding	70	70	388	226	841	573	553	371	0	0	0	0	0	0	0	0	0	0	0	61	0	0	0	0	0	0	0	0	0	0	0	0	0	0	0	0	0	0	0	0	0	0	0	0	0	35	0
ENSG00000088320	REM1	protein_coding	0	0	0	0	0	0	1	0	0	0	0	0	0	0	0	0	0	0	0	0	0	0	0	0	0	0	0	0	0	0	0	0	0	0	0	0	0	0	0	0	0	0	0	0	0	0	0
ENSG00000088325	TPX2	protein_coding	287	297	239	202	3331	3438	14300	11733	1339	1136	987	2645	1377	1086	1066	1304	848	3406	609	2846	946	1876	398	123	4597	2508	2699	0	3657	2063	0	273	7498	2609	1996	0	1268	4179	2486	454	310	1512	135	509	70	535	1526
ENSG00000088340	FER1L4	pseudogene	20	43	14	23	10	10	89	60	0	0	0	0	0	0	0	0	0	0	0	0	0	0	0	0	0	3	0	0	0	0	0	0	0	0	0	9	0	0	0	0	0	0	1	0	0	0	0
ENSG00000088356	PDRG1	protein_coding	508	625	2205	2023	1936	2904	1442	852	1325	570	0	0	0	19	743	1165	0	27	0	7	222	2	918	1681	2228	0	367	2502	1475	352	0	242	2450	835	2	0	814	298	1731	0	191	309	666	230	177	0	95
ENSG00000088367	EPB41L1	protein_coding	18	11	36	15	22	27	7	6	0	0	0	0	1	0	0	0	0	0	0	0	0	0	0	0	0	0	0	0	0	0	0	0	0	0	0	1	0	0	0	0	0	0	0	0	0	0	0
ENSG00000088386	SLC15A1	protein_coding	1	2	0	0	0	0	4	37	0	0	0	0	0	0	0	0	0	0	0	0	0	0	0	0	0	0	0	0	0	1	0	0	0	0	0	174	2	0	0	0	0	0	0	0	0	0	0
ENSG00000088387	DOCK9	protein_coding	8312	11060	5475	7764	3971	3512	2467	2120	74	4	0	0	0	2	0	22	214	0	0	128	294	439	0	138	0	0	4	20	9	113	1	72	0	0	0	3	0	0	0	0	36	51	0	16	5	319	1
ENSG00000088448	ANKRD10	protein_coding	5747	6886	13282	14250	8424	10636	5313	9430	1036	1127	148	2	6069	2432	1917	2345	5192	1371	3685	467	347	2977	1344	88	120	3238	765	3116	4438	1753	1	1386	432	2541	697	35	2254	2626	1017	1	3533	3692	1947	854	160	3193	2448
ENSG00000088451	TGDS	protein_coding	732	1019	2512	2779	3434	4209	2165	1607	702	1854	36	2528	0	146	109	2419	1122	1034	875	3820	1866	1850	833	981	34	4	1206	11	1073	246	0	1090	1	681	0	974	473	2347	1073	7	1513	908	430	581	251	86	1589
ENSG00000088538	DOCK3	protein_coding	323	329	118	288	165	335	154	73	24	0	0	0	0	0	62	0	0	0	0	0	33	0	0	0	0	0	0	2	0	0	1	0	0	0	0	2	0	0	0	0	0	0	0	2	81	0	0
ENSG00000088543	C3orf18	protein_coding	1040	1209	571	494	2320	2788	873	1153	4	0	0	0	0	0	0	0	0	0	0	0	121	0	0	0	0	0	0	0	1642	0	0	0	3	0	0	1	0	0	35	0	0	3	0	0	0	0	0
ENSG00000088682	COQ9	protein_coding	1005	1437	3271	3089	3044	3489	1915	1257	40	95	0	0	0	1	1410	847	55	249	1345	1	481	230	2176	141	1852	175	84	0	87	668	0	889	497	38	67	23	499	375	1066	0	795	170	2152	545	0	682	429
ENSG00000088726	TMEM40	protein_coding	7	2	28	3	4	3	0	0	0	0	0	0	0	0	0	0	0	0	0	0	0	0	0	0	0	0	0	0	0	0	0	0	0	0	0	0	0	0	0	0	0	0	0	0	0	0	0
ENSG00000088727	KIF9	protein_coding	66	92	241	194	148	162	229	51	27	27	0	11	22	0	417	0	90	33	36	0	34	9	144	0	104	21	58	0	0	0	0	4	35	0	0	0	0	0	62	0	36	83	199	31	0	0	0
ENSG00000088756	ARHGAP28	protein_coding	0	4	0	0	1	1	1	8	0	0	0	0	0	0	0	0	0	0	0	0	0	0	0	0	0	0	0	0	0	0	0	0	0	0	0	0	0	0	0	0	0	0	0	0	0	0	0
ENSG00000088766	CRLS1	protein_coding	1163	1631	5162	6094	4159	5827	2277	1395	36	0	59	0	0	1112	7	7	14	84	0	2	191	97	663	2	58	0	4	1	7	41	0	11	226	44	584	5	0	9	23	0	0	1093	0	93	2	24	141
ENSG00000088782	DEFB127	protein_coding	0	0	0	0	0	0	0	0	0	0	0	0	0	0	0	0	0	0	0	0	0	0	0	0	0	0	0	0	0	0	0	0	0	0	0	0	0	0	0	0	0	0	0	0	0	0	0
ENSG00000088808	PPP1R13B	protein_coding	1048	1546	901	716	616	641	268	96	0	0	219	0	0	0	0	0	0	0	0	0	0	0	0	132	0	0	0	0	0	0	0	0	0	269	0	3	0	0	0	0	0	0	0	0	0	0	0
ENSG00000088812	ATRN	protein_coding	2094	2434	3843	3580	2451	2445	1711	1680	0	9	0	0	0	0	0	5	0	0	75	5	14	0	0	0	302	0	151	0	0	82	0	0	1	0	0	0	14	0	2	4	89	17	20	0	0	0	84
ENSG00000088826	SMOX	protein_coding	20	18	3779	2603	1140	1469	2145	962	2	2	137	18	2	0	0	88	0	0	0	4	21	0	918	0	0	38	0	2	108	0	0	0	1	31	0	0	0	0	404	0	282	0	47	0	11	0	0
ENSG00000088827	SIGLEC1	protein_coding	170	85	1	0	0	0	3	0	0	0	0	0	0	0	0	0	0	0	0	0	0	0	0	0	0	0	0	0	0	0	0	0	0	0	0	0	0	0	0	0	0	0	0	0	0	0	0
ENSG00000088832	FKBP1A	protein_coding	3087	3865	13527	13476	12729	16030	12714	11273	3251	1263	1790	4656	220	43	7242	6333	2140	2236	5598	2584	1318	3813	6206	2598	4834	4109	3022	14	6684	3165	273	1481	2939	4603	1828	1300	1066	2562	3167	87	2882	3630	3247	3893	877	2076	1566
ENSG00000088833	NSFL1C	protein_coding	1433	1851	4516	3946	4215	5039	2162	1875	78	648	0	1	0	4	355	18	72	641	55	564	317	491	324	1327	754	785	2398	2	127	136	0	1	151	219	1945	2	460	512	26	313	32	253	309	3	137	57	423
ENSG00000088836	SLC4A11	protein_coding	11	30	308	130	256	245	155	92	0	0	0	0	0	0	0	0	0	0	0	0	0	19	0	0	0	0	0	0	0	0	0	0	0	0	0	0	0	0	1	0	0	0	0	0	0	0	0
ENSG00000088854	C20orf194	protein_coding	564	1126	378	323	376	429	865	1021	106	4	63	46	9	2	12	9	22	76	64	0	8	405	78	4	7	49	96	1	27	2	31	0	18	2	443	33	40	24	12	8	16	4	20	8	3	2	15
ENSG00000088876	ZNF343	protein_coding	685	957	1567	1413	1049	1154	533	429	4	0	0	355	0	0	0	0	0	6	0	0	3	0	5	0	16	0	0	0	0	5	0	0	5	0	1	0	17	0	0	0	0	1	0	0	0	616	0
ENSG00000088881	EBF4	protein_coding	147	138	59	47	40	53	18	14	0	0	0	0	0	0	0	0	0	0	0	0	0	0	0	0	0	0	0	0	0	0	0	0	0	0	0	0	0	0	0	0	0	0	0	0	0	0	0
ENSG00000088882	CPXM1	protein_coding	1	4	62	14	9	12	21	17	0	0	0	0	2	0	0	0	0	0	0	0	0	0	0	0	0	0	0	0	0	0	0	0	0	0	0	0	0	0	0	0	0	0	0	0	0	0	0
ENSG00000088888	MAVS	protein_coding	2689	3579	3724	3752	4113	2902	3035	3409	2	234	0	0	11	0	0	17	0	81	7	0	4	2	24	43	402	0	0	0	0	183	0	1	26	30	0	153	0	0	22	0	103	554	137	38	4	16	0
ENSG00000088899	PROSAPIP1	protein_coding	450	523	103	47	86	112	52	63	0	0	0	0	0	0	0	0	0	0	0	0	0	0	0	0	0	0	0	0	0	0	0	0	0	0	0	0	0	0	0	0	0	0	0	477	0	0	0
ENSG00000088926	F11	protein_coding	6	10	0	0	1	1	0	0	0	0	0	0	0	0	0	0	0	0	0	0	0	0	0	0	0	0	0	0	0	0	0	0	0	0	0	4	0	0	0	0	0	0	0	0	1	0	0
ENSG00000088930	XRN2	protein_coding	5497	6879	22954	27253	14983	17089	12484	8416	3120	1258	5715	3294	89	1314	1759	2970	447	587	1760	9702	3248	1091	3301	3735	7389	1032	1474	87	2918	1726	0	3437	678	1380	1175	2	123	1606	661	1934	1311	3843	2196	2856	2186	1300	2305
ENSG00000088970	PLK1S1	lincRNA	1855	2164	477	464	712	727	425	372	0	0	2	0	5	0	0	69	0	0	0	26	209	51	0	0	0	0	0	0	184	0	0	0	0	411	0	0	0	53	0	223	19	0	3	0	0	28	0
ENSG00000088986	DYNLL1	protein_coding	2295	2607	9413	7886	10324	13132	7125	8017	4190	3694	4403	836	5	0	4174	3985	1740	4303	2697	2237	3925	3988	3968	5479	4087	5427	5159	38	2901	3482	0	4622	1965	2705	4923	631	2800	5593	2184	2686	2901	4111	2723	1876	381	4238	1739
ENSG00000088992	TESC	protein_coding	139	210	1499	826	1354	1163	2521	3038	123	73	0	0	151	0	36	0	0	0	0	0	168	3	2	0	81	18	255	0	6	7	0	0	11	336	175	399	11	0	97	1748	0	0	39	27	0	24	411
ENSG00000089006	SNX5	protein_coding	2858	3529	8989	10158	10587	14480	9640	6732	2388	798	2814	1	110	5269	382	2183	2191	668	3363	575	284	977	869	316	1416	255	5352	509	3327	1747	4	68	109	953	1185	1061	1753	1757	2546	1293	2367	95	962	806	1	1740	2421
ENSG00000089009	RPL6	protein_coding	11843	12670	19901	21629	19082	26997	14416	9112	1145	1502	521	1427	459	0	2099	1803	1777	1082	2584	1541	1176	1462	3414	1479	1374	2322	1148	601	1539	1529	604	2155	554	2733	2211	1286	1280	919	1974	812	2648	2162	1597	2322	216	2861	1724
ENSG00000089012	SIRPG	protein_coding	4136	3777	310	296	518	514	1384	866	283	1	1326	89	0	0	43	0	0	1879	0	150	1024	222	206	0	84	844	0	7	664	194	0	63	1	55	109	424	935	0	30	0	0	5	1319	917	632	0	1
ENSG00000089022	MAPKAPK5	protein_coding	2338	2930	7553	7737	4503	5156	2496	1612	215	0	5	1177	0	46	12	0	0	0	2	0	499	2	3	0	0	66	32	61	10	1039	0	0	57	69	374	12	3	0	110	1442	41	119	10	146	0	0	163
ENSG00000089041	P2RX7	protein_coding	601	1139	203	315	112	109	227	385	348	0	0	0	0	0	0	0	0	0	0	0	0	46	0	0	0	0	0	0	0	0	1	0	0	0	0	0	0	0	0	0	0	0	0	0	0	0	0
ENSG00000089048	ESF1	protein_coding	1114	1273	7885	8552	6578	7401	3182	1896	438	601	11	2	1071	467	659	1990	285	273	432	625	366	279	878	1710	137	1051	665	474	50	178	0	288	286	870	64	23	425	1595	897	0	279	448	299	713	185	17	1520
ENSG00000089050	RBBP9	protein_coding	632	943	1859	1865	3517	3567	2209	2935	374	1978	0	1	1	0	0	0	0	74	0	143	236	449	1337	221	1	127	306	0	0	493	0	0	8	1980	1	85	618	137	1	1	0	81	1	329	0	0	0
ENSG00000089053	ANAPC5	protein_coding	11089	12898	19093	18576	15596	18303	12267	9769	1883	895	1090	347	0	2	7060	2271	1366	4555	805	710	1775	1590	3440	322	5757	4332	1900	342	2436	1842	2	7377	3119	10857	2831	512	982	2363	2910	10	1135	2843	1632	220	130	6569	8106
ENSG00000089057	SLC23A2	protein_coding	3372	3896	4053	4059	4500	3340	3189	2219	70	33	0	25	277	0	0	0	0	0	3	6	28	685	12	160	1	902	0	0	0	1	0	0	0	591	0	0	60	0	2	0	189	0	0	30	0	0	0
ENSG00000089060	SLC24A6	protein_coding	4481	4957	873	630	762	803	900	654	0	0	0	0	0	29	0	0	31	0	0	8	0	0	0	0	0	0	0	0	0	194	2	0	0	11	0	0	0	0	0	0	0	0	0	0	0	0	0
ENSG00000089063	TMEM230	protein_coding	3377	3827	4380	4125	5524	5948	3074	3179	1271	1128	40	2675	4	0	1333	1461	1144	809	1129	1752	1281	1083	2473	752	3371	138	287	881	2719	1054	1	981	147	2170	690	1	1297	358	4	6	10	328	2047	331	25	127	1326
ENSG00000089091	DZANK1	protein_coding	218	263	156	158	207	195	147	90	0	0	0	0	0	0	0	0	2	0	0	0	176	0	74	0	0	0	0	0	0	14	0	0	0	0	0	2	0	0	0	0	0	0	0	0	0	864	0
ENSG00000089094	KDM2B	protein_coding	2937	4167	5025	4089	4677	4552	2761	1956	8	0	0	0	1	0	0	0	0	1	135	0	25	0	0	11	4	0	0	4	971	246	0	0	0	35	47	29	0	0	0	0	1	162	0	16	0	0	260
ENSG00000089101	C20orf26	protein_coding	0	4	2	1	1	3	1	0	0	0	0	0	0	0	0	0	0	0	0	0	0	0	0	0	0	0	0	0	0	0	3	0	0	0	0	0	0	0	0	0	0	0	0	0	0	0	0
ENSG00000089116	LHX5	protein_coding	0	0	0	0	1	0	0	0	0	0	0	0	0	0	0	0	0	0	0	0	0	0	0	0	0	0	0	0	0	0	0	0	0	0	0	0	0	0	0	0	0	0	0	0	0	0	0
ENSG00000089123	TASP1	protein_coding	442	663	1023	1091	891	1016	593	296	20	160	0	1	0	115	0	173	319	1041	21	3	27	1328	0	160	0	0	128	0	101	411	1	0	0	9	9	1361	71	964	0	836	48	2135	291	543	0	77	53
ENSG00000089127	OAS1	protein_coding	734	919	674	178	1804	720	1801	7125	59	113	75	38	0	90	623	0	1136	1909	627	0	1700	38	3860	648	4	0	2748	0	0	11	0	154	32	778	343	1273	218	1660	103	0	1558	519	56	1314	12	2022	0
ENSG00000089154	GCN1L1	protein_coding	9832	11154	35878	30391	22806	20278	19025	12822	181	1124	0	614	196	8	480	602	518	547	5	849	74	73	991	277	1608	245	1325	1355	12	2143	5	20	647	76	133	133	1	38	999	207	27	1962	1	2149	12	1291	0
ENSG00000089157	RPLP0	protein_coding	22069	27205	52942	51524	46368	71859	50560	28251	15790	16465	17221	25087	5267	1442	27339	17962	23006	23979	28304	29202	21096	12347	23896	19108	27077	15835	22205	3202	24702	18550	326	25949	13944	32542	28641	14251	18665	18715	15943	21619	19358	34559	28940	23938	6445	33241	34204
ENSG00000089159	PXN	protein_coding	9969	11798	3381	2624	2856	2712	1669	828	9	0	1	0	1	0	362	4	0	226	0	2	27	15	268	0	1	8	396	0	338	137	0	0	0	71	0	472	0	1	249	1	0	181	0	0	0	0	0
ENSG00000089163	SIRT4	protein_coding	52	79	34	35	100	122	30	41	11	0	0	0	0	0	0	0	0	0	0	0	11	0	0	0	240	0	0	0	0	0	0	0	0	0	0	0	0	0	0	0	0	0	0	0	0	0	92
ENSG00000089169	RPH3A	protein_coding	20	54	1	0	2	0	0	0	0	0	0	0	0	0	0	0	0	0	0	0	0	0	0	0	0	0	0	0	0	0	2	0	0	0	0	0	0	0	0	0	0	0	0	0	0	0	0
ENSG00000089177	KIF16B	protein_coding	738	1272	456	393	848	604	956	572	0	0	0	0	0	0	1304	0	4	0	0	0	1	0	0	0	12	1	0	0	222	130	2	2	0	111	0	0	0	0	1	3	257	382	0	0	0	0	0
ENSG00000089195	TRMT6	protein_coding	1321	1521	5494	5482	5718	6695	2942	1724	45	174	0	613	0	0	170	975	689	1	2686	5	1005	2	1302	74	339	264	2255	6	194	23	2	1	13	902	35	3	1683	290	141	0	150	2563	30	0	71	13	1697
ENSG00000089199	CHGB	protein_coding	95	26	62	27	32	86	30	12	0	4	0	0	0	0	0	0	0	0	0	6	0	74	0	0	0	0	0	0	0	0	1	0	0	0	0	0	0	0	0	0	0	0	0	0	0	0	0
ENSG00000089220	PEBP1	protein_coding	5290	6331	8740	8464	9311	12169	7476	5711	1849	1258	137	3144	34	381	2902	3005	3704	836	2576	1201	1884	1497	1556	2580	3227	1337	2142	1694	1030	1378	0	1310	944	1353	1619	2465	2229	544	4321	1475	1308	3380	1883	336	664	3526	3000
ENSG00000089225	TBX5	protein_coding	0	0	0	0	0	0	0	0	0	0	0	0	0	0	0	0	0	0	0	0	0	0	0	0	0	0	0	0	0	0	0	0	0	0	0	0	0	0	0	0	0	0	0	0	0	0	0
ENSG00000089234	BRAP	protein_coding	1194	1566	3320	3115	2602	2796	1644	1505	0	521	0	0	0	0	13	174	0	5	0	0	26	0	0	0	425	0	96	0	0	304	6	0	3	304	0	5	0	0	12	120	679	0	0	0	9	0	224
ENSG00000089248	ERP29	protein_coding	9725	10840	4001	3119	3703	4930	5114	4145	480	186	1	294	191	0	143	210	1	11	1168	1124	510	0	1	319	419	207	1058	0	836	91	1	408	658	545	1078	0	534	698	643	0	519	38	766	443	221	0	1110
ENSG00000089250	NOS1	protein_coding	1	0	2	0	1	2	0	4	0	0	0	0	0	0	0	0	0	0	0	0	0	1	0	0	0	0	0	0	0	0	2	0	1	0	0	42	0	0	0	0	0	0	0	0	0	0	0
ENSG00000089280	FUS	protein_coding	25718	29846	60045	42046	43744	44084	30213	20385	2444	323	4343	589	120	1964	139	1325	2709	99	632	1086	2025	491	28	281	170	2717	1560	476	3199	1343	14	3527	1137	2454	388	2469	639	2295	770	5154	1748	1297	730	1823	986	213	2879
ENSG00000089289	IGBP1	protein_coding	3843	4403	2940	2961	2683	3801	1842	2001	1028	1691	0	0	2	0	2619	78	186	1931	164	1380	1260	69	1	30	622	523	912	55	3177	94	0	2030	1087	2871	24	113	2463	577	2332	0	415	1920	16	233	5	865	1812
ENSG00000089327	FXYD5	protein_coding	20286	24997	9764	7889	10717	13384	9809	12827	2064	2070	328	2951	161	401	3765	3594	2445	2303	3671	1939	2160	2109	3582	4323	2536	1574	6939	1	4165	2814	14	1131	1289	5659	2864	38	1865	3754	1900	5345	5042	3495	5557	1777	1038	5530	4945
ENSG00000089335	ZNF302	protein_coding	2173	2907	1891	2275	2107	3035	845	899	23	0	0	0	0	0	11	0	0	0	0	93	2	268	0	0	73	0	0	0	0	24	0	0	0	0	0	14	0	0	33	0	37	0	0	0	0	0	0
ENSG00000089351	GRAMD1A	protein_coding	6045	6697	11256	6903	12148	12627	8043	10137	20	0	6	3	1	0	51	0	13	43	0	1	126	74	28	0	1	1	104	0	325	6	0	0	19	42	1	0	0	50	35	56	1	0	32	0	1	5	0
ENSG00000089356	FXYD3	protein_coding	0	2	2	0	0	0	0	0	0	0	0	0	0	0	0	0	0	0	0	0	0	0	0	0	0	0	0	0	0	0	0	0	0	0	0	0	0	0	0	0	0	0	0	0	0	0	0
ENSG00000089472	HEPH	protein_coding	1	0	6	33	14	22	7	38	0	0	0	0	0	37	0	0	0	0	0	0	0	0	0	0	0	0	0	1	0	0	2	0	0	0	0	4	0	0	0	0	0	0	1005	0	0	0	0
ENSG00000089486	CDIP1	protein_coding	1588	2040	5487	4104	5600	6065	3182	3251	7	0	5	738	46	0	116	36	0	391	156	2117	7	2	55	0	2211	19	23	0	9	10	5	43	883	74	11	0	23	75	688	166	12	0	9	555	89	100	1
ENSG00000089505	CMTM1	protein_coding	39	79	69	46	45	48	47	91	0	0	0	0	0	0	0	0	0	0	0	0	0	0	0	0	0	0	0	0	0	0	0	379	0	0	0	0	0	7	0	0	0	0	0	0	0	0	0
ENSG00000089558	KCNH4	protein_coding	11	6	3456	2012	426	406	112	24	0	0	0	0	0	0	0	0	0	0	0	0	0	14	0	0	0	0	0	0	0	0	0	0	0	0	0	0	0	0	0	0	0	0	2	0	0	0	0
ENSG00000089597	GANAB	protein_coding	17575	21008	6622	7940	17054	16413	19809	20090	31	51	4	13	0	31	9	5	202	19	87	86	93	234	2	38	21	3	89	60	395	117	0	44	80	85	2	10	5	28	12	123	113	30	39	24	0	17	172
ENSG00000089639	GMIP	protein_coding	5464	6879	5064	2945	3767	3911	5694	5778	0	0	0	2	0	1	89	5	0	0	0	0	7	6	0	0	0	7	245	0	0	73	0	324	1	219	53	0	404	12	16	0	20	19	0	0	0	74	0
ENSG00000089682	RBM41	protein_coding	797	1173	1085	1285	1455	1199	721	751	248	0	19	0	0	1222	107	68	0	0	221	0	5	1	974	3	670	2398	0	0	80	43	0	44	0	126	0	0	278	0	0	97	0	15	344	669	874	29	85
ENSG00000089685	BIRC5	protein_coding	49	30	22	17	825	1132	1845	1329	1068	1135	365	31	0	1	571	2369	42	1807	891	541	1519	3913	2056	90	2893	1470	637	19	1261	1503	0	395	1442	2358	2241	0	312	950	1328	0	58	822	861	1097	0	748	1855
ENSG00000089692	LAG3	protein_coding	426	405	1424	503	1229	866	4705	1096	154	27	0	0	5	2103	0	385	85	18	91	0	0	10	1079	0	0	48	670	3	0	58	0	4	118	0	0	1	0	2	0	0	149	0	227	0	441	0	0
ENSG00000089693	MLF2	protein_coding	3579	4222	13199	10375	8916	11157	6094	4767	23	3	27	353	6	1	1643	1326	372	333	148	1009	9	335	0	80	3	48	137	0	1	634	0	221	10	128	498	1023	4	23	7	658	17	498	1	1134	156	1317	22
ENSG00000089723	OTUB2	protein_coding	158	164	193	196	155	207	141	91	0	0	0	0	0	0	0	0	0	0	0	0	0	0	0	0	0	39	0	0	0	10	0	0	0	0	0	0	0	0	0	0	0	0	0	0	0	0	0
ENSG00000089737	DDX24	protein_coding	14155	15466	24184	21247	16045	17414	13321	9911	2168	322	2379	194	1763	4385	2676	1644	2329	1457	19	190	2694	372	328	710	2082	3237	3420	851	918	1517	2	1114	1030	4679	351	30	647	398	767	0	3525	5964	2042	807	112	5050	4513
ENSG00000089775	ZBTB25	protein_coding	2732	3497	751	810	748	734	576	806	0	739	0	0	0	3211	1	0	558	0	0	0	0	0	0	3781	39	0	0	0	989	0	1	15	0	484	0	0	395	0	3	0	0	1035	0	0	81	29	0
ENSG00000089818	NECAP1	protein_coding	3368	3549	3257	3070	2628	2464	1578	1650	769	19	1	2331	837	7	871	11	0	214	1551	59	0	0	1525	0	0	0	0	1	48	0	1	0	0	1	530	0	24	0	33	0	616	3727	2222	2	46	0	0
ENSG00000089820	ARHGAP4	protein_coding	20154	25328	3293	2084	2904	3922	6400	5981	100	9	0	0	5	0	0	0	6	92	123	422	0	0	7	195	1	1	25	3	36	5	0	0	0	355	105	0	0	0	160	547	2	35	0	10	0	0	2
ENSG00000089847	ANKRD24	protein_coding	112	156	32	14	81	89	127	59	0	24	0	0	0	0	0	0	0	0	0	0	0	0	55	0	0	0	0	0	0	0	1	0	0	0	0	0	0	0	0	0	0	0	0	0	0	0	0
ENSG00000089876	DHX32	protein_coding	251	684	1580	2023	1561	2210	1099	762	10	1	0	0	0	0	0	0	0	0	0	0	50	275	0	1380	0	4	12	0	129	0	0	0	0	0	0	0	59	0	16	0	97	0	821	0	0	0	0
ENSG00000089902	RCOR1	protein_coding	1968	2442	4617	3993	3193	2810	1882	1890	0	0	3	0	0	512	1	471	0	2	0	0	0	43	0	0	0	16	402	0	1	0	0	1	1	0	0	0	0	259	0	7	32	0	1169	1	0	0	191
ENSG00000089916	GPATCH2L	protein_coding	5328	6760	5359	6288	5036	3959	3826	3893	479	53	11	485	44	2987	60	111	176	783	135	1516	1044	232	893	2	5	7	278	1815	1257	251	5	93	25	570	0	27	350	49	293	416	347	606	509	10	27	33	451
ENSG00000090006	LTBP4	protein_coding	3089	4805	8831	5407	1544	2025	1885	885	0	0	0	0	0	0	36	86	1	0	209	0	0	0	0	0	0	11	0	1	0	4	0	0	0	14	0	37	0	0	0	0	2	0	0	0	0	0	0
ENSG00000090013	BLVRB	protein_coding	318	423	454	319	605	1003	396	472	48	1	0	0	46	0	996	272	0	144	145	0	0	0	730	0	0	0	35	0	647	0	0	0	354	2	189	0	0	0	0	2	1145	0	2	116	0	1	1
ENSG00000090020	SLC9A1	protein_coding	1740	2103	1297	1018	2092	2103	2055	1694	39	2	0	0	2	0	0	0	0	0	0	0	66	0	8	118	0	1	0	0	15	9	0	13	0	3	119	19	5	0	1	0	0	2	0	0	0	0	0
ENSG00000090054	SPTLC1	protein_coding	1738	2187	4455	5035	5381	5343	3393	2584	322	301	48	0	1	0	321	119	1106	0	197	2236	384	437	1662	14	7	3	1441	329	140	743	4	273	0	43	1	18	0	885	733	0	894	0	562	645	564	1734	0
ENSG00000090060	PAPOLA	protein_coding	15596	18433	34167	36697	30863	29869	14102	13346	375	116	440	1908	363	2	1785	3090	1212	560	1238	330	1643	199	3393	1857	1712	2741	336	315	1534	980	0	461	3503	212	147	47	36	261	907	5	110	349	1562	718	828	530	1569
ENSG00000090061	CCNK	protein_coding	3044	3890	6703	5634	6478	5790	4639	4236	158	249	164	439	72	0	115	0	265	93	376	14	97	62	666	0	6	134	46	0	82	17	0	5	55	39	1	320	64	0	163	4	94	236	68	593	133	123	0
ENSG00000090097	PCBP4	protein_coding	1186	1308	411	325	1019	1393	692	682	0	0	0	0	0	0	0	0	0	0	0	29	0	0	1	0	0	0	0	0	0	0	0	0	1	0	0	0	0	0	0	0	0	0	2	0	0	0	0
ENSG00000090104	RGS1	protein_coding	3559	2985	8459	7947	6230	5155	3349	5839	1152	2523	2	1	1322	516	48	17	1144	2446	82	238	3521	1608	1379	5608	3111	1170	978	7293	3018	635	2	1324	1863	1793	0	898	3120	444	401	314	70	1195	602	2173	335	13	1731
ENSG00000090238	YPEL3	protein_coding	2505	2690	165	124	147	130	219	477	0	0	0	0	0	0	0	0	0	0	0	0	0	0	0	0	0	0	0	0	2	0	0	0	0	0	0	0	0	0	0	0	5	0	0	0	0	0	6
ENSG00000090263	MRPS33	protein_coding	847	1206	1672	2167	4181	6790	2126	1941	610	310	1197	0	1068	0	1329	169	123	835	4	684	342	303	608	524	2001	202	557	0	316	665	0	854	634	897	121	46	221	861	382	283	646	199	1242	740	169	1333	1507
ENSG00000090266	NDUFB2	protein_coding	1841	2506	3762	3702	3678	5495	2333	1839	927	754	972	458	5	1269	1593	699	1053	732	1093	1102	1409	1256	774	653	356	931	2105	239	1259	743	0	592	397	1619	765	1007	634	580	1104	1149	894	1057	1146	757	307	1147	2026
ENSG00000090273	NUDC	protein_coding	1944	2506	12482	9123	6919	10000	9336	5020	437	369	174	1660	47	56	1628	462	602	23	1096	37	1125	26	667	0	172	129	408	335	196	778	0	53	89	2144	38	930	331	2597	336	10	1111	334	542	887	416	373	496
ENSG00000090316	MAEA	protein_coding	4211	4641	6559	4705	3837	4210	3497	3313	262	0	1	257	0	15	26	117	346	80	57	0	6	0	0	24	5	800	993	1	0	30	0	6	232	436	0	10	0	663	1033	0	140	309	441	0	13	22	518
ENSG00000090339	ICAM1	protein_coding	353	510	5090	3317	6989	6105	5329	8473	49	0	0	7	1	0	3	0	35	2	885	508	0	180	0	58	202	0	74	4	3	0	0	0	126	1599	29	2	489	147	317	0	0	4	987	9	6	182	578
ENSG00000090372	STRN4	protein_coding	2879	3304	9374	6489	5353	5560	4378	3331	1	0	0	1	22	27	3	6	279	1	459	34	5	12	0	387	0	36	1	0	0	85	0	38	34	32	583	1	0	131	7	0	0	9	0	10	97	3	1
ENSG00000090376	IRAK3	protein_coding	415	565	44	35	163	133	733	480	0	6	3	0	13	0	0	0	0	2	1	0	0	0	1	0	3	0	3	0	0	0	0	5	1	0	0	0	1	0	0	4	0	0	0	0	0	1	3
ENSG00000090382	LYZ	protein_coding	9235	10026	1	1	1	2	1	1	0	0	0	0	0	0	0	0	0	0	0	0	0	0	0	0	0	0	0	0	0	0	0	0	0	0	0	7	0	0	0	0	0	0	0	0	0	0	0
ENSG00000090402	SI	protein_coding	0	0	0	0	0	1	0	0	0	0	0	0	0	0	0	0	0	0	0	0	0	0	0	0	0	0	0	0	0	0	2	0	0	0	0	0	0	0	0	0	0	0	0	0	0	0	0
ENSG00000090432	MUL1	protein_coding	737	853	3429	2799	1873	2214	1423	1282	0	0	0	0	111	0	18	0	0	0	1562	0	0	0	0	0	4110	2	43	0	0	0	0	109	181	713	1	0	0	199	53	0	46	1	0	147	0	2	0
ENSG00000090447	TFAP4	protein_coding	1218	1281	3082	2473	1678	2068	1438	615	2	0	0	2	1	7	2	8	0	0	0	7	1	7	0	0	3	2	9	3	0	0	7	0	1	5	10	1	0	3	2	0	0	8	0	3	0	5	1
ENSG00000090470	PDCD7	protein_coding	1113	1535	3096	3165	3139	3553	2527	1517	1251	142	587	1	10	9	83	176	40	0	0	22	17	27	378	35	33	155	5	82	32	1829	0	0	167	119	22	10	3010	3	20	69	264	20	29	363	534	0	10
ENSG00000090487	SPG21	protein_coding	2685	3355	7601	7716	4346	5833	4027	3053	689	176	15	85	2	0	939	0	2	11	1	0	348	270	61	166	2012	0	0	375	33	186	4	0	35	141	5	33	128	2703	3	19	26	3465	36	87	0	0	6
ENSG00000090512	FETUB	protein_coding	0	0	0	0	0	0	0	0	0	0	0	0	0	0	0	0	0	0	0	0	0	0	0	0	0	0	0	0	0	0	0	0	0	0	0	0	0	0	0	0	0	0	0	0	0	0	0
ENSG00000090520	DNAJB11	protein_coding	2023	2292	10544	11335	12721	13811	7621	6637	241	1000	1177	66	239	0	534	647	2856	450	2530	449	391	688	1987	1939	1324	2836	997	456	827	240	27	399	301	1425	1530	214	525	1775	591	489	284	512	484	197	349	4109	842
ENSG00000090530	LEPREL1	protein_coding	48	43	33	104	4	76	0	0	0	0	0	0	0	0	0	0	0	0	0	0	0	0	0	0	0	0	0	0	0	0	0	0	0	0	0	567	0	0	0	0	0	0	0	0	0	0	0
ENSG00000090534	THPO	protein_coding	1	0	1	0	0	2	1	0	0	0	0	0	0	0	0	0	0	0	0	0	0	0	0	0	0	0	0	0	0	0	0	0	0	0	0	0	0	0	0	0	0	0	0	0	0	0	0
ENSG00000090539	CHRD	protein_coding	0	3	9	3	2	4	0	0	0	0	0	0	0	0	0	0	0	0	0	0	0	0	0	0	0	0	0	0	0	0	1	0	0	0	0	0	0	0	0	0	0	0	0	0	0	0	0
ENSG00000090554	FLT3LG	protein_coding	4844	6522	852	748	1014	1095	434	700	0	0	0	0	0	0	6	0	0	1	0	0	3	0	50	0	0	12	160	0	18	1	0	0	0	4	24	763	0	0	0	24	25	0	0	0	0	0	0
ENSG00000090565	RAB11FIP3	protein_coding	2055	2512	4345	3451	3060	3569	1986	1074	0	0	0	0	1	1	0	0	0	0	0	0	0	0	0	0	0	0	0	0	0	0	0	0	0	1	0	0	0	0	0	0	0	177	0	0	0	0	0
ENSG00000090581	GNPTG	protein_coding	1929	2270	2670	2072	1241	1586	877	806	1	0	0	0	0	0	8	14	0	0	0	0	0	0	12	0	25	0	544	0	0	3	0	130	149	33	0	0	1	0	0	0	171	282	0	0	0	0	0
ENSG00000090612	ZNF268	protein_coding	751	926	2913	2906	2378	2852	912	1007	0	65	2	256	0	0	28	941	0	0	1391	432	210	1	346	0	3832	3	0	0	0	2	0	100	16	0	0	1243	0	1	728	0	74	1	24	76	0	0	1399
ENSG00000090615	GOLGA3	protein_coding	6433	7492	15719	12499	11326	10159	6201	5795	324	780	14	252	1	0	3	750	266	1411	18	1340	456	201	539	29	275	1519	1	2	1847	509	2	1015	107	1604	44	54	816	513	1790	0	483	656	2663	88	885	1465	0
ENSG00000090621	PABPC4	protein_coding	8560	9418	25387	22318	14464	16674	11673	6024	369	91	322	824	11	420	663	54	1144	90	926	228	1545	94	440	1390	446	92	120	181	324	678	2	1975	1372	1115	615	76	86	31	1367	271	2232	1399	552	14	82	2054	546
ENSG00000090659	CD209	protein_coding	21	20	1	0	3	2	0	4	0	0	1	1	0	0	2	0	1	0	0	0	0	2	0	0	2	0	0	0	1	1	1	0	0	1	0	0	0	0	2	3	3	0	2	0	0	0	0
ENSG00000090661	CERS4	protein_coding	1143	1202	1349	1006	1063	1187	890	841	6	0	0	483	0	0	11	279	0	1	32	0	2	0	0	0	0	0	315	0	0	0	0	0	0	0	0	0	0	0	42	0	0	0	0	0	0	0	0
ENSG00000090674	MCOLN1	protein_coding	424	524	728	544	754	769	593	508	0	0	0	2	0	0	0	0	1	0	3	0	0	0	0	0	0	5	121	0	0	11	0	0	0	0	0	5	0	0	22	0	0	0	1	0	0	0	0
ENSG00000090686	USP48	protein_coding	5648	7082	5252	6126	7801	7879	7439	7837	3	58	562	3612	4942	1	1118	12	250	285	269	436	214	796	128	1570	268	607	509	13602	61	1000	0	3620	1556	504	116	1	82	2420	90	1	1174	1883	2	807	63	47	469
ENSG00000090776	EFNB1	protein_coding	290	331	2062	1111	1181	1042	817	362	0	0	0	0	0	0	1	0	0	20	2	0	0	0	0	0	0	0	0	0	0	2	0	0	12	2	0	0	0	0	0	0	0	0	0	0	0	0	479
ENSG00000090857	PDPR	protein_coding	3180	4300	3570	3177	1942	1383	2402	2012	0	0	136	2	0	19	141	253	0	0	1	4	0	0	0	660	0	0	6	0	0	2	0	0	21	3	1	0	0	0	33	0	88	0	0	0	0	0	0
ENSG00000090861	AARS	protein_coding	2539	3740	16912	14228	16197	16948	17022	10993	1024	978	0	2831	114	4	56	1261	3277	378	3365	2989	1202	144	573	228	192	3	65	254	3462	107	1	253	843	2862	2211	772	0	1348	2550	9	504	806	694	2380	51	267	970
ENSG00000090863	GLG1	protein_coding	13755	16449	5175	4032	3927	3325	5216	6981	425	29	0	4	0	2893	0	0	0	1091	24	48	286	3	114	140	3076	58	175	16	0	3	0	1	20	19	259	103	0	0	1	0	3	190	205	0	0	49	0
ENSG00000090889	KIF4A	protein_coding	56	51	71	39	1242	1239	3394	3488	117	2118	1640	0	14	25	53	288	0	100	25	32	388	1658	1173	0	63	119	0	252	524	887	0	2059	28	2040	0	0	2639	1257	36	0	93	496	23	431	0	37	0
ENSG00000090905	TNRC6A	protein_coding	6721	8100	5975	6352	6590	5177	3997	4222	276	0	2169	27	115	1	95	366	40	4	37	518	24	499	1326	586	18	478	83	2652	576	138	1	1338	5	908	1811	5	2	18	11	2547	1082	10	29	42	49	108	81
ENSG00000090920	FCGBP	protein_coding	845	1886	74	38	91	100	49	29	0	0	0	0	0	0	0	0	0	0	0	0	0	2	0	0	0	0	0	0	0	0	0	0	0	0	0	0	0	0	0	0	0	0	0	0	0	0	0
ENSG00000090924	PLEKHG2	protein_coding	2847	3003	727	573	1300	1187	2174	2152	0	0	1	1	175	0	8	0	0	227	40	0	0	2	0	0	0	0	0	0	1	0	0	326	2	0	0	0	7	0	23	1	5	0	0	0	0	0	0
ENSG00000090932	DLL3	protein_coding	2	8	71	53	101	96	67	28	8	0	0	0	0	0	0	0	178	0	0	0	0	0	0	0	127	0	0	0	108	0	0	0	0	0	0	0	0	0	0	0	0	0	0	0	0	0	0
ENSG00000090971	NAT14	protein_coding	77	100	458	300	419	759	681	272	0	0	0	0	55	0	0	0	0	0	0	0	4	0	0	0	0	0	0	0	9	2	0	0	0	0	0	0	0	0	0	0	1	0	0	5	21	0	0
ENSG00000090975	PITPNM2	protein_coding	3774	3317	1332	996	711	730	436	188	0	0	0	0	0	0	0	0	0	0	0	0	0	0	0	0	0	0	0	0	1	0	1	0	0	0	0	0	0	0	0	0	0	0	0	0	0	0	0
ENSG00000090989	EXOC1	protein_coding	2213	3106	3557	4041	3997	4588	2356	2211	2264	4	18	33	0	367	6	33	70	3	3	175	247	5	174	0	13	264	12	1	578	1071	0	115	11	27	6	0	1747	1	624	312	2	57	669	88	0	8	1187
ENSG00000091009	RBM27	protein_coding	3393	4643	11270	11874	9705	8833	5828	4328	808	130	444	587	8	3	128	328	405	962	511	355	649	297	582	117	302	386	313	9	1294	552	1	982	12	1011	838	285	836	199	862	15	1297	394	101	284	206	18	786
ENSG00000091010	POU4F3	protein_coding	3	1	1	0	2	1	3	1	0	0	0	0	0	0	0	0	0	0	0	0	0	0	0	0	0	0	0	0	0	0	0	0	0	0	0	0	0	0	0	0	0	0	0	0	0	0	0
ENSG00000091039	OSBPL8	protein_coding	9760	11905	9950	13266	20678	16471	9688	9779	2123	286	0	1616	1	212	536	1392	21	2079	1502	2102	121	105	6	0	9	373	4	300	225	59	1084	447	50	523	1921	218	517	72	90	0	9	350	44	677	88	396	17
ENSG00000091073	DTX2	protein_coding	436	796	536	389	411	475	577	423	91	0	1	0	0	0	4	0	1	0	0	0	0	0	0	2	0	5	0	0	0	208	2	0	0	0	0	0	1	0	0	0	0	0	0	0	14	0	0
ENSG00000091106	NLRC4	protein_coding	102	177	20	38	40	51	44	22	0	0	0	0	0	0	0	0	0	0	0	0	0	0	0	0	0	0	0	0	0	0	0	0	0	0	0	0	0	0	0	0	0	0	0	0	0	0	0
ENSG00000091127	PUS7	protein_coding	334	558	12518	12717	4915	5196	2456	1343	20	342	0	0	21	0	535	2	274	296	0	536	407	22	1	160	41	20	151	888	186	330	9545	0	477	1963	323	9	0	51	33	0	0	1	22	4	11	52	50
ENSG00000091128	LAMB4	protein_coding	3	3	9	4	0	5	0	0	0	0	0	0	0	0	0	0	0	0	0	0	0	0	0	0	0	0	0	0	0	0	1	0	0	0	0	17	0	0	0	0	0	0	0	0	0	0	0
ENSG00000091129	NRCAM	protein_coding	75	54	284	377	67	280	53	68	0	0	0	0	0	0	0	0	0	0	0	0	0	0	0	0	0	0	0	0	0	0	0	0	0	0	0	0	0	0	0	0	0	0	0	0	0	0	0
ENSG00000091136	LAMB1	protein_coding	86	96	233	246	143	431	54	34	9	0	0	0	0	0	0	0	0	1	0	0	0	684	0	0	5	0	0	0	75	0	0	0	0	0	0	0	0	4	0	0	93	0	0	0	0	0	0
ENSG00000091137	SLC26A4	protein_coding	30	6	98	144	25	30	278	297	0	0	0	1	0	0	0	0	2	0	0	2	0	1	0	0	0	0	0	0	1414	0	0	0	0	0	7	0	0	0	0	0	0	6	0	0	0	0	0
ENSG00000091138	SLC26A3	protein_coding	3	11	13	15	2	3	3	0	0	0	0	0	0	0	0	0	0	0	0	0	0	0	0	0	0	0	0	1	0	0	0	0	0	0	0	0	0	0	0	0	0	0	0	0	0	0	0
ENSG00000091140	DLD	protein_coding	2287	2774	7391	9325	17115	21420	10774	8722	3660	5153	2669	1277	391	3295	3586	3543	2816	5429	6434	2132	4399	3197	8114	3045	5882	316	6157	577	7473	4820	9	6075	241	3002	693	354	2653	3775	2356	33	2560	6313	7779	5480	482	2752	3150
ENSG00000091157	WDR7	protein_coding	2158	2642	2373	2508	2989	2181	2197	2717	0	0	666	0	132	0	0	1	35	0	3	1	0	2	0	0	1	4	26	0	637	29	0	0	0	461	0	0	0	0	4	0	0	0	2	0	0	4	53
ENSG00000091164	TXNL1	protein_coding	1924	2520	7813	9169	8551	11996	5088	4217	613	1844	1	2683	159	617	5245	533	2343	1174	515	2831	822	1674	4825	1961	1004	2686	3030	183	2782	2410	0	731	1563	2528	4254	1786	1051	1905	1665	8	222	2276	4032	1179	676	1618	1670
ENSG00000091181	IL5RA	protein_coding	28	42	0	0	0	0	3	10	0	0	0	0	0	0	0	0	0	0	0	0	0	0	0	0	0	0	0	0	0	0	0	0	0	0	0	1	0	0	0	0	0	0	0	0	0	0	0
ENSG00000091262	ABCC6	protein_coding	51	48	66	73	32	72	15	24	285	0	0	0	0	0	1	0	0	0	0	0	0	2	0	0	0	0	0	0	0	11	0	0	237	0	0	0	0	0	0	0	0	0	0	0	0	0	0
ENSG00000091317	CMTM6	protein_coding	3889	5277	20187	18994	40651	37620	16959	23770	1127	814	1277	4777	18	2159	303	2877	1309	1095	429	4707	1702	564	577	4650	4002	1507	4488	2191	1683	728	662	563	7	1837	1596	2	511	297	623	1437	965	1051	2196	1750	404	7170	1784
ENSG00000091409	ITGA6	protein_coding	18152	16322	988	642	400	764	22	26	0	0	0	0	0	0	0	0	0	0	0	0	0	0	0	0	0	0	0	0	0	0	2	0	0	0	0	1	0	0	0	0	0	0	0	0	0	0	0
ENSG00000091428	RAPGEF4	protein_coding	21	40	0	2	1	5	0	0	0	0	0	0	0	0	0	0	0	0	0	0	0	0	0	0	0	0	0	0	0	0	2	0	0	0	0	68	0	0	0	0	0	0	0	0	0	0	0
ENSG00000091436	MLTK	protein_coding	227	337	1365	2105	5874	5639	3716	2554	88	709	784	28	5	0	563	586	2501	52	60	880	688	122	449	1355	2832	20	57	0	123	640	0	31	19	1504	143	0	53	41	0	12	246	2179	29	84	413	1260	457
ENSG00000091482	SMPX	protein_coding	0	0	2	1	7	0	0	0	0	0	0	0	0	0	0	0	0	0	0	0	0	0	0	0	0	0	0	0	0	0	0	0	0	0	0	0	0	0	0	0	0	0	0	0	0	0	0
ENSG00000091483	FH	protein_coding	1025	1307	3477	3948	7125	9660	6865	4487	828	829	614	5645	41	0	546	85	2390	2772	5816	3413	403	1611	1665	84	4857	251	2657	481	1818	1031	0	772	295	1100	825	557	688	1190	3062	0	3941	441	834	764	7	628	3916
ENSG00000091490	SEL1L3	protein_coding	5366	6231	21306	14760	10231	8939	9216	6820	408	67	2	245	1	10	104	117	101	1773	2023	0	501	227	495	2	17	0	0	2	1432	364	0	2	1244	1308	16	1812	0	11	21	0	0	490	30	7	804	159	563
ENSG00000091513	TF	protein_coding	21	27	2	3	1	1	2	0	0	0	0	0	0	0	0	0	0	0	0	0	0	0	0	0	0	0	0	0	0	0	0	0	0	0	0	0	0	0	0	0	0	0	0	0	0	0	0
ENSG00000091527	CDV3	protein_coding	14370	15974	43339	44395	30443	35314	19068	14947	6415	4415	3665	5885	17	16034	11546	5685	5705	6849	4679	8591	11454	4788	9054	7859	10368	10637	7444	691	4794	11132	89	21543	6287	9000	8282	5941	3246	3202	6309	16	9942	6647	8601	9886	5220	3192	4526
ENSG00000091536	MYO15A	protein_coding	83	106	18	18	15	16	33	24	0	0	0	0	0	0	0	0	0	0	0	0	0	0	0	0	0	0	0	0	0	1	4	0	0	0	0	512	0	0	0	0	0	0	0	0	0	0	0
ENSG00000091542	ALKBH5	protein_coding	3865	5492	6039	5426	5442	6426	5163	3934	1805	24	0	1316	0	146	688	121	2308	1227	1016	2027	202	1313	139	0	2440	94	579	14	22	245	0	2167	386	27	96	1	4	2541	21	222	731	56	4006	688	92	2022	1176
ENSG00000091583	APOH	protein_coding	0	4	1	0	0	0	0	0	0	0	0	0	0	0	0	0	0	0	0	0	0	0	0	0	0	0	0	0	0	0	0	0	0	0	0	0	0	0	0	0	0	0	0	0	0	0	0
ENSG00000091592	NLRP1	protein_coding	32026	36770	973	721	2071	2041	2553	2220	376	0	0	54	90	0	0	82	0	8	58	4	0	1	0	28	18	214	0	8	5	35	0	0	208	0	299	0	0	0	0	0	482	1	41	0	0	8	0
ENSG00000091622	PITPNM3	protein_coding	41	67	76	59	29	42	105	26	14	0	0	0	1	0	0	0	0	0	0	0	0	0	0	0	0	0	0	0	0	0	1	0	0	0	0	0	0	0	0	0	0	0	0	0	0	0	0
ENSG00000091640	SPAG7	protein_coding	1518	1731	3787	3150	3044	3980	3281	2782	134	50	195	86	44	0	1823	1103	1299	1759	15	485	202	156	71	248	97	601	115	48	364	285	0	1456	439	3230	337	74	988	327	1355	867	1944	1432	236	338	846	451	2400
ENSG00000091651	ORC6	protein_coding	130	148	678	796	4747	6046	3364	2176	609	117	1235	23	834	78	2428	1082	1479	463	1	881	664	771	2600	175	2407	470	2608	1297	1556	821	0	510	1278	1076	0	819	983	280	396	1	1441	2143	1981	2084	63	346	5511
ENSG00000091656	ZFHX4	protein_coding	2	5	94	48	16	49	23	127	0	0	0	0	1	0	0	0	0	0	0	0	0	0	0	0	0	0	0	0	0	0	1	0	0	0	0	31	0	0	0	0	0	0	0	0	0	0	0
ENSG00000091664	SLC17A6	protein_coding	2	0	0	0	0	0	0	0	0	0	0	0	0	0	0	0	0	0	0	0	0	0	0	0	0	0	0	0	0	0	0	0	0	0	0	0	0	0	0	0	0	0	0	0	0	0	0
ENSG00000091704	CPA1	protein_coding	0	0	0	1	0	0	0	0	0	0	0	0	0	0	0	0	0	0	0	0	0	0	0	0	0	0	0	0	0	0	0	0	0	0	0	0	0	0	0	0	0	0	0	0	0	0	0
ENSG00000091732	ZC3HC1	protein_coding	568	636	1508	1509	1591	2012	1260	982	532	651	0	0	0	0	8	962	283	1647	467	6	2155	236	216	561	54	26	258	0	139	1496	0	38	0	16	0	0	1870	0	1059	1	1773	1191	770	526	0	0	121
ENSG00000091831	ESR1	protein_coding	880	797	8	10	30	12	25	32	0	0	0	0	0	0	0	0	0	0	30	0	0	0	0	0	0	0	0	0	0	0	0	0	0	0	0	1	0	0	0	0	0	0	0	0	0	0	0
ENSG00000091844	RGS17	protein_coding	15	8	4	5	7	15	8	15	0	0	0	0	0	0	0	0	0	0	0	0	0	0	0	0	0	0	0	0	0	0	0	0	0	0	0	0	0	0	0	0	0	0	0	0	0	0	0
ENSG00000091879	ANGPT2	protein_coding	26	25	17	28	16	40	10	9	0	0	447	0	0	0	0	0	147	0	0	0	0	330	0	0	0	0	0	0	0	83	1	0	0	0	0	0	428	0	0	0	0	0	0	0	0	0	0
ENSG00000091947	TMEM101	protein_coding	813	790	2472	2049	2063	2767	1556	1241	0	0	0	0	62	0	486	0	0	1020	509	827	418	0	0	255	0	50	303	0	1311	59	4	0	55	28	1195	1	92	396	302	0	0	45	1411	458	1345	0	93
ENSG00000091972	CD200	protein_coding	108	155	3918	5516	1884	3633	1268	1802	281	1893	0	0	3	0	2668	0	0	270	2	2	0	37	1210	0	0	501	0	3	1207	0	11	4	0	2596	0	0	0	8	0	7	0	4	520	249	0	148	0
ENSG00000091986	CCDC80	protein_coding	30	9	22	14	10	40	2	4	0	0	0	0	0	0	0	0	0	0	0	0	0	0	0	0	0	0	0	0	0	0	0	0	0	0	0	0	0	0	0	0	0	0	0	0	0	0	0
ENSG00000092009	CMA1	protein_coding	0	0	2	1	10	4	23	1089	0	0	0	0	0	0	0	0	0	0	0	0	0	0	0	0	0	0	0	0	0	0	0	0	0	0	0	0	0	0	0	0	0	0	0	0	0	0	0
ENSG00000092010	PSME1	protein_coding	10854	12947	14714	14720	20094	26760	11086	13728	3372	4838	5600	10174	112	1	9216	6007	7026	4448	8326	13242	7256	6642	9163	6131	13423	5432	8306	6662	9493	7245	1267	3186	7419	13240	3698	4528	1987	6780	6551	756	10219	12457	9293	6288	1413	16791	14342
ENSG00000092020	PPP2R3C	protein_coding	1154	1597	2315	2636	2975	3949	2009	1775	1842	443	1	468	1	0	109	321	0	1128	18	2089	1820	7	254	2558	2983	1	1361	0	883	1349	0	2059	0	273	51	4	117	5	395	0	82	566	1327	1220	188	146	758
ENSG00000092036	HAUS4	protein_coding	509	629	188	209	1393	1608	884	718	0	333	13	1	0	0	270	0	513	23	1	0	6	0	0	10	0	1	7	0	0	19	0	0	256	99	0	5	0	0	0	0	18	109	0	9	0	23	0
ENSG00000092051	JPH4	protein_coding	22	18	14	15	97	60	14	202	0	0	0	0	0	0	0	0	0	0	0	0	0	0	0	0	0	0	0	0	0	0	0	0	0	0	0	0	0	0	0	0	0	0	0	0	0	0	0
ENSG00000092054	MYH7	protein_coding	1	0	1	0	13	11	114	297	0	0	0	0	0	0	0	0	0	12	0	7	0	0	0	0	0	0	0	0	0	37	2	0	0	0	0	2	0	0	0	0	0	0	0	0	0	0	42
ENSG00000092067	CEBPE	protein_coding	23	60	1	0	1	1	0	0	0	0	0	0	0	0	0	0	0	0	0	0	0	0	0	0	0	0	0	0	0	0	0	0	0	0	0	0	0	0	0	0	0	0	0	0	0	0	0
ENSG00000092068	SLC7A8	protein_coding	83	170	12	2	4	4	598	2875	0	0	0	1	0	0	0	0	0	0	82	0	0	0	0	0	0	0	1	0	0	0	0	0	0	0	0	0	0	0	0	0	0	0	0	0	0	0	0
ENSG00000092094	OSGEP	protein_coding	3128	3520	3564	3535	3743	4626	2841	2009	544	1031	2236	0	219	0	501	1733	696	609	1939	2203	195	14	832	0	366	306	1655	0	2834	2463	0	3763	651	2433	6307	0	2658	1166	2567	0	54	417	751	2114	1846	45	608
ENSG00000092096	SLC22A17	protein_coding	680	793	44	10	118	124	160	1435	93	0	0	0	0	0	0	0	0	0	0	0	0	0	0	0	0	0	0	0	0	0	0	0	0	0	0	0	0	0	0	1	0	0	0	0	0	0	0
ENSG00000092098	RNF31	protein_coding	1681	2131	3244	2598	2446	2165	1622	1489	0	0	0	0	0	0	0	0	0	0	0	52	0	0	0	0	357	0	0	0	0	42	0	0	0	0	0	0	0	0	0	0	0	0	0	0	0	0	0
ENSG00000092108	SCFD1	protein_coding	1909	2867	4673	5756	6737	8703	3407	3560	2544	675	343	502	0	467	1326	733	934	1953	901	1075	1281	682	1240	39	14	1368	585	31	2287	2740	1	6474	1	480	244	1028	43	113	482	5	2482	470	965	1715	72	2137	1245
ENSG00000092140	G2E3	protein_coding	1847	2268	3089	3429	2708	2647	2265	1865	165	3	8	45	0	350	122	817	153	296	11	575	378	1032	0	0	88	15	0	2	836	130	1	640	0	566	3	60	0	0	1	12	372	1697	30	37	1	2022	8
ENSG00000092148	HECTD1	protein_coding	7693	8979	15389	17257	14521	12075	8622	7852	238	1353	3244	4	3	4791	2258	91	763	625	455	0	1358	181	267	38	1076	1	9	1	1556	953	2	1	825	294	0	3	244	176	1234	607	137	1539	2	1439	822	0	0
ENSG00000092199	HNRNPC	protein_coding	15422	18681	68650	67991	60723	67721	39182	27293	6585	9092	5505	10194	1429	397	8702	5371	8449	7053	15321	14162	13526	4299	8466	10055	12922	5164	9963	11974	12297	9110	2030	4268	2047	12330	5944	8955	6152	7677	5999	3214	9247	12128	14426	5766	2847	4161	9507
ENSG00000092200	RPGRIP1	protein_coding	69	75	42	70	85	85	60	30	0	0	0	0	0	0	0	0	0	0	0	0	0	1	0	0	0	0	0	0	0	0	1	0	0	0	0	0	0	0	0	695	50	0	0	0	0	0	0
ENSG00000092201	SUPT16H	protein_coding	5094	6991	28252	30890	38099	37292	24237	17249	3885	2197	1484	4007	8	3533	2377	2099	4673	1556	4069	5127	1224	2680	10074	3294	6390	1185	4006	804	6958	3964	4	11841	2302	4363	2130	279	3091	9073	2303	169	4344	10547	7091	1289	71	3359	10406
ENSG00000092203	TOX4	protein_coding	2940	3988	7471	7583	6376	6615	4119	4456	59	707	510	0	0	0	291	1134	438	1	688	207	20	1	199	121	508	771	347	2	1609	33	2	0	97	100	74	912	823	1083	415	0	167	123	1956	266	232	950	652
ENSG00000092208	GEMIN2	protein_coding	329	433	619	806	1015	1310	941	525	436	729	3	0	0	0	146	388	483	369	49	839	286	4	1127	33	673	147	1041	2	365	692	0	2092	79	569	56	147	883	40	267	73	37	659	454	452	0	21	173
ENSG00000092295	TGM1	protein_coding	121	165	138	141	128	127	130	79	0	0	0	0	0	0	0	0	0	0	0	0	0	0	0	0	0	0	0	0	0	0	0	0	0	0	0	0	0	0	0	0	0	0	0	0	0	0	0
ENSG00000092330	TINF2	protein_coding	3103	4348	5391	4975	5121	5732	3611	3820	16	2829	0	5044	15	0	23	0	1	1499	0	0	214	516	223	10	193	218	922	0	1371	89	0	0	0	0	23	0	0	18	227	269	564	4	2377	31	6	0	1
ENSG00000092345	DAZL	protein_coding	0	0	11	3	40	108	0	1	0	0	0	0	0	0	0	0	0	0	0	0	0	0	0	0	0	0	0	0	0	0	0	0	0	0	0	0	0	0	0	0	0	0	0	0	0	0	0
ENSG00000092377	TBL1Y	protein_coding	0	1	1	2	0	0	1	1	0	0	0	0	0	0	0	0	0	0	0	0	0	0	0	0	0	0	0	0	0	0	0	0	0	0	0	0	0	0	0	0	0	0	0	0	0	0	0
ENSG00000092421	SEMA6A	protein_coding	272	350	168	149	132	96	45	41	0	0	0	0	0	0	0	0	0	0	0	0	0	967	0	0	0	0	0	0	0	0	2	0	0	0	0	1	0	0	0	0	0	0	0	0	0	0	0
ENSG00000092439	TRPM7	protein_coding	5391	6601	13395	18905	11934	11506	5560	5737	185	2484	353	20	719	0	514	8	444	0	271	32	455	55	10	315	32	93	186	6	424	1518	1	99	199	0	278	1706	0	2	107	105	1131	104	117	27	0	1	80
ENSG00000092445	TYRO3	protein_coding	10	10	292	183	314	333	137	27	0	0	0	0	0	0	0	0	0	0	0	0	0	0	0	0	0	0	0	0	0	0	1	0	0	0	0	0	0	0	0	0	0	0	0	0	0	0	0
ENSG00000092470	WDR76	protein_coding	536	823	754	951	7404	7620	3699	2839	2482	1381	94	639	4	0	1006	328	2766	3	1959	97	27	0	511	2761	605	475	216	2	113	127	5	1	58	642	114	12	2473	1	186	4	873	56	264	1689	0	290	372
ENSG00000092529	CAPN3	protein_coding	171	207	19	8	11	19	8	18	0	0	0	0	0	0	0	0	0	0	0	0	0	0	0	0	0	0	0	0	0	0	0	0	191	0	0	0	0	0	0	0	0	0	0	0	0	0	0
ENSG00000092531	SNAP23	protein_coding	2347	3200	2912	3049	4511	3815	2566	3263	77	1519	1419	3263	3	0	1213	506	61	1116	408	1478	949	525	1229	791	1153	63	144	25	239	269	3	222	10	517	133	642	719	7	760	1	1282	125	567	613	20	100	66
ENSG00000092607	TBX15	protein_coding	0	1	2	6	1	2	0	0	0	0	0	0	0	0	0	0	0	0	0	0	0	0	0	0	0	0	0	0	0	0	2	0	0	0	0	0	0	0	0	0	0	0	0	0	0	0	0
ENSG00000092621	PHGDH	protein_coding	295	236	586	753	850	1434	6012	1719	1765	8	0	1685	99	0	2033	802	616	1065	51	253	0	0	769	0	778	0	0	0	1479	660	20	1	0	940	895	0	0	3117	2273	0	632	481	695	1	0	0	748
ENSG00000092758	COL9A3	protein_coding	4	16	12	7	1	3	0	0	0	0	0	0	0	0	0	0	0	0	0	0	0	0	0	0	0	0	0	0	0	0	0	0	0	0	0	0	0	0	0	0	0	0	0	0	0	0	0
ENSG00000092820	EZR	protein_coding	12496	15964	11862	8715	14796	17590	17257	15134	1942	712	3109	960	161	18	3084	3732	5994	829	1591	2745	1881	697	2165	2966	2400	2850	2025	5	3973	2481	445	1973	202	3787	1169	38	1446	2407	4084	70	1617	3516	2792	1806	1239	1966	6364
[truncated: 54,634 more rows]
[truncated: 138 more columns]
