# Supplementary material for: Single-cell analysis identifies cellular markers of the HIV permissive cell
Source: PLoS Pathog. 2017 Oct 26;13(10):e1006678. doi: 10.1371/journal.ppat.1006678 (PMC5658171; doi:10.1371/journal.ppat.1006678)
Supplement: S12 Table — (ZIP) [file ppat.1006678.s027.zip › S12_Table.txt]

EnsemblID	Associated.Gene.Name	Gene.Biotype	Resting_1	Resting_2	Activated_8h_1	Activated_8h_2	Activated_24h_1	Activated_24h_2	Activated_72h_HighPermissiveDonor	Activated_72h_LowPermissiveDonor	SC_HighPermissive_poolT10_1.txt	SC_HighPermissive_poolT11_7.txt	SC_HighPermissive_poolT1_5.txt	SC_HighPermissive_poolT3_4.txt	SC_HighPermissive_poolT5_3.txt	SC_HighPermissive_poolT7_2.txt	SC_HighPermissive_poolT9_1.txt	SC_HighPermissive_poolT10_2.txt	SC_HighPermissive_poolT1_1.txt	SC_HighPermissive_poolT1_6.txt	SC_HighPermissive_poolT3_5.txt	SC_HighPermissive_poolT5_4.txt	SC_HighPermissive_poolT7_3.txt	SC_HighPermissive_poolT9_2.txt	SC_HighPermissive_poolT10_3.txt	SC_HighPermissive_poolT12_1.txt	SC_HighPermissive_poolT1_7.txt	SC_HighPermissive_poolT3_6.txt	SC_HighPermissive_poolT5_5.txt	SC_HighPermissive_poolT7_4.txt	SC_HighPermissive_poolT9_3.txt	SC_HighPermissive_poolT10_4.txt	SC_HighPermissive_poolT12_2.txt	SC_HighPermissive_poolT2_1.txt	SC_HighPermissive_poolT3_7.txt	SC_HighPermissive_poolT5_6.txt	SC_HighPermissive_poolT7_5.txt	SC_HighPermissive_poolT9_4.txt	SC_HighPermissive_poolT10_5.txt	SC_HighPermissive_poolT12_3.txt	SC_HighPermissive_poolT2_2.txt	SC_HighPermissive_poolT4_1.txt	SC_HighPermissive_poolT5_7.txt	SC_HighPermissive_poolT7_6.txt	SC_HighPermissive_poolT9_5.txt	SC_HighPermissive_poolT10_6.txt	SC_HighPermissive_poolT12_4.txt	SC_HighPermissive_poolT2_3.txt	SC_HighPermissive_poolT4_2.txt
ENSG00000000003	TSPAN6	protein_coding	1.66790195504339	1.39108398153716	1.16313367639836	0.899822849493464	0.601477718249909	0.968677294779705	0	0	0	0	0	0	0	0	0	0	0	0	0	0	0	0	0	0	0	0	0	0	0	0	1.03578137290378	0	0	0	0	0	0	0	0	0	0	0	0	0	0	0	0
ENSG00000000005	TNMD	protein_coding	0	0	0	0.185563616852998	0	0	0	0	0	0	0	0	0	0	0	0	0	0	0	0	0	0	0	0	0	0	0	0	0	0	1.28272319211314	0	0	0	0	0	0	0	0	0	0	0	0	0	0	0	0
ENSG00000000419	DPM1	protein_coding	3.09662864795425	3.12556736123231	3.54099628803951	3.65058624136533	3.64404633185754	3.75129228472401	3.53592658565668	3.37569642982046	3.80456748386373	3.88696361119041	3.56686706939525	4.29511950794986	3.33639604942533	3.78097189256965	4.08523815961422	4.17366834545082	4.31787550536977	3.7822160719423	3.48702847663151	3.64055641395701	3.85234057146289	3.87152337560499	4.13288050810591	3.9156227129001	3.73214627645647	3.80953277350475	4.30358968334162	0	4.05533990899052	3.76677176302518	1.4021350256636	3.8574152941465	1.83906238132845	3.5547794744004	0	4.32285184239351	4.03810726826795	4.0014630073125	3.89831437229942	1.00515028498398	3.69314653526393	3.89967449245101	4.02102818717705	3.89183544993659	3.59546447513103	3.85789588399146	3.39091658548405
ENSG00000000457	SCYL3	protein_coding	2.64063925825473	2.70493241702401	2.45248070816499	2.50522272763164	2.54767222014385	2.48729283143926	2.50903261233075	2.56267506981098	2.04057909409675	0.508992987027409	0.962988340619806	0	1.35116733358434	0.598466283684894	0	0	2.83786812514935	1.92613096272886	0	1.43423260116103	2.5995443250024	0	0	0.739737712044235	2.06023117490614	0	0	0	0	1.67557258402923	5.23447977595489	3.68538241652045	0	2.70288140268519	0	2.33308327546539	1.09698110374797	0.522227276563655	0	0	0	1.95516878986349	1.24340097862397	0	0	0	0
ENSG00000000460	C1orf112	protein_coding	2.11384692926076	2.15452351874377	1.90575493682625	2.02896552294137	2.61868581875947	2.62703675299302	2.54905722661829	2.41693239673964	2.72333794496994	2.28428854393973	0.540988808546565	2.20144364795749	0	0	3.04160514488057	1.51503826255522	2.12865851591087	0.763641242314122	2.96893142919719	3.07169827801588	0	2.08333150996299	1.45318406576558	0	1.17506632363472	0	1.91758567572825	0	3.40543316868235	2.47516257822787	0	0.691145647456887	0.724921539692137	2.90746950178887	0	1.81296781583918	3.44451015241032	0	3.11470291422294	0	0	2.7818815819664	3.48365897878987	1.83259164381525	0.549601284479485	1.19139302572786	0
ENSG00000000938	FGR	protein_coding	3.08093177837369	2.88257934788852	0.652812073026052	0.504049746218085	0.723264572526679	0.970702124428972	0.827540791587663	0.688929192617339	0	0	0	0	0	0	0	0	0	0	0	0	0	0	0	0	0.639209522027017	0	0	0	0	0	0	0	0	0	0	0	0	0	0	0	0	0	0	0	0	0	0
ENSG00000000971	CFH	protein_coding	1.55314568619507	1.9754965151631	1.53884784967648	1.44023056083663	1.55932186744168	1.34985692934778	1.85695516529029	2.770700981881	0	0	2.83177971457837	0	0	0	0	1.77753545836047	2.66494627475948	1.58514619768686	2.84195525199479	0	0	1.07249117666688	0	0	0	0	0	0	2.96297731293566	2.64509098778278	0.913065123743602	0	0	0	0	0	0	2.49110180589722	0	0	0	1.44389330781199	0	2.76788880274656	0	0	0
ENSG00000001036	FUCA2	protein_coding	2.40259068633736	2.33994655572621	2.39869412497003	2.26395919530581	2.47963085514751	2.49074267004699	2.77122674281708	2.84085927526015	2.31299015454598	0	0	1.93587567875578	2.80015171815182	0	2.87163062254709	0	0	0	0	0	1.58529869017634	0.601255491643557	0.758161762153078	0	0	0	2.22593687648867	0	0	2.40447040124569	0	0.782828747591168	0.926298028819349	2.8642758484705	0	0	0.914330572353833	2.14503634295137	2.25140652725886	0	1.34628313808913	2.50905926230764	0.525391503886881	1.6392581648111	1.86635766526824	0	2.73972935231079
ENSG00000001084	GCLC	protein_coding	2.43044060727812	2.33088504883206	2.55049063870803	2.57533099657522	2.56305338254516	2.5453554942993	2.62249604912378	2.66060261204933	1.6762426865517	2.15135105763948	2.36444800662108	0.298559825057595	0	2.30781638607687	1.65265103893605	1.8747661507995	2.83629361716309	0	0.57578776807227	1.4294289910547	2.74580573150407	0.271238305053172	1.14689253455149	0.305390454803697	0	2.13629383905431	1.91002276432735	0	0	1.96223768444054	0	1.25243887834727	0	2.72965358093756	3.44476025487956	0	0	1.92709927498149	2.02441154415346	1.33864815444677	0	0.889415538811548	1.38355283098783	0.289879796854632	0	1.10027502866943	2.9558191873718
ENSG00000001167	NFYA	protein_coding	2.98975419049179	3.10768585870732	3.14245528274632	3.14105819931522	2.97029494431433	2.92421058217145	2.91379637576732	2.90272141706558	2.52452335192252	2.2884850973086	0	0	0	0	1.75579037132211	0	1.95962835651416	0	0	2.60562561613917	0.478664131284113	2.3121345499879	0.40179562144704	2.09899719075293	1.12767402770296	2.50459637474625	2.94812673064907	0	0	0	0	0	2.97948975867866	0	3.08131289201226	0	0	3.21924158832064	0	0	2.15396678596253	2.45411958901773	1.94856531379899	1.06222458180457	0.977085075156854	0	2.04674631930586
ENSG00000001460	STPG1	protein_coding	1.65036481486876	1.72159070111365	1.20017766157971	1.14624645091215	1.50237507704189	1.47229347339903	1.80885928409263	1.60720975220119	2.63377704579705	1.67469268648183	0	0	1.71464488280751	0	0	2.55079402698777	0	0	0	0	2.51308939835656	0	0	0	0	0	0	0	0.990682149641145	1.9139468825988	0	0	2.83483161309854	0.83436634660305	0	0.347301471090865	1.24595289795401	0	1.32740435023685	0	2.18008120757257	0	0	0	0	0	2.01983120538873
ENSG00000001461	NIPAL3	protein_coding	2.86674697938486	2.95111404322868	2.34335196018709	2.32446977819368	2.46553604577263	2.34319782213999	2.50260445585023	2.59405518413031	2.02873716837549	1.86309274333159	0.263927893622753	2.62146961533623	0	0	2.57708797151024	0	2.02263634422362	2.44349489080864	1.8716359183224	2.24080832633563	2.32474923319969	0	2.79309069644344	2.25534298488043	2.02032138664716	0.43298103332712	2.21999298251103	3.51767424038558	2.59741308561959	1.22168679675157	0	1.92548910117712	0	2.40135416235986	0	3.20353964125061	0	2.66875759875875	2.45181416788797	0	2.59956293527991	3.02164899625025	0	2.72761598641186	2.62382526532883	0.207884002371317	1.27040462249532
ENSG00000001497	LAS1L	protein_coding	2.84938294826642	2.85704256987741	3.19442374945681	3.1231718780386	3.035022447795	3.06698527802796	3.02916987870588	2.78130956502782	3.07853728814399	3.64824564130861	0	3.57675140464906	1.08146781884107	0	2.35771213479716	0	2.17315154508034	0	3.32584269257793	2.86815048118274	2.79288577660386	2.58935312562717	0.859023210283343	2.89271553056471	2.39561751113366	1.04417655222343	1.61428571557324	2.81156025967949	3.07190674501728	2.62307185471741	0	1.84455888628905	1.92561133605567	3.24943767047655	0.867405516386512	0	3.05636486941124	3.17186727762094	2.63196060084416	3.63685736279292	3.38398768832771	2.18853860656355	2.9805216310772	2.70004255567257	2.87358118722469	2.34241003216754	2.88796927946139
ENSG00000001561	ENPP4	protein_coding	2.5240479857315	2.52383720155463	2.07656811871683	2.24810006876026	2.43670366707333	2.42574368856494	2.56439071393062	2.37609031422243	1.06904599262319	2.609959310511	0	0	1.15266098487598	0	2.81446336534396	1.23915202371226	0	0	0	3.36444214510258	0	2.36469672036226	0	0.671141127902083	0	0	2.72849640735541	0	0.982648328407698	2.61111721588988	2.28963821129524	0	0	3.10097826697119	0.606639034516907	0	0	0.464254047635679	0	0.525293762726449	3.0849897420618	0.816239008048501	0	1.64262769026289	0	0	2.63865695190878
ENSG00000001617	SEMA3F	protein_coding	0	0	0.340694959133171	0.185688763646857	0.323257490502273	0.473769079116553	0.348118509096162	0	0	0	0	0	0	0	0	0	0	0	0	0	0	0	0	0	0	0	0	0	0	0	0	0	0	0	0	0	0	0	0	0	0	0	0	0	0	0	0
ENSG00000001626	CFTR	protein_coding	0	0	0.126978668044324	0.314853167225838	0	0.0451615174852766	0.392978078177615	1.19269798223733	0	0	0	0	0	0	0	0	0	0	0	0	0	0	0	0	0	0	0	0	0	0	0.957435115601192	0	0	0	0	0	0	0	0	0	0	0	0	0	0	0	0
ENSG00000001629	ANKIB1	protein_coding	2.87439819160385	2.89723751408355	2.90381035155959	2.9714662240182	2.94199568540912	2.85362201409802	2.89522191599523	3.05532184151511	2.60696260072556	3.37807493557473	1.74070921941662	2.85256323962228	1.18903324924957	1.53897595192444	2.94277910402926	0.835793314636608	2.48537375124018	2.83823831792574	0	0	1.02826203969128	0.611586607484945	2.68731527602359	3.22887602508124	0.882935295405654	2.45513385805019	1.13310659366458	1.19786693364556	2.68818630942509	0.986632299073903	1.12423458078002	1.63165859506881	1.24639538363035	0	2.72931781822225	1.52084243534331	1.16561307101167	2.44664829601378	2.12149794816901	0	3.27953143752925	3.0464215739931	1.06154164119096	1.94884867211466	0	0.257613739845915	2.15048874012589
ENSG00000001630	CYP51A1	protein_coding	0.894416651995462	0.890249198673044	2.26110635149892	1.96481682320857	1.54986448532103	1.26866787650786	1.92870412387455	1.9697824311348	1.66433089214063	0	0	0	0	0	1.86229776910489	1.0508070511982	1.36859668852729	0	0.724943128306534	2.31359935926545	2.01890089579092	1.27918208412179	1.46953359353817	0.866743901531402	1.4776980996536	0.840170999478853	1.97234966270488	0	0.822870673835249	1.47039077771273	0	0	2.26104155311781	1.60479837873048	1.53405166549545	2.307966295865	1.84792554661176	0	1.94281706962964	0	1.18633263185003	1.42327947386488	0	1.10829635561632	1.39470833476959	1.76106336157631	0.917526706578959
ENSG00000001631	KRIT1	protein_coding	2.70453153764488	2.73975930922236	2.75098613538001	2.83583139741316	2.89467798939076	2.8437882057931	2.71787096188194	2.70435815938076	2.08274151757162	0	0	0	0	2.01682080116912	0	0	0.328341740414517	2.60010884887746	0.460300922162535	0	0.924833408973655	1.27296995420628	0.580394427875565	0	2.1753485382318	2.80084203752427	0	3.1128851066843	1.70041573680398	2.99145075837308	0.7571267565306	3.23962151229597	0	1.98674871705568	2.60366854616241	1.28981361542251	0	2.25150314174234	0	0	0	2.27351886315373	1.65944815573214	0.688855463432467	2.57254206826038	0.28568980485778	0.587100859504706
ENSG00000002016	RAD52	protein_coding	2.30557898699754	2.46872652923336	1.96298987632218	1.97398908126242	2.16416248232336	2.15388093461601	2.17791364865176	2.06843949847861	1.98013336620428	0	2.00425904196092	2.28287474956795	0	0	1.4482074102311	0	0	0	0	0	1.32436327933678	1.36590944095639	3.04293817594164	0	1.27663258401347	1.61876898322802	0	0.442677548922402	0.334757557915203	2.32989518598652	0	0.861451050517849	0	1.84509306181676	2.9122683546274	0.492008813940356	0.444765343584661	2.72299101788871	2.67662482452969	0	1.86416795977424	0	2.31872568966188	1.69584562700749	0	2.58602796709845	2.18760459650886
ENSG00000002079	MYH16	pseudogene	0.157278666051787	0.187391655990649	0	0.0547565776783729	0.106638990965748	0.24226373742945	0.192343584688908	0.295460464478639	0	0	0	0	0	0	0	0.630038159146304	0	0	0	0	0	0	0	0	0	0	0	0.375505461246042	0	1.92180640043295	1.00700645210924	0	0	0	0	0.770724238468244	0	0	0	0	0	0	0	0	0	0	0
ENSG00000002330	BAD	protein_coding	2.22601699506734	2.24682104112093	2.01055187173777	1.73851396164097	2.01281409829277	2.13941939124575	2.36860400937489	2.40839485069447	0.770631825307783	2.41796227257443	0	0.770757271911565	1.57056649442461	0	1.41472633469324	2.95263387405073	2.22854833772472	1.3679908638601	1.16735654452979	1.75168081282496	2.74258476167364	2.14155423275473	0	0	0	0	1.94110772995738	0	0.640442431477857	0.743361942604173	0	0	0	0	2.93641737424053	1.12094381313149	0	0	2.00839925326049	0	0	0	0.641362210044959	0	0	0	1.45858831127279
ENSG00000002549	LAP3	protein_coding	2.77820842576906	2.78517908092483	3.26715727132589	3.35194720028809	3.34480555042468	3.37393846044071	3.40967768281285	3.60080444057873	3.75486908810018	3.99365132396358	3.94886390961092	2.43600342556315	0	0	3.56372509940593	3.69366576488948	3.83163244148008	3.72130961870178	3.56362496465937	3.90269596070015	3.62635644324883	2.92668364570074	2.92238754635667	3.96638796410321	3.70226638172754	2.06339462733146	2.81605065952153	0	3.35362762502325	3.42137793188004	0.941051492339656	3.6493656724191	3.81643994759816	3.65446757328374	3.87058154403324	3.04692336099978	3.58874266016896	3.70365376926784	3.96434829073771	2.10053039167467	3.44070740314446	4.1740384627669	3.91338269274397	3.77795509884381	3.94624797055803	3.86248770240148	3.57685594666163
ENSG00000002586	CD99	protein_coding	3.6075514221395	3.57894190470006	3.02134375952415	3.10517081499006	3.32247392129976	3.35749823621515	3.49778795971174	3.5923768129957	3.1844510149637	2.91522035328713	3.31696427270312	3.42085208157744	2.50662110642186	1.50862247513689	3.24065898390475	3.5185103794938	3.3871199519177	3.73426390890699	3.69194205693735	3.30763576900818	3.21766065545577	3.15785568020447	3.24564028879438	3.45216782172105	3.58610902438789	3.92220966455215	3.65791364935091	0.564965838099654	3.48360649928953	3.45875851348154	0	3.24323125144411	3.65097950999379	3.33284384688427	2.1900995223404	3.27656149827809	3.41980037771964	2.83400299727907	3.39115547589751	3.38096525329146	3.46126753182566	3.65955442649071	3.64721565079583	3.2282618413331	3.59387999078476	3.64045230066724	3.07015705212715
ENSG00000002587	HS3ST1	protein_coding	0.571789625103277	0.327427410691613	2.38593442393073	1.93143665573287	2.18822657320569	1.88561480276893	1.67122131276811	2.71427323528539	0	1.09826276259336	0	2.07492853300897	0	0	0	1.80627471422052	0	0	2.58547539490854	0.728304365657974	1.85923286660289	1.10333751130013	0	0	1.80139069726885	0	0	1.84376529813969	2.51776405103087	0	0.912036808616807	0	0	0	0	0	0	0	0	0	1.79438096020569	0	0	0	0	0	0
ENSG00000002726	ABP1	protein_coding	0.631453889721058	0.342729375257274	0.155198194066252	0	0	0	0.209631740310442	0	0	0	0	0	0	0	0	0	0	0	0	0	0	0	0	0	0	0	0	0	0	0	0	0	0	0	0	0	0	0	0	0	0	0	0	0	0	0	0
ENSG00000002745	WNT16	protein_coding	1.47801307505454	1.30907044550123	0.780825356636878	0.949175359915679	0.92215676916776	0.979241722222977	1.04866394713474	0.517251906622159	0	0	0	0	0	0	0	0	0	0	0	0	0	0	0	0	0	0	0	0	1.1256176913082	0	0	0	0	0	0	0	0	0	0	0	0	0	0	0	0	0	0
ENSG00000002746	HECW1	protein_coding	0.372233818119088	0	0	0	0	0.0831516569562384	0	0.0864552866148572	0	0	0	0	0.810937750333307	0	0	0	0	0	0	0	0	0	0	0	0	0	0	0.407045472458501	0	0	0.554945806241744	0	0	0	0	0	0	0	0	0	0	0	0	0	0	0	0
ENSG00000002822	MAD1L1	protein_coding	2.62981648510292	2.54467261887044	2.31442615763462	2.15397451555427	2.14562325828636	2.18988939662052	2.36619547638271	2.39752098156542	0	0	0	0	1.32845221323212	2.97752626330808	1.51511991268218	0	0	0	0	0.778020127518584	0	0	2.4091526867484	0.767897974687289	1.04097615266151	0	0	0	1.98484461137411	1.23959315314568	0.965462433156616	0	0	1.73675590262128	1.25603436495234	0	0.675157443986599	0.679296192612577	1.23493967231391	1.84944218596959	0	2.25728429212923	0	0.513374608262726	0	0	1.26732836609535
ENSG00000002834	LASP1	protein_coding	3.25237965794241	3.25277300346371	3.29373913751266	3.15685973522304	3.32101596566143	3.25608267599162	3.39572530422443	3.48232460188433	2.60610851212609	0.767352157719997	0	1.06687131030664	0	0	1.86643333200713	0.597080745213697	0	2.69630740398726	2.512945446127	1.72408821835823	1.2093268420849	0	2.78049563088291	1.94356799504948	2.73280962869343	0.515544606405443	2.416034708086	0.350823213857267	1.99120252089125	0	0	2.15157262153706	0	0	2.61845422214677	0.993939101247372	1.43614898815543	0	1.78035301841814	0.859460845708904	2.15457783789007	1.65457997446518	3.1751346972791	1.99497817740997	3.48547125124954	2.85567346966459	0
ENSG00000002919	SNX11	protein_coding	2.73251567781739	2.71192293907077	2.91610750150325	2.85272505160029	3.16020320711368	3.09966874222048	2.78807967832499	2.97693210740898	1.75333661907702	2.79640931792413	0	0	0	0	3.50002617184382	0	3.562929813289	1.77988828515961	3.38614496147138	2.1676133413913	3.17398363406875	2.04504664912547	0	3.5367591677006	1.60606445831827	1.71838603654209	2.4817233507496	0.53578619228076	0.414309961419997	3.29963524253521	0	0	2.05050056058548	1.73657766640783	0	0	0	0	3.73035412874693	1.00677526534172	0	2.83859853376698	0	3.51741683960753	0	0.623465651671998	3.27952061349125
ENSG00000002933	TMEM176A	protein_coding	1.82411251056976	1.82843803412004	0	0.0957602245322398	0	0.0893858410101521	0	0.132841267123172	0	0	0	0	0	0	0	0	0	0	0	0	0	0	0	0	0	0	0	0	0	0	0	0	0	0	0	0	0	0	0	0	0	0	0	0	0	0	0
ENSG00000003056	M6PR	protein_coding	3.41586381951561	3.38354636712365	3.52330631922253	3.52255441824043	3.52042617323908	3.42285404506131	3.23859751969825	3.17987902984278	3.03320330189724	3.24686338570247	0	0.734839931774809	0	0	3.33813731301612	3.37684839020517	3.2465017469082	1.97274597884174	3.20061720404349	2.80327831529329	3.38839888354896	3.6293431725261	3.00438587136433	2.71400321637811	3.45434627773116	0.495388347699595	3.15223067763385	0	3.36808151380297	3.52559789220531	0	3.58076259456497	0	3.46661173790324	3.27159094566307	0	2.61600686772342	3.09601624554558	3.3105803820531	0.592644671151749	3.43095333471899	3.41042957459095	3.01319396910167	3.21902507717593	1.42630461214286	2.49742027725288	0
ENSG00000003096	KLHL13	protein_coding	1.00777982025974	0.829780347388996	0.288004246516755	0.5388398349077	0.27668536000165	0.572004999382215	0.0681413469514643	0.276769636274838	0	0	0	0	0	0	0	0	0	0	0	0	0	0	0	0	0	0	0	0	0	0	1.24947257447746	0	0	0	0	0	0	0	0	0	0	0	0	0	0	0	0
ENSG00000003137	CYP26B1	protein_coding	0.426089984632272	0	0.914118556729924	0.342019564432276	0.131766298772015	0.168970748710303	0.0922098864177912	0.0962926853432515	0	0	0	0	0	0	0	0	0	0	0	0	0	0	0	0	0	0	0	0	0	0	0.83471772908308	0	0	0	0	0	0	0	0	0	0	0	0	0	0	0	0
ENSG00000003147	ICA1	protein_coding	1.69157757411615	1.69766746570101	1.18392786734143	0.894512940019451	1.37834617349603	1.00445384188868	1.26630272756711	1.61235214829481	0	0	0	0	2.9616361215274	0	0	0	0	0	0	0	0	0	0	0	0	0	0	0	0	0	0	0	0	0	0	0	0	0	0	0	0	0	0	0	0	0	0
ENSG00000003249	DBNDD1	protein_coding	1.79503732594537	1.90113659751449	1.19231759156816	0.957187012793049	0.618443467689688	0.682758861680801	0.436676290597605	0.523547499613159	0	0	0	0	0	0	0	0	0	0	0	0	0	0	0	0	0	0	0	0	0	0	0.851714976488024	0	0	0	0	0	0	0	2.1123878516174	0	0	0	0	0	0	0	0
ENSG00000003393	ALS2	protein_coding	2.0591006218435	2.03030254218779	2.17302581763259	2.14810431922711	2.31145398210746	2.22222808720428	2.24820722178238	2.31423786566531	2.233009186692	2.43533819575396	3.17061882256831	0	0	0	2.61188130955607	0.638412598228564	1.04642370190545	1.82700620764675	0	0.330505705410473	1.3051747093641	0	0	0.777438008077706	1.05142148879201	2.99330314167129	0.349271583189352	0	0.914199209197665	2.83895555469599	0.975711518273273	1.36439153662536	0	0	1.12529457872636	0	1.52334669371853	0	1.81860671201622	0	2.98460202307806	0	0	1.471800539892	0	0	1.19967067206677
ENSG00000003400	CASP10	protein_coding	2.87235824339737	2.82370556154791	1.70889026695894	1.79395114417952	2.18886368554887	2.14045576590382	2.33033412945276	2.50978613936192	1.24334621493441	0.741126120473146	0	2.25113913272989	0	0	1.98804218204255	0	0	2.2218841757036	2.20517778373533	0	0	1.36589120801028	0	1.66701382798419	0	0.313503151500797	0	0	2.85951684785837	1.42330733334423	0	0	2.61330446616732	2.71775378460675	3.09885914206896	0.375209833966919	2.14456069098503	0	0.726126014339562	0	2.16049188431912	0	2.41625501353316	0.975846819243207	0	0	1.51807189406051
ENSG00000003402	CFLAR	protein_coding	2.94392066514107	2.98969501398546	3.27160768111914	3.33890791165032	3.3309234771231	3.308808575467	3.03637138001288	3.11441022840513	3.21306044292594	3.45017640915488	3.43939525698482	3.32906109256707	3.17298623926385	0	2.79920091821608	3.30998889042221	3.21582876823923	3.18439880665177	3.07046831508191	2.40696904262643	2.77677559263228	3.60441976767625	3.17145861066617	3.63437333567363	3.66806261842167	3.38269837561301	3.37480265974872	3.85616540320151	3.1788909979847	3.22848493426248	0	2.75784172723037	1.66220880279602	3.28175690557289	2.68314887479689	3.5955846465955	3.18340249756786	3.04814297122575	2.3765744513413	0.31896557686685	3.17974464985781	2.8931676021111	3.3503305949105	3.13426864362981	2.71090707280282	3.39128416101096	2.81287422343081
ENSG00000003436	TFPI	protein_coding	0.263121677544243	0.0777754305669179	0.340821632092944	0.463138240605788	0.139683640374817	0.482326119135563	1.23304368849044	0.550286779542482	0	0	0	0	0	0	0	0	0	0	0	1.02536360435522	0	0	0	0	0	0	0	0	2.41730245200957	0	0	0	0	0	0	0	0	0	0	0	0	0.769239371321007	0	0	0	0	0
ENSG00000003509	NDUFAF7	protein_coding	2.57853347565229	2.59925410903079	2.45295440059787	2.59372540207728	2.59432930140867	2.66464811263693	2.36246650340265	2.36132031640167	1.16865734604472	3.0447068661531	0	0	0	3.85383158897107	0	1.61274670519761	0	3.27115841585889	0	0.959361630533994	2.92128079399318	1.57044359142347	0	2.56250170864175	0	0	0	0	2.00811889353941	2.72222725760371	0	0	2.41229943141834	1.90058225256616	0	0	0	1.99588393511051	0	0	3.14619128040861	2.20508908685238	1.94417734087812	0	0	3.53978553357398	0
ENSG00000003756	RBM5	protein_coding	3.09566143498306	3.14124342059471	2.88313310508331	2.89095897668728	2.78410673119587	2.74082996102682	2.75925724624549	2.82170002139569	2.50577634090365	2.3598991614839	2.60201811042078	0.256958753780424	2.99694252758228	1.68396545440681	3.07401939401738	2.93457379012565	2.54135166151678	0.882107574563731	0.822351914032058	2.40373144354909	2.68582372771789	2.83879360627159	2.47276274350681	2.31002891750178	2.19681054483151	0	2.76871909130077	3.17220077080775	2.40409969404021	2.91281966972057	0	3.18675017283591	1.93632492874989	1.75061568414556	2.99160381949279	0.847261420927651	2.96034727833078	2.52626063744968	2.74765833288166	0	2.65727077662085	0	0.426492090421119	2.81107267353886	0.408175727349759	0.508850340892853	2.31170669624535
ENSG00000003987	MTMR7	protein_coding	1.61442431400187	1.5601008229418	1.41674475475522	1.56863501378817	1.52477675363994	1.5815490529095	1.2624053368775	1.22392317237259	0.991964715902252	0	0	0	0	0	0	2.05458438353876	0	0	0	0	0	0	0	0	0	0	0	0	0	1.27190646729253	0	0	0	0	0	1.48164121095163	0	0	0	0	2.32448541723883	0	0	0	0	0	0
ENSG00000003989	SLC7A2	protein_coding	0	0.157134443650596	1.04036291969023	0.401398962923785	0.278637194715544	0.416511153689665	0	0.288887084719622	0	0	0	0	0	0	0	0	0	0	0	0	0	0	0	0	0	0	0	0	0	0	0	0	0	0	0	0	0	0	0	0	0	0	0	0	0	0	0
ENSG00000004059	ARF5	protein_coding	3.29946802387499	3.25833631280459	3.30699808828097	3.21471744493658	3.35471615657395	3.41905639318752	3.2701000070996	3.20784352330028	2.94087754976063	2.54277085649464	3.55412722149243	1.15883945702078	0	0	3.12398587290686	3.07835928252805	2.52913373722671	2.76038614602357	2.99248847071506	1.42013110219982	3.02601641999774	2.61591423928602	3.05532715583537	2.0108078031297	2.71822761716504	3.04691332222786	3.23314611349259	0	2.72434191885344	1.41257052264862	0	2.74466976061848	2.40582892228143	2.02979872271368	2.43322099267066	0	2.78244196934017	2.11446874360899	3.22690211265901	3.02286003108554	3.43858182249334	1.86444054790691	2.93373673735333	2.74422936540882	3.12166012225085	3.255265769876	1.13560088084445
ENSG00000004139	SARM1	protein_coding	2.00025512175304	2.00069874141614	2.13780783754533	1.98553809776955	1.91779277954923	1.84767080412282	1.99895121532862	1.95836265673587	0	0	0	0	0	0	1.20394589584629	1.94556820884678	1.28105441411226	0	0	0	0	0.279372686897374	0.233861622188478	0.314226874839242	0	0	0	0	0	0	0	0	0	0	1.80640285088299	0.552033016623895	0	0	0	0	0.25508719204999	0	0	0.598115547011636	0	0	0
ENSG00000004142	POLDIP2	processed_transcript	3.0458859668099	3.03368257133984	3.4798168654687	3.46279891322367	3.46788553717895	3.51612241208894	3.49816508327852	3.37757455209996	2.30554508168616	3.45857922525638	3.35428566798605	0	0	0	3.32527199506051	1.50982592656249	2.75165462437866	0	3.32037071837429	1.1566179677033	2.32455786715602	1.08028601217571	3.47709252430516	0.874290469952879	2.7820645266468	2.65423945000862	3.03236815775455	0	2.56136245693432	3.16081166893126	1.07889407086963	1.94123905498812	2.09479001615843	2.47610392351349	4.0995409454375	0	0.88330399694434	3.46976799923344	3.86836194215564	0	2.89607017679593	3.60073536138778	0.727209502998185	0	3.54405270427605	2.50489902290971	2.97930099541099
ENSG00000004399	PLXND1	protein_coding	2.42660132984652	2.29300940844363	1.50105054880024	1.50306867442081	1.21550573069089	1.33064077082158	0.711118826950108	0.518646647526354	0	0	0	0	0	0	0	0	0	0	0	0	0	0	0	0	0	0	0	0	0	0	0	0	0	0	0	0	0	0	0	0	0	0	0	0	0	0	0
ENSG00000004455	AK2	protein_coding	2.93859756234611	2.92679440603478	3.53585645778337	3.60396159155948	3.38105720961526	3.38781856351429	3.4464454994863	3.38560898021275	2.90715985058454	3.02557203474875	1.21008888202601	2.12549996913988	1.28180399192466	3.14979176708699	2.91694775994405	3.10542834367486	3.21292711440537	3.4349217783033	2.83015930539405	2.96610237282145	2.75485004095689	3.26916077912894	2.75479896101858	3.55759099045331	2.95239142573023	3.43733484053831	2.41380133691404	0.855969746829347	2.80551024486114	3.24964115099198	1.0529896271735	3.18569818370048	3.2050139454519	2.85144757732687	2.66932806041645	2.66940472348192	2.19479298812364	2.95132067687743	3.4121021104825	2.28059903938518	3.3685343002606	2.27505378853751	3.44758857756434	3.40070105260482	3.15514416981106	3.52020071516407	2.6494343868955
ENSG00000004468	CD38	protein_coding	2.44093153841988	1.89858790010827	2.90168760745272	3.148384339178	2.889413181337	2.77235830967074	1.96273061734436	1.23588698035605	0	0	0	0	0	0	0	0	0	0	0	0	0	0	0	0	0	0	0	0	0	0	0	0	0	0	0	2.19646732030451	0	0	0	0	0	3.01545704428385	0	0	0	0	0
ENSG00000004478	FKBP4	protein_coding	2.7284844952836	2.71105329503859	3.74798051795727	3.68352001043899	3.48363905166006	3.5464062439322	3.4020897359345	3.19190957931011	2.77745504719898	1.31129426336979	2.47858648584693	1.86257377341811	2.04279622392256	0	3.0101896585365	2.67540892160909	2.57364622069608	2.68558076016686	0.735152509872065	1.5669559363353	0	0.455558099299649	2.00290601651463	3.5052919313988	3.12762623471669	2.43973598288041	1.61792571008259	0	2.63195342837759	2.58747803064125	0	2.94212043550881	1.00949003155588	3.03707019922045	1.27845380412218	0.560476491129903	0	2.71691547157103	3.00308442108966	2.90110450794465	1.93645441167869	0.948160398008523	1.86001630987171	1.84518098385418	1.12242255308924	1.19275119700173	2.77356107164423
ENSG00000004487	KDM1A	protein_coding	3.10791308605047	3.09978413035195	3.33232516003664	3.33966512812312	3.2846893107024	3.29055396426867	3.33333000380643	3.13767903329759	0.921453100795656	0	0	0	1.40027333330671	3.29759389496521	2.19386247265352	0	2.75226265568828	1.86015279099714	3.01870612930943	1.48371531579668	2.23986119733061	1.06984527013503	1.98275009786861	0	0	1.10616603367696	2.67221231332166	0	3.46020362645274	2.78469384985026	1.71928980823975	0	2.46159891595629	2.5059999712811	1.75792799241289	2.35584994182031	1.33664123416341	1.14922844239465	1.30597675533994	2.50514520915071	0	3.4840884664553	3.12514438394463	3.22354148870565	2.50905233357009	3.18147418913671	2.1453008608261
ENSG00000004534	RBM6	protein_coding	3.27078915289817	3.37718652012799	3.20140583519462	3.17721361784557	2.98961751523033	2.95804236465697	3.03577810711545	3.01087402906425	1.94486852889053	2.32195612227281	2.5897382155027	3.2660384843913	0	3.32784584267109	2.62607001353962	3.27468947544087	2.97404336269684	0.616511123988262	2.76014193619932	3.18363717609564	2.56382487193459	3.06949173065003	2.63999111429944	1.34808704694284	2.03652562285259	2.90464712592282	2.50955415862714	2.6573020029745	2.9184579361154	2.14311878301548	0.699693829741649	3.07392738499127	2.37056300982694	2.48811295086254	2.95573187316989	2.135807015881	0	0	2.89422782995694	2.4720688406995	2.99530964229963	2.55329744462713	2.50781369813493	2.37587727485013	2.03957032719559	0.253064809995051	0.768562582639565
ENSG00000004660	CAMKK1	protein_coding	2.2081879693483	1.84225726594942	2.06712848514949	2.03036106200519	1.92719228913536	1.93031165649229	1.61222441073146	1.14856957457508	0	0	0	0	0	0	0	0	0	0	0	0	0	0	0	0	1.11233541534009	0	0	0	0	0	0.693849188861868	0	0	0	0	0	0	2.34323746902762	0	0	0	0	0.249775140065373	0	0	0	0
ENSG00000004700	RECQL	protein_coding	2.94159582073607	3.15219004519085	2.96650266783275	3.06869962273231	3.55064584344573	3.48831368172457	3.41101091590426	3.45941639646882	3.3710570907366	3.69247075668247	3.98014172204835	3.12306199300826	1.35835644878971	1.11645765876736	3.48647765192922	3.62885453052686	3.20116404467329	3.76844432683504	3.49218279011281	3.47620311401124	3.26063397159936	2.53771806417248	3.79753667836006	3.28909277606563	2.25782688212446	3.65117810017716	3.61118586111592	2.42838488828838	3.34646040872076	3.53650167434989	3.13238384267415	2.08290854289703	3.29430634619153	3.64058522064494	2.76727439298292	2.95994638834936	2.92854736702813	3.29595304851328	3.30018538923049	1.19221100494917	3.64580859479532	3.7827159037232	3.53880776874478	3.31599084094146	3.31560937223684	1.55807933591041	2.93304721262882
ENSG00000004766	CCDC132	protein_coding	2.43789626374289	2.49645023552412	2.33232628555856	2.43962968428344	2.54711671229931	2.54025416903416	2.28262186731274	2.33343597637249	1.48502656527476	0	0	0	0	0	0	1.66610804511201	0	1.80781073968844	0	2.32084715041035	0	0	0	0	0	3.33138008205884	0	2.02510871870387	1.92376168269974	1.62405493690586	0	0	2.60231362871475	2.81286383495733	0	0	0.531894367814613	1.22558828688895	0	0	0	0	0	0	0	0	0
ENSG00000004776	HSPB6	protein_coding	0	0	0	0	0.406275834603154	0.164859835468413	0	0.388423378060551	0	0	0	0	0	0	0	0	0	0	0	0	0	0	0	0	0	0	0	0	0	0	0	0	0	0	0	0	0	0	0	0	0	0	0	0	0	0	0
ENSG00000004777	ARHGAP33	protein_coding	2.48208289189563	2.4773789624444	1.55188280031442	1.33876562854474	2.17785247430941	2.02785419638645	2.56526907568055	2.45364922619365	0	0	0	0	0	0	0	0	0	0	0	0	0	0	0	0	0	0	0.651336370274494	0	0.309987969659383	0	0	0	0	0	0.359559436327048	0	0	0	0	0	0	0	0	0	0	0	0
ENSG00000004779	NDUFAB1	protein_coding	2.87913619731054	2.88845537112869	3.47004171054636	3.45203532224635	3.45104792217693	3.5551767726721	3.52398568535614	3.31510670360336	3.62688639975713	3.95298714084423	3.07390370554419	3.78781869367591	1.42754727644973	2.61746356408964	4.02347387100907	3.88563324424321	3.97100318705602	3.74514279201553	4.16980364871205	4.01194111732072	3.76383865988354	3.97827078465118	3.95251427681804	3.56852335244159	3.78804461268579	3.79466873370806	4.20079683789301	3.09366504418537	3.98976150573464	3.88036955043104	0	3.64306978416978	3.69367594225183	3.95935653300585	3.47776020293214	3.73325626999235	3.82995920903477	3.47131162380975	3.7521312318891	3.09557580307051	3.61830580426747	3.84029608105266	3.69267840600588	3.84419943173435	3.67120476680706	3.66018127335911	3.72783717301889
ENSG00000004799	PDK4	protein_coding	1.60387280499804	1.05773457581443	0.449851670915787	0.245434461131139	0.252059172689529	0.130935832149965	0.410785096445011	1.51426830294395	0	0	0	0	0	0	0	0	0	0	0	0	0	0	0	0	0	0	0	0	0	0	0	0	0	0	0	0.519523459393803	0	0	0	0	0	0	0	0	0	0	0
ENSG00000004809	SLC22A16	protein_coding	0.13596799932924	0.344787770839155	0.0851630405347288	0	0	0	0	0	0	0	0	0	0	0	0	0	0	0	0	0	0	0	0	0	0	0	0	0	0	0	0	0	0	0	0	0	0	0	0	0	0	0	0	0	0	0	0
ENSG00000004838	ZMYND10	protein_coding	1.28835603914952	1.39413146559844	0.88988694285562	0.788023448837607	1.11300657915635	1.20607433252176	1.15580976107524	1.12776902126184	0	0	0	0	0	0	0	0	0	0	0	0	0	0	0	0	0	0	0	0	0	0	0	0	0	0	0	0	0	0	0	0	0	0	0	0	0	0	0
ENSG00000004846	ABCB5	protein_coding	0	0	0	0.0385064418877921	0	0	0	0	0	0	0	0	0.50873610256042	0	0	0	0	0	0	0	0	0	0	0	0	0	0	0	0	0	0.619192159020697	0	0	0	0	0	0	0	0	0	0	0	0	0	0	0	0
ENSG00000004848	ARX	protein_coding	0.468104406052876	0	0.196213541103172	0.113414737446437	0	0.106002199529932	0.149980183288817	0.500263396147394	0	0	0	0	0	0	0	0	0	0	0	0	0	0	0	0	0	0	0	0	0	0	0	0	0	0	0	0	0.610093267982626	0	0	0	0	0	0	0	0	0	0
ENSG00000004864	SLC25A13	protein_coding	2.3608340779359	2.35619340051324	2.58458621293137	2.59811993625566	2.78994268651726	2.80617960318061	2.66992248622241	2.51870255225029	2.43336222903468	3.30267844356798	0	3.82540309292225	0	0	1.50769119658691	2.34621587830369	2.69831166624225	0.484898478090976	3.42642474044048	3.37289049211085	2.40965523829281	2.83310061592044	2.64492935016728	3.66617884929799	2.42127721528727	0	0.897831824463824	0.526741471385451	2.7400195197228	1.44918418883305	0	2.04686289393752	2.7509549678141	3.22460705640234	0	2.55339588490988	0	1.7514808307144	1.65528791749977	0	2.03940455061291	0	0	1.39435949277366	1.84918228772892	2.47634166249165	2.25824899077717
ENSG00000004866	ST7	protein_coding	1.62245917739977	1.61493042626136	1.79083261058428	1.7163327349337	1.63792493942706	1.68271691874167	1.82930524996706	1.79442895530885	1.89156806009735	3.21343827423868	0	0	0	0	2.85882420486684	2.29204563311674	0	3.00442791560318	3.45250676823021	1.09385559020043	0	0	3.33126050417363	0	0	0	0	0	0	2.19042533841807	0	0	1.61902712275604	0	0	0	0	0	2.66282023786547	0	0	0	2.83613020866792	1.21719142689947	1.99703967365329	3.16408889026954	0
ENSG00000004897	CDC27	protein_coding	2.69541707505098	2.72176186378463	2.85513479418679	2.95211637580137	3.04860776611791	3.00034413471342	3.18185727399517	3.18003404680948	2.34327116546376	1.20590084531604	2.45588459946375	2.32365675085113	3.61376862288936	1.15754012716934	2.88363179710001	2.70457904497309	3.08394360849218	1.61547016845563	2.22361981944266	2.38725337931797	3.26442544396651	2.43304938546338	1.39458895976315	1.78156599273195	2.56141828698524	2.0749916364042	3.00108066024383	1.59758307478029	3.37544453925932	3.10300555490044	1.35107759630846	2.91259305346899	3.12217784501444	3.15407764129917	3.1930855710937	2.7859269744507	1.71218607511017	2.91007900356919	2.91662876209911	1.52197930396593	2.87544858122528	2.44544360528337	1.89193157026506	3.11030907082601	0	2.25620442027056	2.94942233848434
ENSG00000004939	SLC4A1	protein_coding	0	0	0.0627105025992037	0	0	0	0.0879145867798049	0.0918266011520462	0	0	0	0	0	0	0	0	0	0	0	0	0	0	0	0	0	0	0	0	0	0	0	0	0	0	0	1.74995979874469	0	0	0	0	0	0	0	0	0	0	0
ENSG00000004948	CALCR	protein_coding	0.308763916037152	0	0	0	0	0	0	0	0	0	0	0	0	0	0	0	0	0	0	0	0	0	0	0	0	0	0	0	0	0	0	0	0	0	0	0	0	0	0	0	0	0	0	0	0	0	0
ENSG00000004961	HCCS	protein_coding	2.26818243747263	2.39523390977532	2.94913276123548	2.95779987482832	3.00124088507161	3.03684522991919	2.8965005550875	2.83127329194427	2.98271887879371	3.63055249832408	0.640268123352225	0	0	0	2.56099590286021	3.24722811269762	2.22815582334013	3.16090289817608	3.19436590671484	0	0	1.78342295816659	1.61016010350327	0	1.2726212393553	3.26234242427137	1.98714318848657	0	2.80575983953822	2.60134657665015	0	1.44098234491554	1.64328404344099	0	0.607338384636555	1.97675635056986	0	2.69500945272263	3.65170719279182	0	3.30333665470369	0	3.30060144590527	0	2.33380727502259	0	1.80905658489702
ENSG00000004975	DVL2	protein_coding	2.69016020898303	2.68704172150301	2.83562625495385	2.77160818763415	2.77796435397183	2.78575177459918	2.74229334392849	2.63117756203226	0	0	0	0	0	0	0	0	3.0224532307414	0	0.503394377494038	0.815063669675672	0	0.375136613828444	3.15770159703783	0	0	0	0	0	1.95562845258159	0.590798092611777	0	0	0	1.29121395841037	0	2.80376461184444	0	0	0	0.965179356557846	0	1.95583481710017	0	0.39823111465852	2.05242833750209	0.932166538895465	0
ENSG00000005001	PRSS22	protein_coding	0.575686520165371	0.872472361239305	0.656052252483734	0.329373192490544	0.274495870496419	0.312032254363915	0.525425447232269	0	0	0	0	0	0	0	0	0	0	0	0	0	0	0	0	0	0	0	0	0	0	0	0	0	0	0	0	0	0	0	0	0	0	0	0	0	0	0	0
ENSG00000005007	UPF1	protein_coding	2.93395383166712	2.9734288375472	3.27284153715271	3.17139871570941	3.07684235463575	3.03113625562892	3.05457105783695	3.01818523110583	0	0.843629534977309	0	0	2.81163533225268	1.19279494908449	2.12104525506323	0	2.44802525141088	0.275802007569733	0	0	1.06789342787518	0.551542509384608	1.14041942389827	0.603338214053875	0	0	0	0.305466403145158	0	0	1.04950042284048	2.81939966537697	2.47585228512977	0.358394031277781	0.261932279579824	2.06519677174683	0	1.16224354519352	3.04585925000162	0	0	0	0.369608999537829	0.286497416122876	0	0	0.574646245317394
ENSG00000005020	SKAP2	protein_coding	2.19458753640946	2.3871176973931	1.64490713904794	1.81330028849673	2.36499387151878	2.43098351075383	2.52079517291628	2.70350862732055	2.68787674165874	3.58418290140435	3.2950573765732	1.69464344191486	2.20832530343394	0.857243693415267	0.634805328958531	0	1.5777740926399	2.17285759353228	0	1.81519657993745	2.53815349256601	0	0	0	0.316313127121874	3.06573461143572	0	0	1.59744421800637	2.4752165642171	0	1.95919265018247	0	1.80574383238437	0	0	2.00827200710628	0.418533263456385	1.39444302935097	0	0	1.38964491588568	2.88023106723194	3.61564933651016	0	2.62796966536877	2.41971566619562
ENSG00000005022	SLC25A5	protein_coding	3.7270644829813	3.69637514942734	4.0648207454426	4.02926639104691	4.14398268630299	4.20193278905802	4.15888621440764	3.99428662195025	4.93227121704231	4.79587648602386	4.69004411031973	5.0128556579342	2.14115733112193	3.61028646478847	4.84512189994932	4.70407592979421	4.74779834548396	4.70670729226363	4.71649125778369	4.88117291022117	4.78794850353541	4.23708516584088	4.91587173556653	4.6959791985395	4.63201429124779	4.68475850273615	4.63963965787995	3.40489586699484	4.69705854555681	4.82191128140589	2.8093842454863	4.98896419257655	4.73222631079166	4.8272210698494	4.74771477818089	4.57372698310458	4.57560164583292	4.70791569101602	5.06022922718155	4.40000149629847	4.91831758780402	4.91384352136746	5.01489248075753	5.07765340261331	3.98303292314382	4.8135400398935	4.84302309952183
ENSG00000005059	CCDC109B	protein_coding	3.41646676603626	3.40064967782468	2.26764604141585	2.46703719827784	2.58257874225772	2.67501042988525	2.73835153118066	2.65913990924123	1.42908389469176	2.5441890411107	0	0.525252514469311	0	0	1.11374377628086	2.00291415060944	0.472760886695189	2.78683511014442	2.07696998103607	0	0	0	0	0	0	0.513205788188545	3.07027661382898	0	0	2.55156630836657	0	0	1.59622154024	3.10550264619468	3.5710888808942	0	0	0.545986336532055	2.37784160089145	0	2.07822007497408	0.390939455912938	0.41863439495714	0	0	0	0.636479715363941
ENSG00000005073	HOXA11	protein_coding	0	0	0.233503831998165	0.137360693683278	0.141533268238222	0.376305286872777	0.180184884653368	0	0	0	0	0	0	0	0	1.11583194003764	0	0	0	0	0	0	0	0	0	0	0	0	0	0	0	0	0	0	0	0	0	0	0	0	0	0	0	0	0	0	0
ENSG00000005075	POLR2J	protein_coding	3.04047905651914	2.99914801500749	3.26601188926779	3.18876713398226	3.24531926818941	3.3434429823872	3.19747603565566	3.04226418368928	3.74072635202842	3.17778484305527	3.16073840009375	3.23190555538954	1.35073578105758	0	3.58376650034157	3.39450862828579	3.42851354548627	3.67755355642482	3.56874997907539	2.63521666940709	3.03832449822392	3.23307275429051	3.36033533900051	3.5815296159548	2.471520833317	3.54961065685233	4.01490374552968	0	3.30473737038976	2.98581844647571	1.49716083456406	2.64356627656128	3.52245258007083	3.55915787929561	3.96307583210523	1.94311200200518	2.61767458692286	3.17034473281688	3.69622236871867	1.90898037780754	3.69666036447079	3.30894568273028	3.48579658298919	3.18211206271298	3.45100214097968	3.7067357652641	3.67318808812352
ENSG00000005100	DHX33	protein_coding	2.45716039300021	2.53448102419249	3.13866928651492	3.1316198942733	3.0326615239632	2.97211867173435	3.08915557765848	2.83279619751703	3.31551025315434	3.31984628852007	0.565665264482084	0.722197307057761	0	3.06028598897604	3.22952916054532	2.56875685076652	3.09134519310221	1.55727066252875	3.18196004805041	2.97938800888913	3.44859205015281	3.16987104046824	3.2185099041914	2.86784275638265	3.7430087211266	0.811398037503535	2.5990805622027	0.397010133019743	3.16650882320119	2.84629096455483	1.04005779385614	2.63612364762815	1.35705102733055	2.6355290199614	1.33467071259504	3.68040344924774	0.741763247785739	2.8330163985268	3.22576377293999	4.07773951123922	2.68147737190301	3.63262302595915	3.43133493027774	3.54755008617672	3.14267145707902	3.36904117079034	3.1347973728878
ENSG00000005102	MEOX1	protein_coding	2.16183447220683	2.45337054432444	0	0.11960197315149	0.297763181803195	0.561499176969123	1.17676160792589	1.79352222590078	0	0	0	0	0	0	0	0	0	0	0	0	0	0	0	0	0	0	0	0	0	0	0	0	0	0	0	0	0	0	0	0	0	0	0	0	0	0	0
ENSG00000005108	THSD7A	protein_coding	0	0.0683729206373299	0	0.0520756388486266	0.0538193959717804	0	0.671889669910472	1.37525427398018	0	0	0	0	0	0	0	0	0	0	0	0	0	1.29056254355028	0	0	0	0	0	0	0	0	1.26418581389423	0	0	0	0	0.406187506244316	0	0	0	0	0	0	0	0	0	0	0
ENSG00000005156	LIG3	protein_coding	2.30666027772279	2.38760318992885	2.68770467953876	2.62723942065388	2.59150248443959	2.50092212773	2.66312843606001	2.59643061100732	0.304287923985642	1.35852796068349	0	0	3.29048931742722	0	0	0	0.643709802488704	1.011100357577	3.32800922722446	0	1.82624069975424	0.276663678173078	2.79475962180889	1.13269162659955	2.94113243886231	1.9672069971813	2.56329974433981	1.02473576385967	2.32762988551667	0	0	0	0	3.3217362792957	0.648938110813846	0.547918165254438	2.17346304521528	0	2.35257509157016	0	2.3351179310783	2.66921453717423	1.42997787442968	2.7849007346837	2.3077675037463	2.58462146459701	3.27255523566352
ENSG00000005175	RPAP3	protein_coding	2.77365761282436	2.84928021871753	2.89538518758132	3.0416212931885	3.1855288891792	3.20686347613782	3.11350762507165	3.04718528850966	2.09200661108364	2.9796466461285	0	0	0	0	2.12156414347213	2.87254391565396	3.13276678412202	3.12731191030467	3.40098556140849	2.62575648633067	3.21054561975038	1.92656673260051	2.03581039045687	3.58652867573802	3.36762146625711	3.2296061238631	2.52208236222293	1.15004487887733	1.94841936324195	2.63340998190045	0	3.04401773888257	2.74004071236957	2.48360599607894	0.495487078836738	1.29483753384514	2.6193962670268	3.69141727890439	2.29554530371897	2.62577142491607	2.64574272542898	2.71601218592181	3.15177264709052	3.47888900448722	3.01541091868262	3.11326793911415	3.53640120963314
ENSG00000005187	ACSM3	protein_coding	1.74804228108764	1.82351974278189	1.42008341099563	1.43041816946672	1.84343376327032	1.84005772836182	1.98852295373754	2.10321637628558	0	0	0	0	0	0	0	0	0	3.36276896285573	0	0	3.14275146552106	0	0	2.47107739525213	0	0	0	0	0	0	0	0	0	0	0	1.23990820502736	2.18676122920321	1.66906455830052	0	0.499735360450904	0	1.92213406196126	0	2.66113261250477	0	0	0
ENSG00000005189	AC004381.6	protein_coding	1.07336894468168	1.08523897527574	0.76276891032687	0.730860195248274	2.14654046334864	2.11747520278205	2.53745817466294	2.40061151024759	0	2.14769719425112	1.59361983271905	3.12154733725527	3.80507256510501	0	0	0	3.57533238631737	0	0	0	0.456758924913173	1.49601657169399	0	0	2.29347558528373	0	0	0	2.64233793570138	2.6739601047611	1.18255812173387	2.1066700398604	3.06063343990551	0	0.436239611398821	0.78316834141507	2.9782033566054	3.57245145253397	0	0	2.70731477135997	0.547209588681615	0	0	0	0	0
ENSG00000005194	CIAPIN1	protein_coding	2.7249538025147	2.6893844036795	3.15173488326696	3.14347413541447	3.06713281284272	3.12462255008824	3.00072663235768	2.87149303356653	3.18572968222745	3.49359141799091	0.738951237318874	4.07404158408989	0	2.34639245135995	3.26379014152139	2.8240221188605	2.80496719100911	0	3.44070010820028	4.0253803791494	2.94928061842414	3.32979145896088	2.79654014519503	1.67896410530968	3.55550670630991	2.19540114040001	3.56261373454839	0	3.11938822263012	3.46358522501972	0	3.44494581804448	1.91172313327062	3.69855348531442	2.31368409505807	2.50378188771674	2.45981907551767	1.69426980636699	3.91887226104362	0	3.54358306383612	2.1466203082534	2.79996387349627	3.78257233767399	1.00929741743749	3.33800560347854	3.42099384665501
ENSG00000005206	SPPL2B	processed_transcript	2.79285485959424	2.75887913457027	2.61149280783621	2.41657606972752	2.37425097360883	2.36610872527519	2.61691730413598	2.41755964710847	0	0	0	0	0	0	0	0	0	0.30598986829922	0	0	0	0	0	0	0	0.873252988190793	0	0	0	0	0	0	0.980629809087411	0.839799770640594	2.26547383759305	0	0	0	0.813228123726362	0	0	0	0	0	0	0	0
ENSG00000005238	FAM214B	protein_coding	2.2224360070307	2.24253367073693	1.55655012481043	1.37564876475109	1.98080123460904	1.96365595214602	2.16815031374181	2.4690610018203	3.03476763604224	0	0	0	0	0	0	0	0	2.64653515440263	0	0	2.6770088691114	0	0	0	0	0	2.11662861008427	2.09279223831773	0	1.86769336925851	0	0	0	0	0	0	0	0	0	0	0	1.83609917877085	0	0	0	0	0
ENSG00000005243	COPZ2	protein_coding	1.14074591837108	1.03944251773427	1.5937401442412	1.43911770558347	2.35358683939232	2.32263842870446	2.2899578292595	2.27344840837412	0	0	0	0	0	0	0	0	0	0	0	0	0	0	0	0	0	0	0	0	0	0	0	1.04493858042923	1.97707941522713	0	0	0	0	0.766841312126706	0	0	0	0	0	0	0	0	0
ENSG00000005249	PRKAR2B	protein_coding	1.71597068107896	1.66235948689129	1.07340727626814	0.970717830891559	1.35435839417032	1.41257858619129	1.15188787099207	1.1269934100609	0	0	0	0	0	0	0	0	0	0	0	0	0	0	0	0	0	0	0	0	0	0	0	0	2.25162667596137	0	0	0	0	0	0	0	0	0	0	0	0	0	0
ENSG00000005302	MSL3	protein_coding	3.34307930323512	3.33744057484439	2.74730034700651	2.80939475935727	2.59149250629728	2.5216824684885	2.6127868551614	2.62189893632172	2.77901542946949	2.02204723746476	0	2.10029049204236	2.90866356013104	1.3439081237643	2.12198060475516	2.95549568215712	2.1759515900287	0	2.00043136508493	0	2.5458628590031	2.00691900331135	0	0.367263449647772	2.16113766219353	1.34339129686308	2.42734337481773	1.92138019671795	1.79959765676217	1.85382678432936	0	2.68663474722658	2.69138802919933	0	3.35186661664966	0	0	1.3879172750036	1.09269766433845	2.02566115544096	0	0	1.73496798636573	1.78091166538539	2.76616246081657	1.49453146727423	1.90995660031396
ENSG00000005339	CREBBP	protein_coding	3.08054470098527	3.05649965057352	2.77626644513313	2.72406813987515	2.59108276099502	2.40547525649574	2.55885858623535	2.60841586849528	1.9313237995865	0.697184642894029	0	0	1.07711101665995	0.244752328105752	0	0	0	0.177919065857424	0	2.33502419164297	1.35921382754443	2.83103375404337	1.94833590609726	0	1.65668971399933	2.27115334244605	2.43793206307564	0	0	2.08041959703416	3.71368697270697	1.92145426488705	0	0	0.288907173788319	2.08182055254222	0	0.340040334543205	2.55312610654638	1.92570188843888	0.920785468197444	1.92293912260686	1.88986682315338	1.60697627229027	2.60228801838579	0	1.24333908899398
ENSG00000005379	BZRAP1	protein_coding	2.36673558682076	2.31295423115937	2.03979654137908	2.41612850190374	2.13433715244644	2.54741201703645	2.12909219734403	2.07318168970796	0	0	0	0	0	0	0	0	0	0	0	0	0	1.99577846900338	0	0	0	1.1996279113978	0	0	0	0	0	0	0	0	0	0	0	0	0	0	0	0	0	0	0	0.178181597404887	0
ENSG00000005381	MPO	protein_coding	0.610473902969855	0.783493432902061	0	0	0	0.364934605527408	1.27906267928618	0.737826248192061	0	0	0	0	0	0	0	0	0	0	0	3.04110268868804	0	0	0	0	0	0	0	0	0	0	1.23444913884996	0	2.68993114660921	0	1.79191476188812	0	0	0	0	0	0	0	3.31779767287088	0	0	0	0
ENSG00000005421	PON1	protein_coding	0	0.141271940635819	0.105463708639412	0.109657138919692	0	0	0.145200215476301	0.263216955453633	0	0	0	0	0	0	0	0	0	0	0	0	0	0	0	0	0	0	0	0	0	0	0	0	0	0	0	0	0	0	0	0	0	0	0	0	0	0	0
ENSG00000005436	GCFC2	protein_coding	2.55975313188314	2.53553279667344	2.73256471041546	2.85938323657501	2.73615287446681	2.74802869579383	2.60904094981911	2.4134347735889	1.96046376062579	0	0.387205424827115	0	0	2.93068612659593	3.29370957071226	0	1.53589392850734	0	2.13996818616322	2.30867687588039	1.86039242224977	0.566613356201378	2.447455686778	3.27182880390701	1.4645328467671	0.595787153321098	2.9651685910934	0.415968678879848	2.89285140278413	1.98876189510848	0	0.329748078374448	0	1.97699232982135	2.18216417796268	0.463626782958684	0	2.01776856104506	2.51855889100325	1.36464414508996	0.841756372065632	2.63603700733113	1.45417912948483	1.15322591968231	0	0	3.17203229138054
ENSG00000005448	WDR54	protein_coding	2.65066373073409	2.67626519031386	2.37902812187288	2.2534648165683	2.78871668315881	2.90875954625728	2.89849036269987	2.65297482953948	3.37632594336836	3.72324553323161	0	0	3.14807689687332	0	2.62420611766581	2.98508862037571	2.8432546736933	4.0801401060729	2.56243557185085	2.68231204788607	3.40954985294857	2.58947581682373	3.27213437949209	2.72369522504214	3.52740307403813	2.1333788741982	3.33297239148667	3.72734132776822	3.43483744291756	2.92347406254595	0	2.75262018401435	3.27710826431824	3.23134569539263	3.38879677150253	2.1332607792095	1.12605067958076	3.53816447517923	3.75825732275913	0	4.06496255565972	3.95156669397103	2.35602894791019	3.52131233159554	2.79836257197373	3.22700767548347	3.51227669172396
ENSG00000005469	CROT	protein_coding	2.38931244108084	2.44127462306306	1.57730943924888	1.6970718681512	2.39361827086221	2.35593020562762	2.25682454316599	2.3833997049226	0.428114359960905	1.82201879627919	0.411522304623508	2.29581687941928	0	0.51728553642334	2.68979175582008	0	0.90519832712911	0	0	1.11021844110102	1.5226924071788	2.26439441218663	1.569616889463	3.0738470302561	0	1.19129506325041	0	0.655661548892464	1.31493092974693	0.614213264999851	0	0	0	1.61141453794565	0.38557901177835	2.06519222042937	0	0	0	0	2.79403351089776	2.46240390444711	0	1.37272773773447	0	2.11297169237944	2.59639679361658
ENSG00000005471	ABCB4	protein_coding	0.722417343132735	0.684128563746049	0.0451638327791009	0.0470898990248698	0.0924418737953087	0.120006762115334	0.119451422261438	0	0	0	0	0	0	0	0	0	0	0	0	0	0	0	0	0	0	0	0	0	0	0	0	0	0	0	0	0	0	0	0	0	0	0	0	0	0	0	0
ENSG00000005483	MLL5	protein_coding	3.2913503430377	3.32341074678792	3.03863163794249	3.08704924633592	3.00408443497734	2.80847198071355	2.97165597568864	3.05292210000825	2.88487907424928	1.68881823694729	3.58935240741184	3.59204108517931	2.61365773041295	3.09542963682952	2.10142281201425	2.70406703636037	2.82178427936834	3.38650263866787	2.09523411398755	2.87055763386644	2.2963893359975	3.04583536687789	2.84606244953953	3.43066937889826	2.18464168206197	1.95386916499502	1.78126998566998	1.43887422595503	2.98381992739273	2.8400742413954	1.8428680188315	3.36629680198514	2.24375084393074	2.34178576566325	1.9349695273562	2.48766877919668	3.46640187544187	2.96037999882406	2.69653857374152	3.34012294096878	2.87056144463752	2.59852641602637	2.47167336040698	2.08371125110078	1.94301564040158	3.0754001490843	2.69488775034216
ENSG00000005486	RHBDD2	protein_coding	3.19160264759617	3.12704000716999	3.10899018146716	2.94776527538612	3.09332559981524	3.07631968908908	3.12135447708181	3.35949999935226	3.50393682989897	3.35631244817391	0	2.57358943549552	3.08222717686814	1.01472082504388	3.28082606490983	3.31639073234065	3.78308214852353	2.98812529107893	3.30411768290749	3.3853317748163	1.70949517068428	2.38844227158261	2.5474642033158	1.34678225923906	3.2806203576261	3.21435114899166	3.47634751456392	1.76736302795847	2.8414728100378	3.21806183295586	3.30938165039144	2.88336647646826	2.13214033763176	3.27740159820852	1.10264139625871	2.32291586655444	0	1.99999008555292	3.36836472802503	2.26922740344827	3.15638786109512	2.59627177573529	2.2275296722603	2.46823243883275	3.34508909575417	3.67171488324732	3.3053801269507
ENSG00000005513	SOX8	protein_coding	1.7968085634048	1.77126638981963	2.85733334353693	2.71420309436452	1.43249902568896	1.7079941978153	0.900868353680413	0.611685495036987	0	0	0	0	0	0	0	0	0	0	0	0	0	0	0	0	0	0	0	0	0	0	0.880938437128764	0	0	0	0	0	0	0	0	0	0	0	0	0	0	0	0
ENSG00000005700	IBTK	protein_coding	2.73185335063866	2.77621924253474	2.91775294357272	2.97577464914024	3.10339024620043	3.01385738636318	3.10033661006211	3.02572234874843	2.85862238330793	3.17458847406538	3.49007870848215	3.63642320359573	0	3.13592429403582	2.79405697227064	2.20534353644601	3.46797919007844	1.37553140964007	2.95738753200985	2.44176981755465	3.12564821120071	3.373555924786	2.8901794200575	3.21648074830696	3.29875197713061	3.49744643114765	2.90540978711606	3.47370757917527	3.4445077892199	3.11787046005447	0.887035960876657	3.41341999781009	3.05096467719913	3.04257123629197	3.28952717048943	0.341561879778026	2.12650139774729	3.14024994866722	3.37397420223087	0.547030978603844	2.19723997927794	3.01241309831287	1.7577164119712	2.362402782743	2.99199635322476	3.22022953755563	3.25678893838372
ENSG00000005801	ZNF195	protein_coding	2.52687019908492	2.52821094260145	2.72467328758785	2.78968170460245	2.68898699931727	2.76875196126395	2.55466991101937	2.49132642824594	2.11886884548384	2.72018246231167	2.89581175481004	0	0	0.698826602500432	2.477424373841	0	2.91407867228513	0	1.26560704705209	1.52068882168455	1.3252548936513	1.68671944970316	2.67284708889914	1.20773505045882	0	3.39299935264953	0	1.07073354155279	2.37670746072618	1.97656486768643	0	0	2.61995096837872	2.66741664891562	3.75872639167079	0	2.48841082528347	2.63591172449439	2.96950180817775	0	3.31185765793092	3.46879502830492	2.77289303109738	2.03352706530537	1.25542441676862	0.958844662597036	2.47114243629415
ENSG00000005810	MYCBP2	protein_coding	3.07694874757258	3.10339087449183	2.88335224530506	2.97583529459508	2.86344917732877	2.61944423261754	2.87395780762227	2.86411105411831	2.81658417871483	1.54836789170022	2.95050561582989	3.15021477697343	2.55316519477083	2.637520672993	2.06290774892477	2.15541906013643	1.91044049593668	2.71966909298416	1.68049955949406	0.455510345505434	2.60564328171505	3.20216005426686	2.24058712435498	2.82965162983397	2.87934241448569	1.75525807615942	2.23776833852357	3.37813798681782	2.30964951817392	2.42513069860067	2.01562518269702	1.95109825907701	2.16324304068245	1.71997778036592	1.48342324412849	1.78611119119191	1.06169562407579	2.57664431763006	2.33658164830375	1.14930344946202	2.53225318129265	2.47348667967418	0.500984631506173	1.56511367710137	2.68778746572819	2.36029752866632	1.08402186887754
ENSG00000005812	FBXL3	protein_coding	3.05057058694465	3.05028901670695	3.00257195574936	3.08352932998658	3.18965253369925	3.16486099407477	2.9110982459561	2.92666984818097	0	1.45677188483323	0	0	0	0	0.878168448380916	1.16004315095602	1.31369577079643	1.87399624687644	0	2.44276963636038	2.71183352207837	0	0	0.925586749032806	1.54826934678748	0	0.376252321489767	0	1.29140123979366	2.8707622158025	0	0	2.64387896430172	0	0	0	0	0	0	0	0.379742373738751	2.91068495158213	1.74504852101181	1.11699091525001	0	0	0.356730952124901
ENSG00000005844	ITGAL	protein_coding	3.86712612821335	3.93116945748868	3.63714767793646	3.52560042166223	3.48449500685734	3.42366961551623	3.56085725387951	3.68092368923241	2.19714444417606	3.27001014172761	2.76853941050608	1.06823045878261	3.30837079755836	2.96806453819676	2.84011988655611	2.24436795658516	2.105946203414	2.8827081479594	2.18066354207683	2.59101624280028	2.30778109661244	0.655214040656694	3.20083362048688	1.86198689094541	1.62952461586023	1.5973091713018	1.95003652588224	0.380777954619382	3.12192687027085	3.17441381068283	0	1.72946640734797	3.88442686082478	2.56450221900422	2.80661926693777	1.73520556371715	3.61851751323694	3.25964452589367	3.24029751929454	1.63581592153429	3.19330203892212	2.22081177188342	3.31819493402134	1.68594830076707	2.97165925023529	2.57807455599176	3.33660743272765
ENSG00000005882	PDK2	protein_coding	2.25221640564778	2.32297632191909	1.91017668017671	1.69497259088043	2.16233760255018	2.04570683016264	1.89477688054351	1.96840666667949	0	0	0	0	0	0	1.70801689210922	0	0	0	2.73754710222427	0	0	0	0.620698357012171	0	0	0	0	0	0	0	0	0	0	0	0	0	0	0	0	0	0	0	0	1.62368319470365	0.838876750505145	0	0
ENSG00000005884	ITGA3	protein_coding	1.94805541388911	2.07983628516669	2.3474004840703	2.26831236251378	1.97537340305378	2.26287050285816	1.83665415363026	1.68572096544578	0	0	0	0	0	0	0	0	0	0	0	0	0	0	0	0	0	0	0	0	0	0	0	0	0	0	0	0	0	0	0	0	0	0	0	0	0	0	0
ENSG00000005889	ZFX	protein_coding	2.90484949969309	2.93591030418183	2.77893789570587	2.82599701793485	2.75577537973957	2.67566966773988	2.40453089777451	2.47057105371817	2.65577483295007	0.758872331335085	2.31828474910467	1.86461266653678	2.93261385893858	3.12135732638625	2.0317612878898	1.14863177302511	3.21666374346337	2.01701793151697	0.742861174916561	1.87894447879797	1.21119083324654	2.99402286005279	3.13396315704715	1.57176197087174	3.00250186152605	0.859037529560983	2.30018033760969	0	2.68461082668291	1.68281176322125	0	3.35802526013446	1.20802660398927	2.79178319698748	0	1.97530022923082	0.296337723635454	1.39391350547763	2.35299060374356	1.15829937366351	3.16613338407095	3.17195864713356	2.6937325902577	2.94939406819886	0	0.829286769571887	2.77540014548364
ENSG00000005893	LAMP2	protein_coding	2.8779642830967	2.94596839011268	3.08264792502122	3.1145267725311	3.10716249812825	3.0493481073871	3.03137525168716	3.22553872582885	2.39995625124994	2.98581848792465	2.80482836128894	0.396127051538107	0	0	2.81438615913744	2.49031597511571	3.25084222598748	3.39059697784521	0	3.26206886750519	3.20592364090387	1.55974173705668	2.56299717198458	0	3.05306062819762	3.34827634047453	0.330656812914146	1.22076349173487	3.37642048411104	2.96119204494679	0	3.36199219926438	1.43120228664126	3.23824848274653	2.59258922258792	1.01211542813973	2.08714278385213	3.00278586268622	0	2.52645437968268	3.19526164756214	0.816173489552962	3.18725920145025	0.911236258009649	1.18734984389242	3.51666419010997	3.01119483393856
ENSG00000005955	GGNBP2	protein_coding	2.95106862849527	2.9948828702859	2.67476072416202	2.71056926159286	2.78544834917368	2.76366384627397	2.80529848667368	2.83114411534961	3.11566906311542	2.21220680285163	0	0.724278477866015	2.10758572563307	2.15129570719543	2.99527569486472	2.56460136242789	2.66877530113893	3.4171587779444	1.68579638044675	3.18676237816433	2.70267592711697	2.69147556664247	2.66402882110788	2.5926972033445	2.14873988394566	0	1.98468745944729	0	3.13686699077276	2.85710558625527	0.602883741527738	2.92888627326807	2.85468416841395	2.85578064852486	0	0.497451781817686	3.15939818965231	2.14585315279147	2.72302142344882	2.40362321275749	3.07338757656923	3.08234995393258	1.51893589256928	2.7664109027212	1.96573375144397	2.88886717294772	2.82500218480564
ENSG00000005961	ITGA2B	protein_coding	1.02286452312743	1.18407746970144	0.367651339829913	0.431481732840411	0.465591581316571	0.712110828769551	0.685444126562588	0.326598101094979	0	0	0	0	0	0	0	0	0	0	0	0	0	0	0	0	0	0	0	0	0	0	0	0	0	0	0	1.60693700491584	0	0	0	0	0	0	0	0	0	0	0.927897304987449
ENSG00000005981	ASB4	protein_coding	0	0	0	0.0742215967469723	0	0	0	0.418624188347952	0	0	0	0	0	0	0	0	0	0	0	0	0	0	0	0	0	0	0	0	0	0	0.866532784018987	0	0	0	0	0.513827721822867	0	0	0	0	0	0	0	0	0	0	0
ENSG00000006007	GDE1	protein_coding	2.62733306410715	2.61445390898772	2.83857685640893	2.85295144651118	2.73165336731461	2.75607441149511	3.01203499392034	3.32840072428116	2.47513966795155	2.87531561898151	0.802581742461939	0.93377455534586	2.40357581803504	1.86558790012535	2.21497488169553	3.05649762794667	2.73586803664924	1.57186773986527	2.26791965443343	1.96489430542492	3.1057823080657	3.31926963859613	2.76507070663297	2.37259315384001	3.51717982317161	0.666981248333903	0	2.07322757606409	3.09759731491782	3.13991227951664	3.50121681103069	3.23486569629448	0.486858093028876	1.76710720534253	1.42842033976181	0	2.9369327149145	2.07429724533887	3.1822591305573	0	2.78489809089498	2.59187155018873	2.99443551380372	2.41729528596334	2.32202744441498	3.06995643545609	2.41520404247142
ENSG00000006015	C19orf60	protein_coding	2.76154798089493	2.78975386637593	2.66883323349399	2.39361837158668	2.67543464591915	2.67276300794743	2.80009633808279	2.63070901922606	2.22346757449335	0	1.10269316779574	2.4339682975007	2.11205707757178	0	0	2.85801263611819	2.89379177442302	2.69219908614214	0	0.90450664004644	1.41516948848507	1.21080090611025	0.982610765023265	0	0.796987237718869	1.24801950985974	2.9290819857872	0	2.01480632837087	0	0	0	0	0.877673513274878	1.77924076312413	0	0.559184391620141	3.25438782435364	2.8911062345591	0	2.8563882511018	0.405085684565162	2.27732172370485	0	1.9413562564724	1.11368171291662	0.99074747109829
ENSG00000006016	CRLF1	protein_coding	1.4579925717714	1.18930050998452	1.4245605995987	1.27024593120301	1.31042102439022	1.20455350822305	0.947498233647182	0.709671580200541	0	0	0	0	0	0	0	0	0	0	0	0	0	0	0	0	0	0	0	0	0	0	0	0	3.11021754525706	0	1.10702614948851	0	0	0	0	0	0	0	0	0	0	0	0
ENSG00000006025	OSBPL7	protein_coding	2.80093108397146	2.78442241598515	2.06388089189163	1.9993841657541	2.07529463683661	2.07137807753887	2.33550169948169	2.23515897597199	0.996021140286735	0	0	0	0	0	0	0	0	0	0	0	0	0	0	0.559601358324618	0	0	0	0.368371270363044	0	0	0.995841859130016	0	0	0	1.67742762263774	0	0	0	0	0	0	1.93635011583534	1.12365273931292	0	0	0	0
ENSG00000006042	TMEM98	protein_coding	0.256694838485122	0.0868622049331794	0.747480051222309	0.724373016095549	1.50059760971547	1.55927572484988	1.49391408548359	2.52629554687776	0	0	0	0	0	0	2.9581687412804	0	0	3.03180734014823	0	0	0	0	0	0	0	0	0	0	0	0	1.08920605840298	0	0	3.22678301818605	0	0	0	0	2.42114508173527	0	2.00527218707046	2.79713958893194	0	0	0	0	0
ENSG00000006047	YBX2	protein_coding	0.570091229138924	0.0964723595324646	0.0710884713049623	0	0.589613916888053	0.680119990454784	0.485017091487453	0.417867242038621	0	0	0	0	0	0	0	0	0	0	0	0	0	0	0	0	0	0	0	0	0	0	0.865475169360813	0	0	0	0	0	0	0	0	0	0	0	0	0	0	0	0
ENSG00000006059	KRT33A	protein_coding	0	0	0	0	0	0	0	0	0	0	0	0	0	0	0	0	0	0	0	0	0	0	0	0	0	0	0	0	0	0	0	0	0	0	0	0	0	0	0	0	0	0	0	0	0	0	0
ENSG00000006062	MAP3K14	processed_transcript	3.00717476749903	3.00882874322305	3.3712993879187	3.26954930345598	2.98170031879545	2.98351444262464	2.81095135881183	2.75295251098478	2.55772852283859	1.24776720169579	0	0	2.95454324130413	0	0	0	2.17966599545115	0	2.62613399577845	0.333135426623763	0.927657610316922	0	0	0	0	0	0	0	0.888106992940595	1.31459412940576	1.0935374714347	0.344486739025988	0	1.33073102337304	0	0	1.76238719891027	0	0	0	0	0	0	0.861047957672954	0	0	0.649620414997427
ENSG00000006071	ABCC8	protein_coding	0.14854289572255	0.125845054322126	0.561520668947593	0.211610680254004	0.723558458404148	0.258697044050537	0.741350336786439	1.12660900973666	0	0	0	0	0	0	0	0	0	0	0	0	0	0	0	0	0	0	0	0.358708952444806	0	0	1.14123364987751	0	0	0	0	0.851438369209992	0	0	0	0	0	0	0	0	0	0	0
ENSG00000006074	CCL18	protein_coding	0	0	0	0	0.549605048863555	0.432544618679115	1.71558080547027	1.53109735785574	0	0	0	0	0	0	0	0	0	0	0	0	0	0	0	0	0	0	0	0	0	0	0	0	0	0	0	0	2.55846896909291	0	0	0	0	0	0	0	0	0	0
ENSG00000006075	CCL3	protein_coding	1.0515904662625	1.33764654915269	2.03860523661657	1.52074661520271	3.37854153894616	3.31239606792639	4.03706959707017	4.13680406112299	3.21371664741817	3.02835409545855	4.69141271743635	3.37984418781764	3.00350266972334	3.01671279598179	4.31343241284586	4.73445865260036	4.10609082218146	4.49892689058708	4.81660199502627	2.48018944090333	2.85676304544933	3.87358252905828	4.59192533206445	3.99691821649811	2.92856117202881	4.95688080291218	4.54437699424189	4.00706464171884	3.28054948065365	3.33846128446189	2.61521077363961	3.26159631320858	4.29720992493386	3.54544963681405	4.19039331842367	4.93033899987164	3.57169489116765	3.67299336635651	2.67038404202568	3.83912046623281	4.05785243025094	3.57595930026659	3.6473268229466	4.25187270526353	5.16569642774488	3.63250327364805	4.24409882162594
ENSG00000006114	SYNRG	protein_coding	3.00275228819698	3.09422364890448	2.40728129318924	2.41392191067677	2.50387086771732	2.41208782887806	2.52978546829261	2.71801184436908	0	0	0.966713039630149	1.89408493017465	1.69970037642945	0	0	2.61394728912455	2.33748174644214	0.185932568135675	0	0.424633021929838	0.981703121365323	1.29026194448675	0	0	2.07434230721952	0	0.773698435090569	3.46452520501528	1.58987055793881	0.319276062029404	0	0	0.464970788703135	1.86695700245267	0	0	0	1.8330027568769	1.52867515612517	0	2.9977238637028	2.68535133232358	0	2.93349950486127	0	0	1.05588253189612
ENSG00000006116	CACNG3	protein_coding	0	0.395839021486183	0.102420855296984	0	0.109857479330354	0	0.332936485299996	0.256777177812334	0	0	0	0	0	0	0	0	0	0	0	0	0	0	0	0	0	0	0	0	0	1.04298027495456	0	0	0	0	0	0	0	0	0	0	0	0	0	0	0	0	0
ENSG00000006118	TMEM132A	protein_coding	0.140932852445748	0.323432116879271	1.49042131428059	1.44945782505918	1.02763435760651	1.57554569933377	0.557557693273985	0.628688413319323	0	0	0	0	0	0	0	0	0	0	0	0	0	0	0	0	0	0	0	0	0	0	0.701077927250564	0	0	0	0	0	0	0	0	0	0	0	0	0	0	0	0
ENSG00000006125	AP2B1	protein_coding	3.23253805080409	3.29303177993616	3.16556920767923	3.21271375457157	3.35391400104871	3.25776200719074	3.47978928419948	3.54905674854546	3.1873226571831	3.5313648836749	1.63709509502656	1.9988070348856	1.75214487534254	1.90303618708202	1.85824806256836	3.11318610618337	2.55375699589905	1.86574709332635	3.07947326285824	2.01490962337244	2.76844075626966	1.57655241429573	2.00624575029225	2.83095701765886	3.14400612537996	3.15386832627855	2.01605351256068	0.821395055467964	3.35320129544293	3.2461459822909	1.4356830936343	2.04823570808914	2.75387404099858	2.94766299655857	2.77012811673834	2.51854341274609	3.35195776557219	2.88524413227638	2.69543393486811	1.03670347508392	3.60517749314483	3.80111073425565	3.49199679498928	2.38586029567263	2.25371328336541	2.22236066860868	3.25346815717358
ENSG00000006128	TAC1	protein_coding	0	0	0.271844638929568	0.706823870043747	0.525542121975428	0.716929816270064	0.545713929879078	0	0	0	0	0	0	0	0	0	0	0	0	0	0	0	0	0	0	0	0	0	0	0	0	0	0	0	0	0	0	0	0	0	0	0	0	0	0	0	0
ENSG00000006194	ZNF263	protein_coding	2.64922711434291	2.62070949761509	2.75303294189329	2.73476933957683	2.48689629327464	2.54151401716013	2.40273610819743	2.33412310776013	0	0.966800169684942	0.265515037536647	0.804908169542929	0	0	1.05902593447063	3.07250220991611	0	2.77551125395307	0	0	0.26040146160806	0.813460087540149	1.5465803936716	1.22357775929966	1.87247326792916	2.81807797192164	0	0	2.73353907237653	0	0	0.367691543795775	1.31303847667406	1.42188838705942	1.28589571980989	0.325894808429859	0.758866521513694	3.08955758327298	1.15235273835809	0	2.23473824443874	2.41856365565162	0.540890175252131	0	1.6633838375435	0	0
ENSG00000006210	CX3CL1	protein_coding	0	0	1.77435227644433	1.95325012288559	1.02759938627277	1.47859566690354	0	0.210637193623505	0	0	0	0	0	0	0	0	0	0	0	0	0	0	0	0	0	0	0	0	0	0	0	0	0	0	0	0.438226759210412	0	0	0	0	0	0	0	0	0	0	0
ENSG00000006282	SPATA20	protein_coding	2.45727054847676	2.56804697972937	2.43747131520242	2.23584741325796	2.62312696658257	2.70636459322733	2.89024397495694	2.5418975601784	2.10406286171322	2.3735743685512	2.12398536349905	2.84623946348991	0	0	0	0	0	0	0	0	2.27785332438879	2.07938315947895	2.17414605683549	0	0.512866285794168	0	0	0	0	0.994476044186836	0	0	1.55410338789164	0	0.570161885955902	0	0	1.94494333900667	2.10151425896492	0	1.86288063408575	0	0	0.853188803725793	0	2.22644510354675	0
ENSG00000006283	CACNA1G	protein_coding	0.197054336901163	0	0.17827027128096	0.209188625670752	0.190126928184764	0.23979921221784	0.0500636002467063	0.0523921146869888	0	0	0	0	0	0	0	0	0	0	0	0	0	0	0	0	0	0	0	0	0	0	0.60355461377535	0	0	0	0	0.498061406939851	0	0	0	0	0	0	0	0	0	0	0
ENSG00000006327	TNFRSF12A	protein_coding	1.20636961455922	0.958113675475201	2.85657298788992	2.72539702854629	1.97231758160222	2.46577327392374	2.10755129006226	1.83051269669771	0	0	0	0	0	0	0	0	0	0	0	0	0	0	1.01778249511025	0	0.623351240174624	0	0	0	0	0	0	0	0	0	0	0	0	0	0	0	0	0	0	0	0	0	0
ENSG00000006377	DLX6	protein_coding	0.147392392603358	0	0	0	0	0	0	0	0	0	0	0	0	0	0	0	0	0	0	0	0	0	0	0	0	0	0	0	0	0	0	0	0	0	0	0	0	0	0	0	0	0	0	0	0	0	0
ENSG00000006432	MAP3K9	protein_coding	2.08380469360591	2.00301311102266	1.83821613879312	1.84217153424501	1.48522137314495	1.45443772242837	1.85541106161608	1.7802993527122	0	0	0	0	0	0	0	0	0	0	0	0	1.62150220205905	0.339519983238675	0	0	0	0	0	0	0	0	0.526651439276365	0	0	0	0	0	0	0	0	0	0	0	0	0	0	0.166169786416829	0
ENSG00000006451	RALA	protein_coding	2.76182622731652	2.90575451964817	3.3382447285078	3.51536693726101	3.11649446477438	3.17815948674405	3.07288970695929	3.01132794838782	2.30986779725325	1.65713542460915	2.84139488228237	0	2.34306564766097	0	2.15852274473617	2.69731454414734	2.85624127415059	0	2.54677410351249	0.957882314509112	1.6523069643524	1.36234178058253	1.57295901732952	3.10244539121151	2.58924271121357	0	2.90134820514804	0	0	2.75901573151311	0	1.04805395327279	1.20241031247812	2.72478393192352	1.16427553131169	0	0.91583688569405	3.4781577129868	2.14582019853509	0	0.443005866418122	2.43863413952122	2.61653827520661	2.4216852456562	2.15285537793856	1.92680243127818	1.37344365494665
ENSG00000006453	BAIAP2L1	protein_coding	1.51403340428659	1.45896217053243	1.07129107873558	1.11937592420782	1.24728870084138	1.12261661916197	1.27986647408037	1.23918455315504	0	0	0	0.652024205607037	0	0	0	0	0	0	0	0	0	0	0	0	0	0	0	0	0	0	0.851170171871472	0	0	0	0	0	0	0	0	0	0	0	0	0	0	0	0
ENSG00000006459	JHDM1D	protein_coding	3.03355422193118	2.98655948314282	2.37190953905782	2.47840431836848	1.93505762251329	1.82835746382196	1.99782144070996	2.11911389373737	0	0	0	1.25183822605481	0	0	0	0	0	0	2.25449512978734	0	0	0	0	0	0	0	0	1.27145831845149	1.77070564141557	0	0.613096961580323	0	0	0	0	0	0	0	0.728643336778908	0	0	0	0	0	0.646355992400916	0	1.94295791412366
ENSG00000006468	ETV1	protein_coding	0.155839109523893	0.384372869763611	0.616716235672885	0.36719038771593	0.854188924134958	0.754251597635418	1.25584478378074	1.52190322335075	0	0	0	0.270404964014151	0	0	0	0	0	0	0.449021187018109	0	0	0.400669746307146	0.44667065847443	0	0	0	0.220576432058226	0	0	0	0	0	0	0	0	0.317362724746196	0	0	0.266631637404377	0	0	0	0	0	0	0.340861721657746	0
ENSG00000006530	AGK	protein_coding	2.67656079139671	2.70516186107557	3.12265248882791	3.18641218698047	3.25744542017487	3.18936266060032	2.99640879096162	2.90861111489173	2.7304343978612	2.54287006234537	2.93682928490578	1.42422487062304	1.46736323806471	3.00417296218812	2.25023199666715	2.32707508985113	3.11059979087154	2.98282304054743	3.59421761843594	2.13839061407007	3.04139944660428	2.90877679853423	0	3.13709196803714	1.62902671667459	3.67683287962842	2.85475311884275	0.369318523051969	2.08433663329103	2.61094448754117	2.30561163528031	3.88830938760802	1.63153433443069	3.38758011202054	2.23756702582656	2.16891691714851	3.50780509921591	1.57876018433831	3.42381876744684	2.09833480175877	2.85896370286747	1.99385620692281	3.07009116221366	3.11941257113222	3.05863242935882	2.2841106775134	3.2099306979032
ENSG00000006534	ALDH3B1	processed_transcript	1.78526338840298	1.68295358209029	0.509576667718931	0.384869860882995	0.498014752794031	0.627589936312183	0.643866607604309	0.243548720644014	0	0	0	0	0	0	0	0	0	0	0	0	0	0	0	0	0	0	0	0	0	0	0	0	0	0	0	0	0	0	0	0	0	0	0	0	0	0	0
ENSG00000006555	TTC22	protein_coding	2.09230118103683	2.16246962514569	0.898592113420759	0.958053954048132	0.808292348839713	0.716152442584421	1.00894328118925	1.00199086928362	0	0	0	0	0	0	0	0	0	0	0	0	0	0	0	0	0	0	0	0	0	0	0	0	0	0	0	0	0	0	0	0	0	0	0	0	0	0	0
ENSG00000006576	PHTF2	protein_coding	2.68292820986855	2.75786240189005	2.16013993847184	2.27172459205001	3.15790382132319	3.05413101547041	3.15990274982768	3.28225027517645	2.53540010325128	3.36221299774226	3.57501325985183	1.98228233939819	0.529946184585812	0.561443283349702	2.08810037330903	2.98938397240622	1.96358443642518	2.3665975016986	3.18069349693324	2.65011194797723	3.23502942250143	3.34983454655693	3.43765581621991	1.65335018239721	1.5798971953185	3.08387169641637	2.96609447186972	1.74749696101368	2.74750896296617	3.02779446473326	1.16318617609491	0	2.29584505856661	2.34647115796894	2.90945953194493	0.344048221104718	1.05097349727538	1.82844313510918	0.290328151344594	0.550298221650788	3.31143044286917	2.40343775529995	2.18407618799244	2.95297950454102	2.49933996209641	2.99665461759769	2.5072181352461
ENSG00000006606	CCL26	protein_coding	0	0	0.522001517327122	0.535459792182262	0.546280219374765	0.641318163508427	0	0	0	0	0	0	0	0	0	0	0	0	0	0	0	0	0	0	0	0	0	0	0	0	0	0	0	0	0	0	0	0	0	0	0	0	0	0	0	0	0
ENSG00000006607	FARP2	protein_coding	1.60323435635144	1.65400527858145	2.24119379657665	2.19542766823302	1.9669890466635	1.73237682934932	2.06640834497162	1.88614595275614	0	0	0	0	0	0	0	0.61119611563962	0	2.17096109102524	0	1.06088354390591	0	0	0.831944291301175	0	0	0	2.56568339656735	0	0	1.21681722763286	0	0	0.907622522966261	0	0	0	0	2.38952518623452	0	1.1945127361644	0	0	0	0	0	0	0
ENSG00000006611	USH1C	protein_coding	0	0	0	0	0	0.0652525091655606	0.236964531485499	0	0	0	0	0	0	0	0	0	0	0	0	0	0	0	0	0	0	0	0	0	0	0	0	0	0	0	0	0	0	0	0	0	0	0	0	0	0	0	0
ENSG00000006625	GGCT	protein_coding	2.64628610574833	2.62145192654992	3.30848216644143	3.35444254795926	3.53473649116856	3.62298862349126	3.42518560232037	3.14063976715487	4.07231288000917	3.62519552354513	4.44679818346267	3.89679442535513	4.06967113957401	3.25601882756633	4.04816667909806	3.71955675459809	3.94622519660176	4.09719784508265	4.02591018378085	3.29332979113024	4.00420296345618	3.82270525442274	4.20158969169732	4.39739709977626	3.63175644502607	4.30990993235195	3.42089698225291	1.57814758692374	4.21227078726333	4.11329249208957	0	3.78012358567183	3.42786910729993	3.41793539284095	4.27386885867289	3.94411784437642	4.0592524892105	4.03370223980166	3.874349880312	3.0386329024326	4.26915605558768	4.09628685420997	4.14007506012594	4.0193531947326	2.43556510541651	3.7286065132369	4.1520907986629
ENSG00000006634	DBF4	protein_coding	2.50555987686661	2.4582321322775	2.56522467347824	2.73371428565438	2.82347881844662	2.90179490383854	3.00308062686308	2.81700532578847	3.31723866046141	3.1038466939147	3.02307068932988	2.07130110014054	3.31117311305557	2.48018176447385	3.44380990905032	3.00821347952381	3.03557555916812	2.71771329680713	3.08911791392903	3.5072967131079	3.37478447171904	2.94387099984574	2.52855698963059	3.22955063752158	3.16727372284037	1.51295870512392	3.4522938745626	2.38776228960905	3.40615577598156	3.26267799413659	0	3.76341034923313	2.20484850981624	2.64362677666645	2.92015802222665	2.67186077151367	3.57492017172723	3.60126901464781	3.57412221128793	3.28545938652379	3.14502664198125	3.55655406877103	2.88529293450602	2.96275538173794	2.11908009125537	2.64656800161701	3.12923305189169
ENSG00000006638	TBXA2R	protein_coding	1.73553412193184	1.32535928438868	0.20087993632655	0.208057835635468	0.119990360344526	0.432642667557701	0	0.160078774584626	0	0	0	0	0	0	0	0	0	0	0	0	0	0	0	0	0	0	0.517863616801801	0	0	0	1.34149415594352	0	0	0	0	0	0	0	0	0	0	0	0	0	0	0	0
ENSG00000006652	IFRD1	protein_coding	2.52832330597571	2.52263438838292	2.9559995548987	2.9587114642093	2.7507221479095	2.83811751687509	2.76352821462571	2.62711958778337	2.25308758659002	2.71193615101451	2.73800529722045	3.22009268698585	0.621199292029408	3.05338362268387	2.88939137801391	2.56704504451274	2.64033716309453	3.01327357660724	3.36684956098344	2.38075693375587	3.06078318954222	2.84641341805273	3.01564780789953	2.04233132967211	1.98604114499845	2.75243537771828	0.298648249649406	0.371844260978594	2.57694292831407	3.19160991643924	1.16270224215652	3.02655100839445	3.35905662840369	2.71388276103493	2.96502275017169	0	2.42438583021892	2.85344591132049	2.93703173724296	3.75670030800188	2.31297614780198	2.52013444711335	0.276568960849338	2.82310601542034	3.48464090448707	0	1.04353885760562
ENSG00000006659	LGALS14	protein_coding	0.687967090480067	1.34814267275881	1.18926713165718	1.42247913359887	0.830341002003366	0.670638113460888	0.991019887063717	0.89884681383965	0	0	0	0	0	0	0	0	0	0	0	0	0	0	0	0	0	0	0	0	0	0	0	0	0	0	0	0	0	0	0	0	0	0	0	0	0	0	0
ENSG00000006695	COX10	protein_coding	2.6799671772675	2.73806395230062	2.86829312391265	2.84720417859177	2.87440433218685	2.8493123868977	2.84484941779287	2.66952926533031	3.38173676818883	1.67125874056643	3.01277698074205	2.50178781287271	0	2.16084236006425	2.92174983802331	2.91774778974974	2.67970836203601	0.764207475927533	2.26820562829842	3.07409348282397	3.33797230669958	2.87014864671992	3.78576162759251	2.98309520778159	2.86231389521278	2.59818561353967	2.44381862752534	0	2.14268569991112	2.12370274948293	0	1.10553298766836	3.36267788919296	3.73439748716484	0	1.9687351212177	1.75400558573998	0.582245649091128	3.24962247714137	0.650312113258422	3.55938474633035	3.44839845623647	3.8844714063045	3.81325871668117	0.785171666246397	0.666537663730071	2.86846178491989
ENSG00000006704	GTF2IRD1	protein_coding	1.02741114853426	1.12049148865175	0.900451004247161	0.89587147479509	0.348506943704349	0.742497305780768	0.759407260315081	1.15866868060483	0	0	0	0	2.07320624906667	0	0	0	0	0	0	0	0	0	0	0	0	0	2.03946231046148	0	0	0	0	0	0	0	0	0	0	0	0	0	0	0	0	0	0	0	0
ENSG00000006712	PAF1	protein_coding	3.07187636494909	3.10754948988782	3.17702076833578	3.02477120457472	3.13508893979691	3.15157785289524	3.2280392406105	3.21289139057878	3.20236931335407	3.52750330230193	2.62277906362158	0.616586588444636	0	0	1.85633699207831	2.7157182356661	0	3.23107243520452	0	0	2.12422807435288	0	0.986675099551363	0	0	1.00179164794735	0.763815611791135	0	2.10076671921942	2.91086909488967	0	2.78274885419196	0	2.04353265724913	3.05091453029432	0	0	0	0	2.32511213072813	3.10135825721776	2.26025504889333	3.14962915315463	0	1.49559827391169	3.06478289459935	1.7347092798955
ENSG00000006715	VPS41	protein_coding	2.37212436769906	2.5282260231452	2.66178401398326	2.74174321241058	2.89322149514153	2.84424331354087	2.81847960013141	2.83463892287565	2.61565331291711	2.95545905747591	0	3.06861532554846	0	0.39129323521337	1.27816435176464	3.01755231987703	2.74739781604571	0	2.33643880331073	3.26508401901863	2.87533454967023	1.75937142274709	2.03676394922672	2.90672169630381	3.25792776078495	0	1.79103103316723	0	3.28043716952683	2.48436053505896	0.676777216431325	0.413746294291983	1.46345338515826	1.86810724019121	0	0	3.13789861192376	1.85813348360452	1.87926808086965	0	2.58835997422494	2.86104219733175	1.66395780065928	3.2761722959969	1.19060666684682	0	2.9894694714595
ENSG00000006740	ARHGAP44	protein_coding	0.696444761012556	0.923992380910468	0.719900162852546	0.838037844049243	0.693676407710605	0.72940058034089	0.995120821888153	0.631870392277298	0	0	0	0	0	0	0	0	0	0	0	0	0	1.74820414627424	0	0	0	0	0	0	0	0	0	0	0	0	0.889951099349583	0	0	0	0	0	0	0	0	0	0	0	0
ENSG00000006744	ELAC2	protein_coding	2.84072832019471	2.89510909408746	2.91392774803214	2.91833991107242	3.01444613804869	3.02653431886826	3.15995942164645	2.99607907925846	2.93001113409572	1.16259873150179	1.2345294906057	0.561730188299437	0	0.806774633238858	3.17652170246369	0	1.9525116490653	0.533015825568285	0	2.00485721374214	1.99614100063074	0.96013607605529	0.870378958559453	1.07622135762115	0.457911185844765	0	1.7131946344622	0	3.27702203834496	1.90656656570738	1.01076584726507	0	1.29556994090959	3.09147521531072	1.92571825459565	2.07806487446546	0	1.37359342732732	2.12087952693145	0.651270347526817	2.29498199590112	1.15041368513351	2.39961487744088	2.7982195592099	0	2.77594177682322	1.56330012453493
ENSG00000006747	SCIN	protein_coding	0.542173686045382	0.666596822161507	0	0	0	0	0.231723265247397	1.02602096611761	0	0	0	0	0	0	0	0	0	0	0	0	0	0	0	0	0	0	0	0	0	0	0	0	0	0	0	0	0	0	0	0	0	0	0	0	0	0	0
ENSG00000006756	ARSD	protein_coding	1.72703074445807	1.69771665008269	1.05681280964626	0.979816628949274	1.57154198921904	1.5459826126988	1.68196145144995	1.83659691850284	0	0	0	0	0.991030904685539	0	0	0	0	0	0	0	0	0	0	0	0	1.98197090200919	1.65096241934081	0	0	0.634247866539735	0	0	0	0	0	2.09385371789415	0	0	0	0	0	0	0	0	0	0	2.90208981609973
ENSG00000006757	PNPLA4	protein_coding	2.20459020444975	2.16597673817553	1.78975206967531	1.90882594242895	1.99630977840086	2.17751312240603	1.82953578051425	1.48664328071017	2.08826290918625	0	1.96574049868228	0	1.27805586150793	0	2.85430114867746	0	0	0	0	0	0	0	2.95568766527002	0	0	3.12633349848196	0	0	1.79854592654915	1.61853228785299	0	0	0	1.8640047513805	0	0.605373156282983	0	1.33861981770163	1.24805245818388	0	0.460717243074905	0	1.10517387379436	1.55656369192834	0	0	2.58922712863576
ENSG00000006788	MYH13	protein_coding	0	0	0	0	0	0	0	0	0	0	0	0	0	0	0	0	0	0	0	0	0	0	0	0	0	0	0	0	0	0	0	0	0	0	0	0	0	0	0	0	0	0	0	0	0	0	0
ENSG00000006831	ADIPOR2	protein_coding	2.7537335267463	2.77471826645537	3.2458508951377	3.23471310012137	3.15245794223002	3.04853706146102	3.2265350229136	3.21796502987962	1.03983593604261	0	4.03830013422677	0	0	3.55774343052669	3.12168183808365	0.339053802271644	1.82338373689981	0	2.36345772666821	2.06372837325497	0.362411186856252	1.86589890958354	2.05505542229312	0	0	3.28980064430425	2.60220363480507	3.8563023660362	1.03307126889598	3.21765424365576	0.776558384596399	1.69561544358114	3.64863720800684	1.29584731197709	0.665907869654923	0	0.741400129622111	0.745694938369954	2.59342444252858	3.17527593456523	0	2.43928056034069	0.771519759245131	1.86593065162667	2.14160056708395	1.53649292979376	1.57149068084019
ENSG00000006837	CDKL3	protein_coding	1.6141912118181	1.54424582613932	1.43304374040973	1.61877342101645	1.57636113108625	1.73691691297985	1.62583130575995	1.47832977261307	0.743859831187202	1.94003542151788	0	0	3.7014962702861	3.4882309472631	0	1.43849512532611	0	0	0	0	1.7574381197024	2.46562188477271	0.618268969334931	0	0	2.70380333335217	0	0.911311842667031	0	0	0	1.4471917229889	0	0	0	0	0	0	1.08468305908123	2.41688820847237	2.8919004576546	0.582344802337009	0	0	2.48302788498225	0.409666939514368	0
ENSG00000007001	UPP2	protein_coding	0.704552205639598	0.427336697097868	0	0.118227701649502	0	0	0	0	0	0	0	0	0	0	0	0	0	0	0	0	0	0	0	0	0	0	0	0	0	0	1.06697688221851	0	0	0	0	0.681406294902776	0	0	0	0	0	0	0	0	0	0	0
ENSG00000007038	PRSS21	protein_coding	2.44914039107357	1.74820815513719	1.6187577387985	1.43064257147458	1.65658561983116	1.59627241846075	2.2232925476725	1.94553990986318	0	0	0	0	0	0	0	0	0	0	0	0	0	1.62013841038232	0	0	0	0	0	0	0	1.45251676246418	0	0	0	0	0	0	2.57961058813039	0	0.710838301687498	0	0	0	0	0	0	2.71270362354876	0
ENSG00000007047	MARK4	protein_coding	2.38266776487575	2.37476250515697	2.35534806245811	2.18398551540318	2.16402964993142	2.105537288465	2.39120604811021	2.35725059719746	1.68722379782731	0	0	0	0	0	0	0	0	0	0	0	0.332271484927341	0	0.271852074237366	0	0	0	0	0	0	0	0.731448138448726	0	0	0	0	1.17827263506214	0	0	0	0	1.64233756450774	0	0	0	1.11810562322111	0	2.59120271389216
ENSG00000007062	PROM1	protein_coding	0	0.284037357964186	0	0	0.0488547474402375	0.043953211509466	1.05420048591977	0.12499798208435	0	0	0	0	0	0	0	0	0	0	0	0	0	0	0	0	0	0	0	0.337599052273474	0	0	0	0	0	1.10785917023217	0	0.379663178845951	0	0	0	0	0	0	0	0	0	0	0
ENSG00000007080	CCDC124	protein_coding	2.85611750502072	2.83592357887879	3.66779563023177	3.321383414021	3.38879417680607	3.41549653499473	3.44895485511143	3.18852314916506	2.41156768346547	2.76649921155322	0	2.30667053179662	3.07662673213782	2.70118618560704	3.11307442645	2.28711218935842	3.33504156941886	2.54443319473315	1.63641297224998	1.41433543231551	2.71818336003545	2.11140906058378	2.41433701726741	2.54982895800754	1.70662479735997	2.39451390812824	2.60901640673456	0	1.88803858258324	2.69950740245867	0	0.675987328123937	2.59851053625393	2.57943807169871	1.25898965544136	2.1025826755588	1.22996109947941	2.44927072500062	3.02913900177184	2.43593890085218	1.99511662558658	2.41096103878841	2.94476546259765	0	2.89225300640447	3.01595666244258	1.35047628730508
ENSG00000007129	CEACAM21	protein_coding	2.76122772980746	2.76730542369841	2.06720415068885	2.31298787359837	2.42811421987627	2.53925285889609	2.27005415899453	2.25495635229804	0	0	0	1.29073705993718	0	0	0	2.73551504043199	0	0	1.14481835130706	0	2.13600039958144	0	2.98366759589996	0	0	0	0	0	2.28735156997553	0	0	0	2.65138587411914	2.36173186322055	1.42525455793667	0	0	0	0	0	3.23218540951912	2.89237445773507	0	0	0	0	0
ENSG00000007168	PAFAH1B1	protein_coding	3.15858228452842	3.21519271096058	3.13572549241238	3.19389154482982	3.28281037773881	3.22815012097037	3.22379651451915	3.25908721655477	2.9820906518937	2.91266316293331	1.26461256840826	2.8536630196791	1.06911760493911	2.46949050749406	2.50165923516251	2.34581055117217	3.08118519174604	3.45582116822709	2.84062481285845	1.04182277567693	3.05323859720201	0.82800276349649	3.0781726336269	2.28821575613182	3.10300143085386	3.0628854492744	2.81387030404933	3.27131986567597	3.56213662919858	2.76552807399424	0	1.87707784129045	2.96139886655576	2.161936749177	2.85658130985048	0	0	3.34112067864752	3.13717360072117	0	1.94072043568078	2.97639607543877	3.5016717506475	1.95847683936443	3.37698605466115	2.27764417184575	1.32297743737569
ENSG00000007171	NOS2	protein_coding	0.602452442038116	0.83100141337216	0.252046404796319	0.208591915933346	0.083802612084807	0.140122675171736	0	0.113306549102437	0	0	0	0	0	0	0	0	0	0	0	0	0	0	0	0	0	0	0	0	0	0	0	0	0	0	0	0.543723376833323	0	0	0	0	0	0	0	0	0	0	0
ENSG00000007174	DNAH9	protein_coding	0.146291858757303	0.0784829329063583	0.0391809529975954	0.0782109569681825	0.0619274577512348	0.0557965525070814	0.0555193198533448	0.109309958395783	0	0	0	0	0	0	0	0	0	0	0	0	0	1.28201552827065	0	0	0	0	0	0.302962814813769	0	0	0	0	0	0	0	0.763069936566097	0	0	0	0	0	0	0	0	0	0	0
ENSG00000007202	KIAA0100	protein_coding	3.03535800279532	3.05117379043824	3.25910499768316	3.23569608973043	3.2428068732349	3.10522923074359	3.24395223047724	3.15713304451477	1.72123500902356	3.04515433168711	0.431887397476942	2.65623999842465	0.996875551599319	2.14789550384307	1.37009080509062	2.94809075116638	2.35204611432803	2.62056847057189	0	2.13233013574637	2.66656243093691	0	0	0.580354979917853	1.27731506490852	1.41917171786561	2.30002354107836	0	0	1.87913817827738	1.22644781502208	2.92562769842573	3.76748946713961	2.78157602811458	2.64693411650687	0.949655391242312	1.96816839139196	2.47362256663992	2.33660873352972	0.660487923145769	2.11329021974097	0.821231502807854	1.26716195341994	0.437763890156584	1.17635842864015	1.54885170244179	1.33302562869891
ENSG00000007216	SLC13A2	protein_coding	0	0	0	0	0	0	0	0	0	0	0	0	0	0	0	0	0	0	0	0	0	0	0	0	0	0	0	0	0	0	0	0	0	0	0	0	0	0	0	0	0	0	0	0	0	0	0
ENSG00000007237	GAS7	protein_coding	2.16154582451994	2.02051311650308	0.148164548882204	0.0354199085668298	0	0	0.131091739402649	0.240427491160153	0	0	0	0	0	0	0	0	0	0	0	0	0	0	0	0	0	0	0	0	0	0	0	0	0	0	0	0.486434826754155	0	0	0	0	0	0	0	0	0	0	0
ENSG00000007255	TRAPPC6A	protein_coding	3.34061302680088	3.33057228916183	2.76948100319057	2.65400643218505	2.85169474095391	2.95834429134484	2.94740258672661	3.10421257656794	3.23834541240592	3.10936884523209	1.25181625763	3.38100368347816	1.65496776679218	1.9373686520921	2.36115419918733	0	1.88153986939436	3.03685525924082	0	3.37777481829613	1.76708682711288	1.39100553623924	3.12439572349502	0	1.65687901211759	3.0430191858422	3.44244562350041	0	2.22414907441137	2.15299483328563	0	0	2.13959707016302	3.50814567325654	3.62616268192858	3.16920443210809	3.26919663927347	3.44149720783839	0	0	3.97880276630569	3.42436635544921	0.856459661452024	0	3.79640913195542	0	2.68444056173092
ENSG00000007264	MATK	protein_coding	2.52648904190711	2.20503973208747	3.22677036619618	3.13106002523504	2.67653922909098	2.7845578503429	2.42889634483054	1.64364089103404	0	0	0	0	0	0	0	0	0	0	0	0	0	0	0	0	0	0	2.17972733340309	0.494290540905908	0	0	0	0	0	0	0	0	0	0	0	0	0	1.97265732759118	0	0	0	0	0
ENSG00000007306	CEACAM7	protein_coding	0	0	0	0	0	0	0	0	0	0	0	0	0	0	0	0	0	0	0	0	0	0	0	0	0	0	0	0	0	0	0	0	0	0	0	0	0	0	0	0	0	0	0	0	0	0	0
ENSG00000007312	CD79B	protein_coding	2.75525861448546	2.79629527857211	1.75034861885469	1.64665089789533	2.30683521962841	2.49007713528642	2.35464181708379	1.42707676461327	0	0	0	0	0	0	0	3.53837717475044	0.88872844199751	3.26276054471789	0	0	3.38074624031903	0	3.37200090337966	0	0	0.687149985883721	0	0	0	2.58104124032308	0	0	2.82462121413917	0	0.894614800458694	0	0	0	0	0	2.37171745069188	0	0	0	0	0	2.30794699474488
ENSG00000007314	SCN4A	protein_coding	0.126450991720323	0.229535034690676	0.0788820576733957	0.0821161025975718	0.121665194770515	0.223973034200852	0.270226272445417	0.162216533443766	0	0	0	0	0	0	0	0	0	0	0	0	0	0	0	0	0	0	0	0	0	0	0	0	0	0	0	0	0	0	0	0	0	0	0	0	0	0	0
ENSG00000007341	ST7L	protein_coding	2.0280536189994	2.06284952797481	1.61274528865569	1.7307891772538	1.88304530056086	1.91879758863939	1.8997798510625	1.88632559866433	1.54443663981757	0.493071073593707	0	1.73752054940797	0	0	0	2.14041464294776	1.54036751068085	0	0	0	0.977840272765499	2.46869493813156	0	2.85767733472859	0	0	0	0	0.908252249877998	1.49941350673638	0	0	0	0.643385215542192	0	0	0	0	2.01386103703022	0	2.25838058094674	0	0	1.87672408796457	1.11266021999476	0	0
ENSG00000007350	TKTL1	protein_coding	1.91756604513458	1.949967192963	0.757793963761152	0.790498077475365	0.68985476476994	0.728879046327586	0.814587526255497	0.225853666731488	0	0	0	0	0	0	0	0	0	0	0	0	0	0	0	0	0	0	0	0	0	0	0	0	0	0	0	0	0	0	0	0	0	0	0	0	0	0	0
ENSG00000007372	PAX6	protein_coding	1.45693463396298	1.47085766278683	0.720251097777739	0.974202327567391	1.09383629462224	1.09285781548725	0.690856668023823	0.748380401062618	0	0	0	0	0	0	0	0	0	0	0	0	0	0	0	0	0	0	0	0	0.248896923695816	0	1.10727497907786	0	0	0	0	0	0	0	1.17022608700332	0	0	0	0	0.418332319247798	0	0	0.475831136597559
ENSG00000007376	RPUSD1	protein_coding	2.64334435632393	2.64661647072662	3.01417460524812	2.77237668073891	2.77625896150056	2.87229324529479	2.82116491053514	2.71244090415024	0	2.20077590420218	0	0	1.36792331787414	2.14935247058842	1.76524466470281	0	0	0	0	0	1.08168032740833	0	0	1.61840653698013	0	0	1.099500118459	0	0	1.53896184301877	0	1.08697822407854	0	0	2.28161729574243	0	0	0	0	2.22518843532001	0	0	0.489140645206657	0	0	1.29589742825431	0
ENSG00000007384	RHBDF1	protein_coding	0.707215811186029	0.541031776907854	0.964093934727004	0.687307277997142	1.17409416021514	1.01478408991877	0.938012387079493	0.346251319215232	0	0	0	0	0	0	0	0	0	0	0	0	0	0	0	0	0	0	0	0	0	0	0	0	0	0	0	0	0	0	0	0	0	0	0	0	0	0	0
ENSG00000007392	LUC7L	protein_coding	3.13257750066414	3.11012544371006	3.01002844054803	2.94150265432864	2.6368046711463	2.7296984898934	2.70297138133929	2.49135360322381	2.79516592767417	2.42700641756436	0	0.371946774604791	2.04583171143771	2.11484380644087	2.50088834983953	0	1.37472508178398	0	0.289430766797406	1.12904934366014	2.48249594965573	2.32992800063369	0	0	1.9210175546823	1.00490409132582	1.90804931426139	0	1.70234116583419	0.678072637302269	1.02018201311539	2.24556084319522	3.42006793449799	2.59039470847885	1.47447920724347	0	2.44968207867233	0.389020453560746	1.06579585911518	0	0	2.86447237312936	0	0.690418529730909	0	1.83445992295031	2.58400844565347
ENSG00000007402	CACNA2D2	protein_coding	2.28973735802205	2.2111337547721	0.712573966320908	0.585713102350587	0.856661985591042	0.931925489890114	0.809169074618599	0.863561553025775	0	0	0	0	0	0	0	0	0	0	0	0	0	0	0	0	0	0	0	0	0	0	0	0	0	0	0	0	0	0	0	0	0	0	0	0	0	0	0
ENSG00000007516	BAIAP3	protein_coding	2.35725936485064	2.24464717677293	1.30647161527001	0.759684038294074	0.606211173266867	0.817252381078443	0.611697237728574	0.560430269743279	0	0	0	0	0	0	0	0	0	0	0	0	0	0	0	0	0	0	0	0	0	0	0	0	0	0	0	0	0	0	0	0	0	0	0	0	0	0	0
ENSG00000007520	TSR3	protein_coding	3.03596661380157	2.9906597479123	3.25706549353807	3.09113413236685	3.15436712641025	3.22712983154619	3.21626268351664	3.08235110309757	0	0	0	0	0	0	0	0	2.36586595729383	1.75004907374172	0	0	0	0	0	1.17294930168984	0	0	2.44634477235252	0	0	0	0	0	0	2.7683398067185	1.0953396945186	0	0.90923806983889	0	0	0	0	1.53698421967988	0	0	0	0.751641573155482	0
ENSG00000007541	PIGQ	protein_coding	2.34026164752438	2.38496911925541	2.5033607186604	2.36530007973497	2.34989299233626	2.42365085957522	2.5523772442345	2.33614119815391	0	0	0	0	0	0	0	0	0	0	0	0	0	0	0	0.780150822526639	1.0200687344751	0	0	0	0	0	0.978622923870604	0	1.15481981821284	0	1.19061080948531	0	1.27927514580136	0	1.4166781035678	0	0	0	0	0	0	0	0
ENSG00000007545	CRAMP1L	protein_coding	2.30345592235038	2.34757951209238	2.36192836035324	2.27947850662782	2.30345347068619	2.27290341846932	2.20067555063604	1.98223344088306	1.75870081161387	0	0.278370626762336	0	0	0	1.17400874860514	0	2.51651974277398	0	0	0	1.46255886705232	0	1.82353545191224	0	1.5153405690326	0	0	1.41605019266222	0	0	0	0	0	2.4873420203458	0	0	0	0	0	0	0	0.202329297703224	0	0	1.63833931505293	0	0
ENSG00000007866	TEAD3	protein_coding	0.375230187089427	0.513574105843625	1.60601516334267	1.50122683885559	1.41654765155601	1.50242658003417	1.40714459873796	0.999609210281257	0.573559253901934	0	0	0	0	0	0	0	0	0	0	0	0	0	0	0	0	0	0	0	0	0	0	0	0	0	0	0	0.591407143666804	0	0	3.64899920561971	0	2.68144784060036	0	0	0	0	0
ENSG00000007908	SELE	protein_coding	0.599118938436356	0.630140890019395	0	0	0	0.0749797072661491	0	0	0	0	0	0	0	0	0	0	0	0	0	0	0	0	0	0	0	0	0	0	0	0	0	0	0	0	0	0	0	0	0	0	0	0	0	0	0	0	0
ENSG00000007923	DNAJC11	protein_coding	2.66552641629676	2.66826956186857	3.03903131528041	3.02456050983279	2.90914812703233	2.87596901653223	2.9088445390827	2.73344753758346	2.9051322486785	1.88020352629919	2.85401110973405	2.98084714058376	0	0.734945450679478	2.65880379442187	2.60157061975028	0	0	0	0.956679352856182	2.12061205710332	2.01573289274152	3.36498245534031	0	1.59024804074906	3.19962696492453	0.928008538130205	0	0.325963548486515	2.74207747527019	0.825103799207277	3.37611879398025	1.90725882654582	2.95779109105553	0	3.33217175309991	1.05339597224454	1.37301728522375	2.87918517646067	0	3.23126108021995	0.848539125874059	1.04498316007965	1.07650651795913	0.617175061772239	2.54387903696973	0.829608358434117
ENSG00000007933	FMO3	protein_coding	0	0	0	0	0	0	0	0	0	0	0	0	1.39457637255271	0	0	0	0	0	0	0	0	0	0	0	0	0	0	0	0	0	0	0	0	0	0	0	0	0	0	0	0	0	0	0	0	0	0
ENSG00000007944	MYLIP	protein_coding	3.54726518804709	3.40722324014381	2.45862429222304	2.39052918809253	2.66817280849127	2.70650974080338	2.79002170190052	3.03475429415776	2.4754259031038	0	0	0	2.70232146504798	0	1.67422232147041	0	0	0	0	0	1.88532257730765	3.17020818269339	0	0	3.05764967903709	0	0	0	2.07426232302166	3.38812653657603	0	0.484043301694479	0.602957626268244	2.46793060843802	0	0	3.40490521929136	0.993557319248375	2.49460522396097	3.75990091811302	0	1.47880785294537	0	2.39330004389345	0	0	0
ENSG00000007952	NOX1	protein_coding	0.423775878711143	1.10752688082684	1.18437887103246	1.17359212261811	1.14623775305422	1.42266281477381	1.01625413311895	0.948200381808127	0	0	0	0	0	0	0	0	0	0	0	0	0	0	0	1.05083407640012	0.523621111232987	0	0	0	0	1.21283819088177	0	0	0	0	0	0	0	0	0	0	0	0	0	1.22746725846456	0	0	2.33073477023607
ENSG00000007968	E2F2	protein_coding	2.04260729903064	2.24636206394169	0.86457671929558	0.984533981339665	2.70630698791438	2.60918271801633	2.45003660919164	2.40558582552637	0	2.48505625771922	0	0	0	0	1.64903875471116	0	0	0	0	0	0	1.23407632618365	0	0	0	0	1.67035406144131	0	0	0	0.80359929600405	2.52297797917533	0	0	0	0	0	0	0	0	3.27038617146564	0	3.55908605920716	0	0	0	0
ENSG00000008018	PSMB1	protein_coding	3.36964798971786	3.37121863748086	3.72678122485403	3.75955824656367	3.91297999180329	4.03576245934583	3.78910185679189	3.74328565209235	4.43194243887271	4.48654852750012	4.208377676783	4.42160520864059	2.59533283490867	2.27428457860922	4.48929992041693	4.24431756121755	4.38031256000289	4.54468681886283	4.38681224965335	4.47165611158259	4.51023956082945	4.29683193780595	4.38734494943156	4.42754257391997	4.40413516342666	4.24350656205226	4.43856420303794	3.79471950034274	4.3309759410315	4.40738061473469	0	4.25344394456353	3.99017208061347	4.42711107700711	4.24761542532742	4.51252647986104	4.32558324077285	4.52730836765625	4.38675147535501	2.38907610222508	4.4624893756806	4.36661007443751	4.60477039446784	4.53319585443128	4.19166255660958	4.20288458132559	4.36303104053784
ENSG00000008056	SYN1	protein_coding	0.986875981885188	0.998507911206966	0.729086098402843	0.651605837811386	0.607714502525545	0.717652380104604	1.08317603436681	0.688997811162451	0	0	0	0	0	0	0	0	0	0	0	0	0	0	0	0	0	0	0	0	0	0	0	0	0	0	0	0	0	0	0	0	0	0	0	0	0	0	0
ENSG00000008083	JARID2	protein_coding	2.81029036932464	2.74122633292955	3.56017887891282	3.44607558159764	2.983537892209	2.86559198987834	3.05576307168623	3.16597629296042	2.58113695088488	2.01683268095715	2.27042318895333	1.42788013010327	3.38398908772567	3.20465125175872	2.71717174377238	2.47857300291799	3.10712535666403	2.2311619155771	1.8248186055926	2.38015676813639	2.65516171610241	2.63200748287645	1.45805038627476	1.97978939343311	2.46907415578106	3.3407331295804	1.03650517381726	1.11961686046488	3.26737150324163	2.83741842696649	1.16214102991467	1.68895067257711	1.17778770487122	0.841841312724314	3.12508914802211	2.86074860610899	2.38166373161508	2.54905287985865	2.23501147041842	2.18168158988934	2.37537130279892	2.70626564857911	2.44749711845055	2.64996135423377	2.56497094981786	1.9409607623249	1.95641903205668
ENSG00000008086	CDKL5	protein_coding	1.57558858318337	1.51161125979521	0.624833667582448	0.859743788129006	0.572178178424109	0.589983813849436	0.221013257835626	0.768901163512654	0	0	0	0	0	0	0	1.4795480149381	0	0	0	0	0	0	0	0	0	0	0	0	0	0	0	0	0	0	0	0	0	0	0	0	0	0	0	0	0	0	0
ENSG00000008118	CAMK1G	protein_coding	0	0	0.116245825812956	0.120811400051528	0.367088187821829	0.528511877910651	0.507384013367063	0.926497979088949	0	0	0	0	0	0	0	0	0	0	0	0	0	0	0	0	0	0	0	0	0	0	0	0	0	0	0	0	0	0	0	0	0	0	0	0	0	0	0
ENSG00000008128	CDK11A	protein_coding	2.10827959462277	2.03975936852059	1.46796972496444	1.37211731964097	1.25418105846952	1.16583061955667	1.21982020751511	0.865246546042282	2.05187262538545	0	0.884635684067377	0	0	0	0	1.39061324301086	0.598935999739038	0.417814945018811	0.673950583140482	0.677971996420845	1.19360466244522	0.943475266187615	0.348235532511305	0	0.352915122729153	0	0	0.81827298019824	0.851214892592399	0.422077165434493	0	1.10891305117913	0	0.962916470831909	1.00232506700932	0.506551627551661	1.29540502410184	0	0.900982889157857	0.522832437497423	1.2438014798544	0	1.16002796317749	0	0	0	0.77976984779692
ENSG00000008130	NADK	protein_coding	2.81489013997582	2.7776345536432	3.16013051521695	3.09140380588214	2.91312388496827	2.91211033488946	2.88765480830513	2.75795844693422	2.92623411176021	0	0	0.841184341405397	0	0	2.82566267980192	0.349001012262143	1.43317117022154	2.75441726234665	1.24565827170229	0	0.57039251992464	0	0	1.21262169545922	0	1.90784043188544	0	0	1.12227533433088	1.74820039945307	0	0	0	0.296280243905525	0	0	0	0	2.1531736956712	0	0	1.86806997888908	0	2.71700898938171	0	0.70729506075108	1.51224412304818
ENSG00000008196	TFAP2B	protein_coding	0	0	0.0544464992333093	0	0	0	0	0	0	0	0	0	0	0	0	0	0	0	0	0	0	0	0	0	0	0	0	0	0	0	0	0	0	0	0	0	0	0	0	0	0	0	0	0	0	0	0
ENSG00000008197	TFAP2D	protein_coding	0.602452442038116	0	0	0	0	0	0	0	0	0	0	0	0	0	0	0	0	0	0	0	0	0	0	0	0	0	0	0	0	0	0	0	0	0	0	0	0	0	0	0	0	0	0	0	0	0	0
ENSG00000008226	DLEC1	protein_coding	2.22352711834739	2.22021964120863	0.693726664593639	0.643134302873697	0.644548643108223	0.646670516341081	0.945715562597264	0.77282244303462	0	0	0	0	0	0	0	0	0	0	0	0	0.747803217028343	0	0	0	0	0	0	0	0	0	0	0	0	0	0	0	0	0	0	0	0	0	0	0	0	0.228507397222404	0
ENSG00000008256	CYTH3	protein_coding	2.03757408991546	2.01577473186493	1.80877196106314	1.8729007429075	1.3040352030272	1.344233874373	0.990658664962908	0.57838336679628	0	0	0	0	0.658065084701664	0	0	0	0	0	0	0	0	0	0	0	0	0	0	0	0	0	0.781082569742881	0	0	0	0	1.27794189839053	0	0.750152528935667	0	0	0	0	0	0	0	0	0
ENSG00000008277	ADAM22	protein_coding	1.57802974495829	1.7430832204949	0.937703004356835	0.868809399456574	1.13772031219286	1.04226022416773	1.40269183724581	1.99259454870039	0	0	0	0	0	0	0	0	0	0	0	0	0	1.76404712046699	0	0	0	0	0	0	0.288288860236217	0	0.530852020516425	0	0	0	0	1.91879227342862	0	0	0	0	0	0	0	0	0	0	0
ENSG00000008282	SYPL1	protein_coding	3.04682567260691	3.08591638753742	2.81995211744222	2.82409933123902	2.96754000993427	2.96169212325676	2.93723798462696	3.01926235257024	3.27091325762042	2.42270077448398	2.40053403402797	0	0	0	3.69629697106249	0	3.18860896852076	3.27344790152295	3.54276358438223	0	3.22939944294862	0	3.54941255184872	1.81883628140978	3.49380648851595	0.588593075702911	3.66263116052687	0	2.66695933982322	3.78602533095115	0	3.57936607074065	1.48273710358995	3.34118168349237	2.31142074906896	4.32704787201765	0	2.15212585432618	4.04821161588887	0	2.5581784258001	1.60254205074591	2.997615134195	3.52887009649877	3.68633915615763	2.63635400097758	3.26563856638206
ENSG00000008283	CYB561	protein_coding	2.70218879867512	2.83047609066399	1.78570801818697	1.72251467588892	1.64447711281313	1.52218976151426	1.76571904717705	1.57676720338529	0	0	0	0	0	0	0	0	0	0	0	0	0	0	0	0	0	0	0	0	0	0	0	0	0	2.4436620480104	0	0	0	0	0	1.29271776243657	0	0	0	0	0	0	0
ENSG00000008294	SPAG9	protein_coding	2.62958499927062	2.61973495668553	2.81891009324952	2.84891381697757	2.73199770607236	2.62738050280524	2.77986843114025	2.80849929746362	0.38022614979143	0	0	0.230521654117145	2.65606530474248	0.29105288399238	0	0	1.70138765621547	2.50896881807076	2.55264798574674	2.35014751080434	1.72385170074511	2.4965548819517	2.90558022709509	0	3.10038170177045	1.13945777997552	0.186532723542059	0.392544527254865	1.87331657224501	2.31659532981168	0.537695641104455	0.181825108454452	1.96678969437833	2.81131006588522	1.77373714062458	0.272495099202777	3.18680318987444	0.24281214904441	0.896092656145694	0	2.51433271218309	2.97418994533964	0	0	1.81929460505433	2.43004382479228	0
ENSG00000008300	CELSR3	protein_coding	1.49002407771189	1.73584705322665	2.30332546954122	2.03801049024852	2.00664330783748	1.79497279702553	2.35490656396527	1.91111438922663	0	0	0	0	0	0	0.273680959648244	0.875585417449324	0	0	0	0	0	0.184286572171454	2.65084679641917	0	0	0.520599905802183	0.164815866476036	1.70150367055738	0	0	0.864555902890889	0	0	0	0.787188311381186	0.243259659581572	0	0	0.20172956453017	1.02162948856091	0	0	0	0	0	0	0
ENSG00000008311	AASS	protein_coding	2.04489786212094	2.20038097904221	0.643348482478083	0.485205217426686	0.987305056774599	0.889520839335454	0.915660710923559	1.41406571383264	0	0	0	0	0	0	0	0	0	0	0	0	0	0	0	0	0	3.23175766528733	0	0	0	0	0	0	0	0	0	0.514745434325249	0	0	0	0	0	0	0	0	0	0	0
ENSG00000008323	PLEKHG6	protein_coding	1.00690757661843	0.678975531602119	0.750276839423043	0.780798873096658	0.637314682790125	0.557851383684119	0.508898813134181	0.706806674702299	0	0	0	0	0	0	0	0	0	0	0	0	0	0	0	0	0	0	0	0	0	0	0	0	0	0	0	0	0	0	0	0	0	0	0	0	0	0	0
ENSG00000008324	SS18L2	protein_coding	2.97679576418236	3.00287931275122	3.1099749642103	3.19491259090582	3.2452180991364	3.37199148531784	3.15250161916078	3.06148095659915	3.50724660253163	3.3058605892323	3.97425505703568	3.50127644669865	1.51434691402889	0	3.80884982230702	4.04310679739076	3.48512676610466	3.37261906176605	3.31304069291586	3.74015525018429	3.83387614226321	2.62173910631382	3.65195482772514	2.60116520790288	3.30919961972391	3.81227626470339	4.11586723370819	2.3083110012229	3.60254693486758	3.46719927207482	0	4.16613524267727	1.55709465230793	3.32726090715454	3.86661285627724	2.50735298909559	3.95326237472294	4.03404459726762	3.63968736213525	0	3.39512426646324	3.5414318429745	3.73731983547129	3.51011829380009	2.68639650136842	4.07532367022103	3.58324163948
ENSG00000008382	MPND	protein_coding	2.37228636570247	2.36961086020467	2.14265258864069	2.03096954868098	2.36505616279642	2.41917343464928	2.31375969202286	2.30424828360658	0	0	0	0	2.26022191568718	0	0	1.87887342800326	0	0	0	1.67415993619477	0	0	0	0	0	0	0	0	0.820704257926604	0	1.18413950245901	0	2.43557388545444	0	0	0	0	0	0	0	0	0	0	0	0	0	0
ENSG00000008394	MGST1	protein_coding	0.899323854545661	1.23190005361451	0.806793586557714	1.14722103859885	0.625879935004152	1.44272446941037	1.06158011318938	2.65618747396184	0	0	0	0	0	0	0	0	0	0	0	0	0	0	0	0	0	0	0	0	0	0	0	0	0	0	0	1.03389283499718	0	0	0	0	0	0	2.68991496387775	0	0	0	0
ENSG00000008405	CRY1	protein_coding	2.6519298582528	2.59603051120313	2.75090084691203	2.93583106893512	2.7438566879328	2.90418792126902	2.68630810563306	2.51171799051618	2.05445374317253	2.63939314131881	1.17556160344961	0	0	2.46486559523885	0.663986658463473	2.11893111373148	3.28146301922416	1.16329809230459	3.01993196345403	0	0.400325041380737	2.57921007258907	2.11943142208162	1.96896343401745	1.71948153052032	3.02616076475292	0	0	2.44469754438148	2.95637365415043	0.831261633790259	2.66389633429234	1.0724270306384	2.88838203535988	0	0	0.902414822326958	0.442181922426261	2.49249780606024	0	0	0	2.52064698552608	2.7503835320671	0	0	3.14121872980334
ENSG00000008438	PGLYRP1	protein_coding	1.26531259386824	1.30416216358392	1.13185985355102	1.18481061990109	1.1637286804239	0.992728538799866	1.28156986419212	0.898495306186761	0	0	0	0	0	0	0	0	0	0	0	0	0	0	0	0	0	0	0	0	0	0	0	0	0	0	0	0	0	0	0	0	0	0	0	0	0	0	0
ENSG00000008441	NFIX	protein_coding	1.77204328134525	1.67650768372371	2.31905065464575	2.17566443040412	1.46758222738694	1.54951232883799	0.487224986125529	0.473533439457697	0	0	0	0	0	0	0	0	0	0	0	0	0	0	0	0	0	0	0	0	0	0	0	0	0	0	0	0	0	0	0	0	0	0	0	0	0	0	0
ENSG00000008513	ST3GAL1	protein_coding	3.37590472199404	3.44861742699531	2.83265963514417	2.76162114034751	3.1616952352085	3.05479658639634	3.14614910081135	3.20386230343998	2.79634684231495	2.96721106812687	0	2.3898691850075	1.9223773474793	2.19442363432025	1.36822097935554	2.83278796423849	1.87892512855726	2.3600122428019	3.24073052033744	2.74054738877661	2.51755951329296	2.37527200684653	2.92956501654599	1.17160141522171	3.40966523432263	3.12717167864425	2.72819837867089	0.478664062710184	2.60046136478786	2.52252659064079	0.886689464507138	2.38930012349241	2.22045498531218	2.1959534286256	3.43584309026599	2.45165344565283	1.88631495285331	1.86799906981584	2.68859305832083	1.32578603403403	3.30020845457059	2.7271896265529	2.66875015026668	3.18561344653683	3.48742584165727	1.49721976938339	2.40848198110104
ENSG00000008516	MMP25	protein_coding	1.60767151052524	1.99562391990735	1.85166569684692	1.59179839367038	2.15324567900016	2.04088809410388	2.85996587221934	3.29901928108881	0	0	0	3.13794554001068	0	0	1.15527519550723	0	1.11031363281435	0	0	1.09612764001491	0	0	2.74208140699618	1.74355605209642	0	0	0	0	0	1.0167407363588	0	0	0.882757946420846	0	1.7629775966953	0	0	0	3.19178818909242	0.564395517410598	0	2.1120057709129	0	0	1.38942346557029	0	0.724870759209872
ENSG00000008517	IL32	protein_coding	3.82126540291558	3.99067684715968	3.74348368779685	3.72195361447838	3.7203571336573	3.79143410979791	3.90935578366148	4.11438169267837	3.6562924577569	4.12274649992757	3.76399021615682	4.48793427967594	3.882004704276	3.30483486600876	3.91188053868316	4.06841579139812	3.83185870771437	3.94624485900809	3.89488677917651	4.15563612779107	3.92468985594573	3.8794010810096	3.70673267270341	4.26256990771788	3.76123316652913	3.94179675676497	4.41020292773615	3.88936130883464	4.12924166102414	3.86356702831274	4.25849221984081	4.3449043720582	3.99201568731882	4.39244270256071	3.91452368906345	3.70978201881772	3.5706329674791	3.90486972584299	2.86564233477022	3.87937651165331	4.257541330357	4.20260206315998	4.02041814365923	4.07727862812938	3.92205323231333	4.05500731279945	4.18166411388739
ENSG00000008710	PKD1	protein_coding	2.6193109457293	2.63200937095058	2.78273626929529	2.54669837968668	2.39185127147066	2.26459063145571	2.37517051438497	2.20604552997185	1.20116649839807	0	0	2.00524242666875	0.73623873976464	0.61030773237158	0	0.243119740828121	0	0.14971694565543	0	0	0	0	0	0	0	0.362000707752376	0	0	0	0	0	0.670872530842163	0	0	0	0	0	1.65729199788069	0.857445126055809	1.50352027707431	0.312168751792767	0.781383679061391	0	0	1.76122678731849	0.776974107407045	0.214635916170625
ENSG00000008735	MAPK8IP2	protein_coding	0.930996231102138	0.940109157953854	0.612055166209935	0.265575912478919	0.363584707252141	0.506936649731387	0.468713538475801	0.770273007456335	0	0	0	0	0	0	0	0	0	0	0	0	0	0	0	0	0	0	0	0	0	0	0	0	0	0	0	0	0	0	0	0	0	0	0	0	0	0	0
ENSG00000008838	MED24	protein_coding	2.86443404761132	2.82007634483596	2.95584944031466	2.90433579900509	2.99323220823333	2.92875550979443	3.02981579782274	2.9177365998354	1.6799209135132	0.5391796097228	1.98682500728243	0	2.52574007216768	1.7002416319485	2.73901174629183	0	0.780606668975233	0	1.92528083045784	0.785441586566328	0.322352625252793	1.38376405974155	0	2.26021278245206	0.267094916941095	1.40232945291969	0	0.35423213450283	1.20085306711494	2.21067923076816	0	0.737311632837191	0	0	1.66269716048323	0	0	1.46660821120143	2.66031446762692	1.95200033604836	2.24445852906065	0	0	0	2.47464847666366	2.03664893905561	0
ENSG00000008853	RHOBTB2	protein_coding	1.88670528946718	1.9156672703462	1.7766180501977	1.65404651851048	2.02733107765947	1.99877144641317	1.98556620837366	1.93707731323239	0	0	0	0	0	0	0	0	0	0	0	0	0	2.55388469572833	0	0	0	0	0	0.368069235556877	0	0	0.736152821167596	0	0	0	0	0	0	0	0	0	0	0	0	0	0	0	0
ENSG00000008869	HEATR5B	protein_coding	2.99962149302776	3.0246572320838	2.39726123338795	2.44948757238675	2.70018610159534	2.50718496991072	2.55693506857795	2.63301465638477	2.34470920167039	0	0.291882724468933	3.2894673487236	0	0	0	0	1.33244296779163	2.29688829909448	2.65679096228379	0.235872978975824	0.819724601156474	1.98551171589575	1.4870403479075	0.312205380440555	1.76304125390965	0	0	2.59496597838571	0	2.08264086737079	0.910175087716808	0	0	0	0.84959943622583	0	0.983210641394773	2.42315533865067	0	0	1.34995068682477	3.27486021919307	0	0	0.693819810182581	0	0.236008340823213
ENSG00000008952	SEC62	protein_coding	2.90791600374217	2.93751372513385	3.11209308256571	3.20633076517081	3.06138114327953	3.08659534022246	2.94051679187126	2.88635782098933	3.03522625620158	2.49889311107452	2.14878977059412	2.38503498022925	1.57283500556703	1.56779332511774	2.83593341827946	2.81819319923431	3.01214387061827	2.45320212310988	2.68050913190225	1.02965083664839	3.38593418043999	2.41386423862133	2.75107111996969	3.20756935772627	2.79933958806281	2.6846393132569	3.14880893589079	1.94672753888299	2.53794218166718	2.47167502813964	1.42871447864148	1.71543850372654	3.30994797976211	2.89480995450035	3.22140453625362	3.42927164041024	2.55107466815793	2.50580921955704	2.37877061024456	1.51762454540263	2.78248024859371	2.7203201819273	2.71235836479746	2.68789963484732	2.60728978171991	2.74670632507599	2.33635023479833
ENSG00000008988	RPS20	protein_coding	4.47211610417696	4.45863617572685	4.16412430795238	4.18745603960928	4.18818877041591	4.3116493883839	4.04219193674683	3.96704108425992	3.91121447896461	3.91683994377059	4.09629883568146	4.04037700559279	4.01943606812933	2.42423767354474	4.07941961511683	3.88873870177378	4.03201239946596	3.9888507016628	4.02227372693443	3.96199123655777	3.93842269063839	3.82400317275945	3.95266815946646	4.06986930793584	3.96015597070471	3.79875461489633	4.08080071149744	1.862523307499	3.87710080594158	3.89428111394846	1.32152563333158	3.7045306320241	4.12098252799258	3.8669380406197	3.96741249272823	4.2087628122393	4.02031889821519	3.86290725271803	3.87879239723623	4.01292071397703	3.93763685048744	3.97279046793754	4.06328914820427	4.00978200423381	3.78434522301618	4.0458090220267	4.15663761261849
ENSG00000009307	CSDE1	protein_coding	3.91461300464776	3.89644516112447	4.01443092192976	4.0724355978338	3.96935761489658	3.92598317398767	3.82286884483158	3.85553566040822	3.50275573268237	3.73570658629426	3.0925944525065	3.45070394807938	3.9937465505188	4.06765569772675	3.45460936814438	3.47094995202078	2.93617013454682	3.54597407702871	3.74798010584976	3.23547033087467	3.60574282419553	3.42183527166643	3.86847700107784	4.07737870897941	3.36179524094071	3.33829746799384	3.621996107842	3.19301052944445	3.54631768766997	3.57018656028603	0	3.53177527889122	3.20730801223206	3.52886151454785	4.2266531564325	2.69679694684259	3.94693931361434	3.46931125868809	3.19442991047411	2.23838145508795	2.90401325193487	3.55058778815429	3.42413174889647	3.73245166844528	3.21311092406084	3.51233085163506	3.84430422506572
ENSG00000009335	UBE3C	protein_coding	2.87680861873216	2.89888676147234	3.31387187797255	3.3360681589227	3.26038941044099	3.14636326027274	3.13147149327467	3.13828650184174	2.41278251077466	1.98130597958533	0.721442459237208	2.44943732514249	1.47809572911057	2.24109769357596	0.220463077082802	1.78243188470153	0	0	3.03314975375749	1.50275684095559	2.07871871590522	2.16653006723877	0	2.0249036312254	2.42072388156284	2.22202678275992	1.8733867731104	0	2.75808467208118	2.66047658546832	0.620585765789131	3.37335580614126	1.91468533379157	2.55837890025547	0.405625045492204	1.00218640541117	1.52654603682504	1.13424798098374	1.99162704098624	2.336715237597	2.77324553794937	2.76113372177503	3.07756463434204	1.58519832263288	1.30741317011431	2.19749779052489	2.20687775626832
ENSG00000009413	REV3L	protein_coding	2.3867874659327	2.46735474920457	2.41111328072445	2.51183159356713	2.55790873000174	2.40959264179179	2.43887624742566	2.50201759015905	0	1.37595153223505	2.11460217921219	0.480223065173453	0	0.282966851108805	1.6307590638465	2.52255826780741	0.890642996038316	0	2.2632600587712	0.290803274016807	1.85339918061306	2.62766692407489	1.92028289755297	2.74767790992511	2.07084021318572	1.02992790855155	2.77314496640489	0	1.82186459144107	2.55622276825841	0	0.176177227043492	1.17497041415975	1.44163091135764	2.90970658485414	1.10577871432156	3.01135758831606	1.45316932737064	0.75041580111123	0	2.19001398181484	0.427069998196171	0	1.18282249837604	1.50858660344224	1.99200557474128	2.64242604149092
ENSG00000009694	TENM1	protein_coding	2.46815705015395	2.47727646085716	1.438219712145	1.49712560619389	1.55561564531204	1.22326510411657	1.69682319701914	1.38148641961192	1.67849821262483	0	0.607346052109515	1.86342674481923	0	1.39583194962499	2.03656350199372	0.983508544294478	0	0	0	0	2.04503086274994	0.330102728381129	0	0	0.163966607087708	0.457961371152544	0	0	0	0.204404033156403	0.514413479998895	0.170764464177075	0	0	0	1.62573795157654	2.22611130140871	1.10715565755272	0	0.432494572041194	0	0	0	2.65815783453456	0	0.277694989326784	0.164162861495685
ENSG00000009709	PAX7	protein_coding	0	0	0.0531151111467277	0.259044007929972	0	0	0	0	0	0	0	0	0	0	0	0	0	0	0	0	0	0	0	0	0	0	0	0	0	0	0	0	0	0	0	0	0	0	0	0	0	0	0	0	0	0	0
ENSG00000009724	MASP2	protein_coding	2.58052231772103	2.46621857914472	1.80475214714324	1.82750675651249	1.41993877709347	1.49292136809318	1.65943287784905	1.63516571715883	2.63339553237212	0	0	0	0	0	0	0	1.88563400328141	0	0	0	0.663241244413169	0	0	1.55055939625698	0	0	0	0	0.371781965888784	2.23190876718179	0	0.835398138427047	0	0	0	2.17794916584133	0.712677150642537	1.45286574675572	2.72761891655386	1.42963452449587	1.62613816339454	0	0	2.03632679796201	0	0.70538160204384	1.68466811600143
ENSG00000009765	IYD	protein_coding	0	0	0	0.0665695575913224	0.068761457861689	0.116246482979738	0	0	0	0	0	0	0	0	0	0	0	0	0	0	0	0	0	0	0	0	0	0	0	0	1.08974471355534	0	0	0	0	0.30241936074176	0	0	0	0	0	0	0	0	0	0	0
ENSG00000009780	FAM76A	protein_coding	2.58795489239318	2.64339833685688	2.02449920323177	2.05955394113763	2.2037082996668	2.22950680153818	2.19907537006815	2.24088779373197	3.22880942259307	2.84197709643708	3.23089693611465	0	0	2.15765143493961	3.2408766917446	3.16332033116671	0	1.90624163953585	2.08285716977346	3.67757680721031	3.02150206162324	2.68201887467557	2.84694593151084	3.04365379118457	2.79818844510276	0	2.75538015337591	3.84272519528922	0	3.09368244874085	0	3.38307726322985	1.59184300911008	3.09796703864508	1.68153371459574	2.91406708646657	3.37672301961257	0	1.18397378269605	0	3.28728641831954	2.96736305195812	1.59246840286168	2.41629267394275	3.3299121040936	3.25808709523542	2.22490093789267
ENSG00000009790	TRAF3IP3	protein_coding	3.76489655477007	3.81471433963925	3.08263475501033	3.19250188628531	3.47497518813811	3.60852201230017	3.44002427412236	3.52092794346478	3.39879757654761	3.52802822890416	2.93609273077458	3.69669987880667	3.20737172046735	3.08233919656302	3.49617005461264	2.93234536600679	2.53952813284794	3.39665430410813	3.4480680990548	3.83494592523099	3.79009683466283	2.74937183220847	3.95862011589303	3.67836844547273	3.40041232627733	3.346436968168	3.46581076659245	2.9691949076562	3.61035537898678	3.52024608262379	0.678894877509194	3.45768786893765	3.81241147028027	3.57805261765238	3.72437030741249	2.47655304600344	3.45590506666659	2.6160801473088	3.70215400743232	3.91290047945795	3.61986112191549	3.38342214554946	3.63019772590191	3.69452146336749	3.81610202830294	3.77798998757106	3.6562902921378
ENSG00000009830	POMT2	protein_coding	1.94051501264164	1.92241020767401	2.43518201537962	2.32608065814297	2.05406005726156	2.04636108779304	2.03735895270038	1.81989506638888	0	0	0	0	0	0	0	0	1.08657421721171	0	0	0	0	0	0	0	0	0	0	0	0.197299559532772	0	0.593701264151483	0	0	0	0	0	0	0	0	0	0	1.97272114161137	1.32598230346998	0.415892617040391	0	0	0
ENSG00000009844	VTA1	protein_coding	2.74881740088709	2.82455334810705	3.23183271960166	3.30817277265929	3.35916607358619	3.37480011056403	3.14300422960214	3.05159850006104	3.4898730155551	3.51693611527933	2.65725386607171	2.17964621056263	0.843171518133759	2.31341705227217	3.05140178178217	3.25898195041747	3.61593840158679	3.31391630285547	0	3.32278708257361	3.78178226752637	3.48211633285505	3.4768804839606	3.94398007616613	4.11997430080467	3.4771614046654	3.42386472808457	0	3.74764079019429	3.34831079243742	0	3.30564262259221	4.14777275932239	3.3929654996586	2.60312142693269	3.18872352983553	2.56793049393251	2.61608225602042	3.52089557078748	0	3.50729664818785	3.79159843934103	3.68883210667651	3.57394492178344	3.01532929612215	3.55921183852852	3.68026349336817
ENSG00000009950	MLXIPL	protein_coding	0.334007206797013	0	0.267839720480674	0.132416902137121	0	0.0663709519321975	0.0956470640265593	0.0998652687082862	0	0	0	0	0	0	0	0	0	0	0	0	0	0	0	0	0	0	0	0	0	0	0	0	0	0	0	0	0	0	0	0	0	0	0	0	0	0	0
ENSG00000009954	BAZ1B	protein_coding	3.16437777510407	3.18500788521638	3.37928612245365	3.38577593270555	3.48777000484816	3.36510791927702	3.43384720433426	3.35247878799282	3.11969770592426	3.58186896450542	2.24563981542426	1.95980003882468	2.4540266415284	0.958344938158567	2.84794027074932	1.45645241818357	2.03872223675942	2.95938536173471	2.39911905848556	3.49284057458163	3.62089468186744	3.52576167245376	3.12042622917227	3.44343601819692	3.18013533962536	2.44587173223076	3.28851958471295	1.95710545964904	3.19617490403145	3.12302400000965	2.79180182349395	3.38153179367069	3.73203277017137	3.26810478503821	2.6475014495716	1.72222412575041	2.07040633152643	3.60857652132325	3.18290601280054	3.02812264012227	3.4083982664687	3.46853045776747	3.99607363937319	3.22883153120454	2.99121155564146	0.53853725367848	3.13567408558852
ENSG00000010017	RANBP9	protein_coding	3.12548324749812	3.08541639420169	3.39486148235589	3.2923510550876	3.29416630617737	3.23701746388926	3.25267633599893	3.37022789163078	2.12447524479461	1.40849976832992	1.22578128843384	0	3.7081124670916	3.29534369686601	1.84086884706291	1.97733297242928	1.97151967714825	1.55723470892393	1.38981014213841	3.43930668085805	0	0	1.66286480425349	3.59640286034391	2.15255196048926	2.39079356628727	1.08105593693019	0	0.634239173145727	2.15700005762986	0	2.31069901652679	1.97949035171887	1.62530551696952	0.962984613633615	0	1.66967460430108	0	1.29831741282563	0	2.19316179995004	1.99135326998856	0.424614726867168	0.519645782407399	2.47477283775515	0.424720849946916	0.892601488957603
ENSG00000010030	ETV7	protein_coding	1.82535713608767	1.69873625518047	2.27941365387747	2.42872742629693	1.55043465977145	1.62956715688541	2.8941329563157	2.84632537486896	0	0	0	4.26661303500977	0	0	0	3.09125081415953	0	3.51622756143275	0	2.08256871177992	2.74863766625695	3.47404994881291	3.63729096867295	3.46160741076409	0	0	0	0	2.47685818394226	0	0	2.54377457718551	2.20115049455735	3.78347653426411	0	0	0	3.4667141381278	0	2.21383399629062	0	3.00794567731668	2.0977462598349	1.54298604044763	2.28357357238139	3.03170709079338	0
ENSG00000010072	SPRTN	protein_coding	2.01556859806866	1.99317977524422	2.23352979162527	2.28548066512157	2.26267899116774	2.27876346049125	2.26714061005093	2.34614497727851	2.14104710706304	0.389239042538366	0	0	0	0	3.07672559671434	3.25071668524146	0	0	0	0.84594946095234	0	0	0	0	1.30168771327402	1.02243655374837	2.83278501795647	0	0	2.56174265016475	0	2.56221887863124	2.10612530963524	2.99758113486717	0.846776134871574	0	0	0	2.5061775085163	0	0	0.732222666292561	2.12357965080797	2.15785596467526	0	0	1.59234701180428
ENSG00000010165	METTL13	protein_coding	2.53111919628802	2.7371138153811	3.26334904648369	3.22663116641417	3.18848042466939	3.21075406218474	3.11474830436883	3.07936073596936	2.77305032393333	3.90531448255154	0	0.502045348339904	2.64422924416978	1.96849270920941	3.42224184598535	3.49922814739378	2.47465441991916	3.47405280926839	3.30527873993569	2.6342298139506	2.09560141084466	3.16729731309076	3.62192056080156	1.61741280565466	3.27991309099462	2.70529919306029	2.54975729434706	3.46567522161569	0.397523467866959	2.75723957603804	0	2.96032935220677	2.20431614294017	0	3.37379581442526	0	0.518646558682678	3.61548265402871	2.76183260716647	0.587055772616111	1.83663275395639	3.62348011342161	2.88979897088784	2.98909121152052	0	1.74101856655446	3.53714842344248
ENSG00000010219	DYRK4	protein_coding	1.96936377893904	1.97708991555688	2.03947168974406	2.09639536315604	2.0306332104756	2.15175677707626	2.20451709438592	2.16277441078236	2.2065439504622	2.65900675450187	0	1.63813874255275	0	3.13148441033552	1.37456521767321	1.21200495620289	2.86559859374493	0.359968131044746	2.92902207953858	2.80065401400988	1.81833939015085	0	2.69173047661842	2.74851536194524	2.06850787682154	3.14339955850334	1.915572861303	0	2.78914189689379	2.25683370626543	1.20004921016592	2.42462086684543	1.81842622774066	3.17343137260082	0.532601613412207	2.66080610012061	3.1212168798051	0	1.60090904502669	0	2.10156517165828	2.06820679091022	2.59921886787958	2.72626235840005	2.25240212620068	2.98541434958256	3.13160323212091
ENSG00000010244	ZNF207	protein_coding	3.02675954504613	3.02626393309787	3.02090900442599	3.0699722383701	3.01410222959111	2.98006165965023	3.00164510754819	3.01750203956611	2.6075629957698	3.30430267803661	2.02851523154593	3.28418707727394	3.12130337211288	3.01599533004096	3.26076534135514	2.96074499043918	2.7560913965393	2.33906597328368	2.3337943661216	1.47401737336604	3.31175332467378	3.52488221761172	1.97679233725083	3.45807843355915	2.81435893204699	3.19608230131345	3.12002185793247	3.72676653464559	3.21250531863446	3.2292305497018	0.923860927750556	3.51432751375272	3.22430367618052	2.87913921923935	3.15842852251021	0.748982880372887	2.27692921728934	3.40562177407996	3.10660071023865	2.09356658796444	3.31410760345064	2.98418217520433	3.02432795837384	3.22791030499652	2.63953025594492	3.13083144463384	3.47435039919188
ENSG00000010256	UQCRC1	protein_coding	3.05084798049295	3.03857662775056	3.34649433338659	3.25526945818578	3.3322090049553	3.39608772578501	3.50268210088797	3.32677843939619	3.73574221211108	3.54740357601215	3.28348489081393	2.87102810879193	3.12456328552931	0	3.9320753929478	3.80968394259744	3.91914816655823	4.12800367864049	4.05212662660094	4.11259015730918	3.3090843564828	3.72614689776058	3.79754199977179	2.11081263747562	4.05194885231353	3.85729765438887	4.21423133969755	0.569628575955806	3.83637161857642	3.63689360116931	0	2.8759909885737	4.00580251480326	3.57638781983443	4.07781896318161	4.03575038499785	3.74904632980482	3.64793426006038	4.24237039829142	2.4873189219535	4.11493900837203	3.60395303421646	3.82719601449503	3.43961920662248	4.22674776013315	3.98498435520928	3.79107373490781
ENSG00000010270	STARD3NL	protein_coding	2.44644903650508	2.46558248181912	2.45870679226717	2.60645714389545	2.91300142585629	2.94420562638978	2.81821199686895	2.86701127279189	2.20068765865872	0.693750038997886	3.65503916825563	3.03518940666122	2.72195742274573	0	3.13073121432492	3.26899096891495	2.41318979141079	3.1625257391454	3.51642306442856	3.65991406414032	1.06348678304602	3.17074907518099	3.25097281696837	0	3.37242836886094	2.92743758361819	3.52473147032596	0	1.54919038045489	3.28552615325567	1.32611461152292	3.50007375126349	1.06040683497605	3.19444718699593	1.03439250124166	0	1.18287938475847	1.86359429909528	2.21326191950536	0	3.5498179100268	3.75632608702147	3.40824672493475	3.42092489363322	3.44331996798018	3.21892058281582	3.67536653724184
ENSG00000010278	CD9	protein_coding	1.35515278797686	1.43798469583628	2.47246089807663	2.42722121698849	2.12930459519537	2.11301061461249	2.68277857629484	2.91927755763358	1.89748829364297	1.93541737664243	0	0	0	0	0	0	0	0	3.22176065554409	0	1.39466109594023	0.894512298995652	3.13421720778106	2.17191174071362	2.40598743737543	3.8270436515333	0	0.571399802771413	0	0	0	0	0	0	0	2.52054390577457	2.76197368778584	0	0	0	2.85733784815133	2.83597999056935	0	0	3.60432613496197	0	0.45345160929915
ENSG00000010282	HHATL	protein_coding	0	0.145299494275416	0	0	0	0.105513908697348	0	0	0	0	0	0	0	0	0	0	0	0	0	0	0	0	0	0	0	0	0	0	0	0	0	0	0	0	0	0	0	0	0	0	0	0	0	0	0	0	0
ENSG00000010292	NCAPD2	protein_coding	3.01169672722812	3.03139235127543	2.3751999367916	2.38320447177017	2.99339082062427	2.93259262884069	3.46152462121322	3.40499930620204	3.09299686727629	2.80446964986296	1.63778129924016	1.00124354949455	3.10984788159865	1.93141960167722	2.99383105400209	3.33936042921313	0	2.904131238966	1.35497258069138	3.40069457398984	2.95817699176189	2.98713031647346	3.00882406450419	0.367530830889307	3.27969244287631	3.45191280138386	1.14132148099889	3.36344965146021	3.51140078818387	3.26984142283801	0.741206444049769	0.464679197382506	2.96618129013976	2.83534313845169	2.43990798025521	0	3.24571754325525	3.11000418857523	3.34358821202932	0	1.85814742291297	3.27055160870178	1.2940802220272	2.93224322184191	1.7659078614081	2.01430627460153	1.96529554166343
ENSG00000010295	IFFO1	protein_coding	3.0283789778072	3.03688225007393	2.19747958161614	2.12185647635229	2.33267119999742	2.27365847352272	2.55060201565013	2.56273103809635	0	0	2.54694421998535	0	2.54440538809066	0	0	1.98259865780372	2.50084923895252	0	0	0	0	0	0	0	0.330234056451458	0	0	0	0.88364271890929	1.36901315724136	0	0.341684097564781	2.99340097211093	0	0	0	0	0	0	0	0	0	1.657562696877	1.97941936898636	0	0.324644712092334	0
ENSG00000010310	GIPR	protein_coding	1.98249848895089	2.00296631996769	1.35889115282412	1.26900405938586	1.48910974961302	1.42626549168358	2.00082448198325	1.90372515849011	0	0	0	0	0	2.82482501584299	0	2.18667094436318	0	0	0	0	0	0	0	0	0	0	0	0	0	0	0	0.363930523216738	2.32821560746639	0	0	0	0	0	0	0	0	0.632518484433715	0	0	0	0	0
ENSG00000010318	PHF7	protein_coding	2.21667287121373	2.18272492512556	1.74108618123951	1.75088083614231	2.16905730269173	2.1487719843383	2.19930656777771	1.95830000294806	1.9102811140272	0.755989045206993	0	0	0	0	0.426998100673822	0	0	1.81890978674031	0	0	0	0	0	0	0	0	3.17499631045071	0	0	2.77721727089394	0	0	0	0	2.51229862613718	0	0	2.26766332554198	0	1.11668463458179	0	0	0	0	0	0	0
ENSG00000010319	SEMA3G	protein_coding	1.44681667095751	1.63757053898983	0.173679646637644	0.226624227849236	0.443062073080791	0.528908215380047	0.824881058108297	0.299657712452503	0	0	0	0	0	0	0	0	0	0	0	0	0	0	0	0	0	0	0	0	0	0	0	0	0	0	2.07525297269422	0.7128352582881	0	0	0	0	0	0	0	0	0	0	0
ENSG00000010322	NISCH	protein_coding	3.19575500728822	3.2186998536812	2.95821381454993	2.85057695207658	2.72240930577416	2.6575810651008	2.85028630794041	2.79426173627169	1.36006792553621	0	0.788909694217636	1.54149378276063	2.55476596837307	0	1.90412680381976	0	0	0	1.40256821846564	0	0	0.86984838055586	2.67233717293678	0	2.46762325163495	0	1.56449532026295	0.291821500890584	2.30677756421645	1.8092722288351	0	0	0	2.55089164013143	0	0	0	0	1.58707981313633	1.39846268145247	2.36734315202993	0.195083537324927	0	2.56844402352126	1.34598691666716	1.80202762455559	0
ENSG00000010327	STAB1	protein_coding	1.76240337357881	1.89405531519128	0.188359606721906	0.0338493694349085	0.0975470591358458	0.0882321704387129	0.302840293649529	0.131206015856236	0	0	0	0	0	0	0	0	0	0	0	0	0	0	0	0	0	0	0	0	0	0	0	0	0	0	0	0	0	0	0	0	0	0	0	0	0	0	0
ENSG00000010361	FUZ	protein_coding	2.35734603744364	2.39679796947225	2.06215064377452	1.88760932607554	2.10755538504755	2.22331876262199	2.18796664763693	1.8837131156401	0	2.3677716344994	0	0	0	0	0	0	0	0	0	0	0	0	0	0	0	0	0	0	0	0	0	0	1.01180731023438	0	0	0	0	0	0	0	0	0	0	0	0	0	0
ENSG00000010379	SLC6A13	protein_coding	0.9323856178288	0.875088007743229	0.142173733904438	0.450454149259724	0	0.458591223962591	0.379953580068729	0	0	0	0	0	0	0	0	0	0	0	0	0	0	0	0	0	0	0	0	0.487062717364151	0	0	1.17023381863766	0	0	0	0	0.772167553353154	0	0	0	0	0	0	0	0	0	0	0
ENSG00000010404	IDS	protein_coding	3.20457705001534	3.23124666947936	3.09256455412815	2.98492286518857	2.95528970043858	2.79909029525255	3.00984994820458	3.23300969361012	2.39590423398433	1.23861453530749	2.1282806628192	2.88029905907526	0.471834521891635	0.501506254330047	2.65598872268029	1.43933726585444	1.48264185161293	1.59686751108843	2.14893353082472	1.44825761552059	3.18378820950443	1.88385762420986	2.70098623558484	2.95149380170832	2.50590192634461	2.76354454644994	2.50982022961481	1.90092085940498	2.15036622421957	2.37396983619066	0	1.43203790155257	2.23834737329177	2.55355768416106	1.94359165604047	2.47141977582836	2.48449747265848	1.23556985087654	2.37520456898011	0.490992876526029	1.9949199793531	1.85597168691371	2.67464262499368	1.83962507088347	2.92460378459457	2.51038691375894	2.64908734337945
ENSG00000010438	PRSS3	protein_coding	0	0.233427962464697	0	0.18518920181446	0	0.1739434745195	0	0.248287173142359	0	0	0	0	0	0	0	0	0	0	0	0	0	0	0	0	0	0	0	0	0	0	0	0	0	0	0	0	0	0	0	0	0	0	0	0	0	0	0
ENSG00000010539	ZNF200	protein_coding	2.03067873107211	2.01618271148319	2.0689886708079	2.04352795837449	2.15823781197418	2.12803407023075	2.07506438714477	2.06466167177013	0.638142609417173	0	0.795464607186098	2.31689480401092	0	0	2.13344145208894	1.97620235081709	1.29439200818295	0	2.02348383182555	0	1.12266053018744	0	0	0	0	0.625020462064511	0	0	1.80053636902013	0	0	1.43952851284453	2.50158851745002	0	2.6833955974428	0	0	0	0	0	2.53138112000524	0	0	1.30721069691419	1.49404794816165	1.88777961491415	3.17556330066449
ENSG00000010610	CD4	protein_coding	3.9955807500434	3.97022417991929	3.21002433013116	3.12569698661215	3.40741453361916	3.43161390583279	3.82660032875717	3.98192093259698	3.58669182382668	3.50956421325613	3.8891079183061	3.57244189363306	1.83543142816437	3.38691743909346	3.82615984410848	3.53124650638081	0.747278440976182	2.87512813188914	3.69496005565069	3.80140144240111	3.47184162915402	3.82448451111584	3.58523106393761	4.04498524995655	3.63233679429331	2.58965838739362	3.45528502033932	0	3.69118252632274	3.41561891323488	0.868330342679701	2.16446255591842	4.26133864063706	3.26156959995202	1.46181527703621	1.76257613661622	3.69410560130117	3.43882279828038	3.35995767001348	2.33676578484775	3.33774538367721	0.892145696751087	3.05376992299696	3.19733238597308	3.77986993212758	1.13345483621372	3.87524497563667
ENSG00000010626	LRRC23	protein_coding	1.94302717017986	2.12880099554126	1.41513841841237	1.20885445726922	1.59886874220054	1.76740498188564	1.79499191598205	1.62077248281759	0	0	0	0	0	0	0	0	0	0	2.65435297950243	0	0	0	0	0	0	0	0	0	0	0	0	0	1.76165890694349	0	3.27681331842661	0	0	0	0.566855592381179	0	0.978298361161142	0	0	0	0	0	0
ENSG00000010671	BTK	protein_coding	2.14960741100623	2.09662447230407	0.142575122605809	0.0802802291707503	0.212402998798145	0.4595282465457	0.471950303965532	0.11210158797436	0	0	0	0	0	0	0	0	0	0	0	0	0	0	0	0	0	0	0	0	0	0	0	0	0	0	0	0	0	0	0	0	0	0	0	0	0	0	0
ENSG00000010704	HFE	protein_coding	1.67591576237199	1.92942306730684	0.198350349914071	0.34436684865228	0.167274541907244	0.491567753639869	1.39497618941716	1.75370894975255	0	0	0	0	0	0	0	0	0	0	0	0	0	0	0	0	0	0	0	0	2.14277766195164	0	0.789305873056628	0	0	0	0	0	0	0	0	0	0	0	0.851357242309945	0	2.60196367262131	0	0
ENSG00000010803	SCMH1	protein_coding	2.61475372969028	2.63481713823395	2.45603733594097	2.53405587044842	2.47217635750013	2.43973693723514	2.60155633120291	2.46806073869722	0.822332725019011	0	0.442224061546992	0	0	0	0	0	3.03560046704705	0	0	3.074463198908	0.435065866118738	1.73097338842116	2.19741680539356	0	0	0.915533289091499	0	0.473282640567136	2.17183858186173	3.00590097820239	0	0.579083336618607	0	0	0.415123964037024	0	3.6362806070203	0	0	0.774538790462891	3.01156336373917	0	2.61530608657535	0	1.77216837604086	0	0.563983231955203
ENSG00000010810	FYN	protein_coding	3.60444192925464	3.55107782285871	3.59060834514278	3.57636416796342	3.42749634683266	3.45115879395411	3.20423156572603	3.10018141580495	3.09071931434476	2.43557167805567	3.20730464701407	2.58530189210387	0	0.404657216277089	2.86469134353734	2.72212477120272	1.12370393882643	3.47545206038656	3.06174589310158	2.97327921355863	2.91101250990473	3.03766008080704	2.56323534082887	1.23829629046814	2.08467430105109	2.94278979262783	2.24052188120232	2.83825645395	2.71319985782805	2.99397800173913	0.69445641086026	2.80770589231549	3.49750225141542	2.50845192696134	3.2459640602607	2.25115421076722	2.88210247323753	1.87313781168279	2.8907870678723	0.736848084530348	2.93912859858388	3.07291421173546	2.39283112418128	2.56515364380706	3.35396997179876	0	2.93424259726507
ENSG00000010818	HIVEP2	protein_coding	3.35321456368903	3.40669888312117	2.81332912289483	2.97609629981003	2.84753316314349	2.68871528989601	2.38104909355191	2.45117141267826	1.64134972803449	0	2.04305766950331	2.78993145147501	0	2.59576693373413	2.24309328980696	0	2.90883652992079	0.250559897258525	0	0	1.52039794848605	0.889834963602755	2.3377578546615	0	0	0.422481094250448	0	0	0.201079256181454	1.43409080670523	0	0	0	0	0	0	0	0	0	0	0	0	1.1270907594349	2.5039318588962	2.91289984777207	1.42159628896051	0
ENSG00000010932	FMO1	protein_coding	0.654132390393112	0.686350875409038	0.486879076683064	0.38753680665882	0.475598630262155	0.564603126149694	0.124477276684008	0	0.52378037969535	0.531068825056507	0.505193240367932	0.52388622058343	0	0	0.644588611378892	0.689420467913343	0.692178836030886	1.20256237386464	0.877820862168841	0.775888521442085	0.871107327582249	0.484862857112417	0.874653465109144	0	0	0.740330190058463	0.446154753314829	0.771687478274916	1.02783582887962	0.500887490794781	1.23990745691089	0.437458973470932	0.937454239191981	0.750411130399761	0.952684897211769	0.834783316586944	0.540854200838581	1.32291897853649	0.897194477644939	0	0.809931945610004	0.389784014136676	0.872680358294877	1.32697113694501	0	0.95793791334222	0.776157372778536
ENSG00000011007	TCEB3	protein_coding	2.60946144788892	2.56068736972435	3.01956790809293	2.96949324845651	2.97854576053607	2.91983689353045	3.02217419113089	3.00126905670785	2.80527183888517	3.42839244691428	2.15380107853222	2.66167007258864	0.936838009671368	1.69599964483956	3.46517214107755	3.28249824381206	2.36141591201444	3.40116520192605	2.88977951862965	3.33792043275954	3.23860994910153	3.53525884432492	2.17152438196914	3.60655730063625	1.7555787124221	3.23306663662804	3.16680710981389	1.90726347639924	2.29069870378885	2.81732074441297	1.07391829721247	2.73447420854505	3.27211520480914	3.47757941973771	2.95819768010343	2.2286407467646	3.06959534380439	2.01675041526371	0.935271017406856	0	2.70736620505381	3.4518063274049	3.1127107439597	3.11758106516216	2.01276154591103	3.10564793534257	2.97841298646268
ENSG00000011009	LYPLA2	protein_coding	3.01433803522664	2.98004869370095	3.27328129477205	3.18121234751901	3.16449946364152	3.22112325117115	3.20747485096877	3.19198817999205	3.00446241628407	2.40577521091397	0	3.36787516551722	1.01643611965341	0	3.19113217450519	3.46687209329925	0	3.41259470490073	2.19178771028052	2.00318870857121	2.84871595230435	2.49399114858074	3.41329879693825	1.10703373340307	3.6938406446796	2.65804216982237	2.99072176603006	0	2.93613413572449	2.3691352126786	1.15608336731785	2.27347602984802	1.62888661205712	3.10692110736779	1.63492734265866	3.09523576075464	2.02405796739103	1.97653312938655	3.47107800300218	2.10142831954423	2.91736778782383	1.77915602847017	2.60821970605169	2.94760339907695	2.87198676881931	1.99244088074652	2.96036995808312
ENSG00000011021	CLCN6	protein_coding	2.30975600519639	2.32990711918941	2.11820034601103	2.08789470386213	1.94586203808726	1.85260191333684	2.21761985876942	2.35193090152525	0	0.927684538739019	0	0	0	2.63524589969442	0	0	0	0.323926060661689	0	1.66814790784129	1.47626645760537	1.69942737050942	0	0	0	0	0	0	0	0.512139511195511	0	1.44827778178704	2.49296313687537	0	0	0	0	0	1.37405292611815	0	2.43148532202139	0	0	1.78189547844047	0	2.64141931768498	0
ENSG00000011028	MRC2	protein_coding	1.92580500924998	2.24173319670934	2.14463103198972	2.16473093140356	2.02879007172251	2.09533221504858	2.8155569732751	3.26028758080832	1.12032888689705	0.988601314307087	0	0	0	0.425302488864817	0.27615998885756	2.05505611579852	0.483380085993281	0	0.893356771114249	0	0.325722926270617	0	0	0	0	0	0	1.64835214153853	0.972648714191469	0	0.72143425667455	0	0	0.2561990294489	0.711903620890906	0	0.553648588994142	0	0.530689810473816	0.624182531374617	1.70938597827442	0	1.01089207516468	0	0.525972733166001	0	0
ENSG00000011052	NME2	protein_coding	0	0	0	0	0	0	0	0	0	0	0	0	0	0	0	0	0	0	0	0	0	0	0	0	0	0	0	0	0	0	0	0	0	0	0	0	0	0	0	0	0	0	0	0	0	0	0
ENSG00000011083	SLC6A7	protein_coding	0	0.10092169470207	0.0744653275601636	0	0	0	0	0	0	0	0	0	0.755411580894546	0	0	0	0	0	0	0	0	0	0	0	0	0	0	0	0	0	0	0	0	0	0	0	0	0	0	0	0	0	0	0	0	0	0
ENSG00000011105	TSPAN9	protein_coding	1.01150369522649	1.00200842799765	1.19481397262501	1.13407935970719	0.645627291859506	0.80797671941808	0.262553682981385	0.531024923627478	0	0	0	0	0	0	0	0	0	0	0	0	0	0	0	0	0	0	0	0.404146192677312	0	0	0	0	0	0	0	0	0	0	0	0	0	0	0	0	0	0	0
ENSG00000011114	BTBD7	protein_coding	2.3785432217265	2.4082666742577	2.3548359554013	2.39991125845528	2.28588418766241	2.13189263264797	2.05227843877024	2.15273976583612	1.60331309218003	0	2.45454614555831	1.67680381714629	0	0.302412938537382	0	0.453430427318323	1.12612610307289	0	0	0.182507689431108	1.74637962611805	1.26691314132974	1.50821215250055	2.26443708125343	2.6480375537169	0	0	0	0	1.46302006469229	0.554115719331196	0	0	0.295160757592831	0	1.60818101804187	0	0	1.26453804924435	0	0	0	1.18351077356926	2.39886483546416	2.06124743505115	0	0
ENSG00000011132	APBA3	protein_coding	2.57461809231845	2.62482147962281	2.54131406908921	2.3613018468741	2.3170704105674	2.28176338197123	2.48799087312882	2.60137383137582	0	0	0	0	0	0	0.938561771845687	0	0	0	0	0	0	0	0	0	0.622635931539498	1.82036557160536	0	0	0	0	0	0	0	1.37708159873342	0.358192944770047	1.81168713732582	0.41356325438272	0	2.05991538415935	0	0	0	0.712217611260985	0	0	0	0
ENSG00000011143	MKS1	protein_coding	2.2673830469037	2.42320478746897	2.05273978358171	2.01455689685939	2.29438112920771	2.29442770478772	2.49342385571232	2.20723570516155	2.98041192197661	0	0	3.78562926376542	0	1.1761229395476	3.37619170331479	0.644883777934168	2.28335500835143	1.88038968397449	0.588025594309305	0	1.9422141932785	0	0	1.4557115389257	2.31949346882197	0	0	0.498975266609061	1.09005607454933	0.681791790297698	0.912971511800897	3.35787127549496	0	1.61926590174287	0	3.01078731555102	0	0	1.32549860863325	0	3.24459591649357	2.40838094463931	0	3.55353492893704	0	1.6919133033424	2.16133606029566
ENSG00000011198	ABHD5	protein_coding	1.97177121636759	2.066402032777	2.31181420150087	2.35015242765227	2.67007976027088	2.61257988065672	2.59016599750663	2.54392709874131	3.17952759650209	2.41987802136545	2.88483200145062	0	0	0	3.25525695877132	2.69968414629256	0	1.69111858066607	1.72134446014107	1.84539972885299	2.32956884278239	1.80267173073494	3.01925593065152	2.03000539428527	0	1.376837367338	3.64209097520118	0.815165636061044	2.90763157230798	0.920686739401389	0	0	1.92643026220481	0	0	0	0	2.67153033074868	1.74318990032798	0	3.29807957226446	1.2399734810069	1.00419072099723	3.13145917340913	2.61691649846599	3.58263608554634	0
ENSG00000011201	KAL1	protein_coding	0	0	0	0	0	0	0	0	0	0	0	0	0	0	0	0	0	0	0	0	0	0	0	0	0	0	0	0	0	0	0	0	0	0	0	0	0	0	0	0	0	0	0	0	0	0	0
ENSG00000011243	AKAP8L	protein_coding	2.9509612201499	2.9335952242051	2.67709447079498	2.57881907801314	2.49260868324502	2.4881223302208	2.68393617037667	2.68330670357631	1.65030306507751	0	0	0	0	0	1.02347776244906	0.976677247449763	0	0	0.482556335837036	0	1.51888173520045	0.551070842780427	1.82395064291875	0	0	0	0	0	2.20782364574098	0	0	0	0	1.21393501252625	0	0	2.3879635789853	0	2.02278733168237	0	1.49915395692771	0	0	0	0	0.30221484199944	0
ENSG00000011258	MBTD1	protein_coding	2.78689172118859	2.78717007078078	2.57215283845516	2.61257717390135	2.38080447209773	2.32177191892251	2.3570074712836	2.27665450965448	0	0	0	1.71704255080021	0	0	1.13669059288145	0.293507120886654	0.469347164321511	0	0.419113418999222	0.260558287509175	0	1.35039945860704	0.822137049468533	2.51787963677033	0.260422577790467	0	2.42532294683219	2.02455576185954	0	1.02887731823404	0	3.30099498031705	0	0	2.77895081124654	0	0	0	0.515935972105759	0	0	1.44234846627811	0	0	0	1.02616348626475	0
ENSG00000011260	UTP18	protein_coding	2.91299771741716	2.95798565330226	3.49710784215399	3.50617179339085	3.38355008335834	3.46586152877434	3.27617385779991	3.1211624269989	1.92425551283866	3.19556243668945	0	0	3.13254406109023	0	2.8222904739405	3.05914308863832	2.99684872516195	2.77071382339811	2.67776725144466	3.0246049000035	0	1.67083373290369	3.35307645413469	1.5551339468519	3.50115172543388	2.52109703924409	1.01799965733089	0.872215270971778	2.52529332826549	2.36499793511145	1.35232627188189	0.516277895948634	3.2596997378837	2.34217093924354	2.5650153554872	2.67782391734041	0.875040969813722	0	2.13605754682532	0	2.42509966848305	2.90359418514808	0	3.17891021946932	1.92530253965443	1.45611067367944	3.12424857377057
ENSG00000011275	RNF216	protein_coding	3.21196990535121	3.17650299155187	2.90219973295425	2.90813619569061	2.85285034728638	2.85232157318418	2.79439240719926	2.72884242697328	2.8849426614461	0.640773038220363	0	1.94867732279063	0.568813141183361	0.844341423170466	2.99738388462428	2.57425938807996	2.23813960537215	2.19370897609075	0.404107652675684	0	2.56118496539282	2.94576127027203	2.63007029298053	2.69665216660834	2.5483739692954	3.41836691584709	0.2651321072397	2.82099664431557	2.14843760578814	2.80263808485743	0	3.25479975967496	1.21927258121029	3.07082050511078	1.40302537461231	0.811236205980249	2.35441679442151	3.13843295409118	2.96441856438778	3.11192938333637	0.644653512459818	3.22096304184287	1.91004303766937	2.73479580527119	3.08456981747669	2.27279035774873	2.21145203946364
ENSG00000011295	TTC19	protein_coding	2.71053152192468	2.64532443735916	2.89831548613921	2.91037921972143	2.7380653625661	2.79704197498637	2.77643668874344	2.62616595850293	1.9869135304242	2.80729812205861	0.545063743429613	0	0.632125024456127	0	0	1.08237686142521	1.49386312870704	2.84844397782599	0	0.679046774238329	1.49897341498345	1.94838899072684	0	0.37598931118805	3.03195747197064	2.30325092941116	3.40151784501491	0	2.75936688009857	1.71329679246937	0	0.474397368767686	1.83205206300549	1.50211383224231	0.951668433285886	0.42536419568662	0.582087409610256	2.69942897824857	2.36689343341248	0.990165820904562	3.14521206289574	1.78278298158754	1.96429877141353	1.48381539915879	0.789377721432621	3.23525722379986	3.26286367453829
ENSG00000011304	PTBP1	protein_coding	3.32672900585295	3.32752269031275	3.81007306083884	3.64706982127874	3.70665731207709	3.62703718624866	3.67652541272068	3.56541520678287	1.81604346519923	2.38056194654227	1.41765344563632	2.42927594659546	3.25732103722877	1.92394573498076	2.86530973014724	2.53378092831274	2.08015496486437	1.57536608150718	2.22909010585795	1.05425877690811	1.62565401266397	2.12509988932696	2.33475554346283	2.11084397212076	1.58942675319932	2.51021407131409	2.64628958426187	1.44411713489418	1.30645204497947	2.89581263305806	0	2.64884971169708	2.35010729992418	1.9138103917118	1.8841271473009	0.400820801949209	2.73536457172345	0.875537948567417	2.53468699271523	2.33021942187287	2.45991677228599	2.04650269831357	1.95001324246043	2.74324050258292	2.3080188309157	1.55948689541465	2.50600420549185
ENSG00000011332	DPF1	protein_coding	0.557885526195553	0.587903320323872	1.81854175256169	1.41252013031803	1.40555563642784	1.24050038765449	1.31226348942455	0.903212473598384	0	0	0	0	0.723780781675498	0	0	0.388932476241821	0	0	0	0	0	0	0	0	0	0	0	0	0	0	0	0	0	0	0	0	0	0	0	0	0	0.500303249871163	0	0	0	0	0
ENSG00000011347	SYT7	protein_coding	0	0.198348416996732	1.1451497623592	0.936568071001594	0.510486918357148	0.437151498906395	0.0789180833098347	0	0	0	0	0	0	0	0	0	0	0	0	0	0	0	0	0	0	0	0	0	0	0	0	0	0	0	0	0	0	0	0	0	0	0	0	0	0	0	0
ENSG00000011376	LARS2	protein_coding	2.21364625034695	2.25352553730274	2.73795125420614	2.72828956009377	2.88425063533922	2.82310832283053	2.85041844442107	2.66568793197581	1.71750608388813	0.620839430987975	2.38046585768035	0	0.683209993943021	1.91043033158656	0	2.3111676848513	0	2.83253603450716	0	2.82714448285011	2.24843047569389	0.373128995377294	2.40632623202473	0.763636150667425	0	0	0.65951629743922	0.875618255354554	0	2.04230433468934	2.13558703777753	0.519013288484789	1.88723948270598	0	0.365503623235198	0	0	0	0	0	0.664213083860874	0	0	1.42036756833324	0.844894468595268	0	0
ENSG00000011405	PIK3C2A	protein_coding	2.54353527829703	2.60864387105091	2.71575793651896	2.86009969149991	2.67674020536647	2.52677015655522	2.43587925944792	2.46887634277984	2.58897219710608	0	2.23306341373839	0.28081991660105	0	0	0.220725969125984	2.23488239576389	0	0.424526893696875	2.71200614859961	0	2.84890345301449	0.254685982365521	0.354231210118842	0	0	0.43889543514037	0	3.18914585682508	1.59954239653951	1.92620001902099	0	2.28484605623207	2.02563280869927	0.342078148969071	2.61542097955567	2.25531758675716	0.589084600281743	1.60093679893071	0.276942618344182	0.843821818931329	0.493936555510146	0	0	0.729520304952801	1.8309781504783	0.353057126850549	2.23441764853277
ENSG00000011422	PLAUR	protein_coding	1.96079704819651	1.90375151587605	1.88914553652868	1.80726819340681	1.82092312692713	2.05248864791224	1.97014839872693	2.15243244901645	1.74368187601232	0.685195162882418	0	0	0	0	0	0	0.410383240659945	0	0	0	0	0	3.01908489905216	0	0	0	2.37713297208173	0	3.1246093083433	2.37250035800552	0	0	0	0	0	0.523718020109458	0	1.89936146613423	1.61835264047864	0	0	0.961834340230313	0	1.66335944220393	0	0	3.34361020792422
ENSG00000011426	ANLN	protein_coding	1.00176939463929	1.25538901218264	1.30078299193198	1.25152300019962	2.41475023333717	2.42813891497202	2.95840157774265	2.96996765297094	1.5364269921528	2.48357398881081	1.00673480731337	0.577886136822308	0	0	2.0394220519289	2.89689360769529	1.8852665085042	1.72451885818214	0	2.61133207836904	1.84402058088046	3.76074418093925	1.40009748408791	3.30476539036727	3.14464800862135	2.23601781846569	0	0	3.22804988298497	2.91090722924401	0	1.83355740316348	0.400995054577782	1.99626352751274	0	0	2.49733314054544	3.32835021661577	2.34684157094164	0	1.93106599141494	3.5910276273372	2.35338557594279	2.33475092300611	0	1.15969698948564	2.35723050309237
ENSG00000011451	WIZ	protein_coding	2.48430895641844	2.4604959615026	2.90871668102808	2.76312679048751	2.56494498068131	2.5184954673651	2.60834072332839	2.55498557177287	2.08881817979943	1.41684739134927	1.4109726579	0	0	1.38967685593185	0	0	0	0	1.6327120110319	0	0	1.65929674703231	0	0	2.51406571058747	1.17518567700095	0	0	0	0	0	0	0	0	0	0.328846581092257	0	0.943210934463657	0.276809201566584	0	0.231898737124727	0	0	0	1.93966966823421	0	0
ENSG00000011454	RABGAP1	protein_coding	2.61259690633058	2.66899060834704	2.41443764757427	2.4800695587107	2.42481576747719	2.34077522186812	2.55787063706848	2.66775793094094	0.853167684164602	0	3.1364487773517	0.483511993822535	0.546313713102819	2.09209772729163	0	1.51099841962961	2.57430055869043	0	1.43849212550111	1.12367753046804	1.25167137757171	0	2.15460152503216	0	0	0	0	1.0690309128002	3.11829101340449	1.95886905010406	1.06910618769631	0.245258969582961	1.99605888585716	0.567598796352367	1.94006283222539	0	2.32787201282775	0	1.20540294015693	2.11427220934916	2.26395091882343	2.79491342899473	0	0	3.18303489093234	3.21021767676703	2.47594209156365
ENSG00000011465	DCN	protein_coding	0	0	0.0803431395139356	0.0836315133484262	0.0453074574005052	0	0	0.116612970546407	0	0	0	0	0	0	0	0	0	0	0	0	0	0	0	0	0	0	0	0	0	0	0	0	0	0	0	0	0	0	0	0	0	0	0	0	0	0	0.238770221186652
ENSG00000011478	QPCTL	protein_coding	2.40686224369252	2.40669615185942	2.42817180280865	2.37876902740106	2.2908816066307	2.39598038820312	2.82760378378979	2.77893378838034	0	0	1.24081268687524	0	0	0	0	1.51751551983339	3.36345716327454	2.02562675632611	0	0	0.623054573863447	2.61764149811813	1.30900138968333	0	0	2.26851981047642	0	0	0	3.04808456212837	0	0	1.63234199261353	0	0	0	0	0	0	0	2.43063287572665	2.56257928914858	0	0	0	1.56988661637188	1.58076925335613
ENSG00000011485	PPP5C	protein_coding	2.68151156524866	2.59109105887915	3.02352037311203	2.9224759325823	3.01381475721945	2.96050065507397	3.09284442827294	2.87934184497709	0	0	0	0.758950554376598	0	0	1.51785454508058	2.80095511955718	0.475039862321688	1.53781744889514	1.6277129520894	0	0	2.23955807322444	2.49704256743676	0	0.545756707621139	2.26835514051709	1.77827125607855	0.350857301702244	0.258923726005185	1.87249772197957	0	0.950326821878932	1.95507761815321	1.75171120100037	1.91739693663103	0.393945500152632	2.06061886016621	0	2.60947642932926	0	1.49664496245635	1.27089457412638	0	3.26075505361145	2.33504983893248	2.05633549222751	1.10541343188893
ENSG00000011523	CEP68	protein_coding	2.73253481296878	2.86280852512392	2.29027519999258	2.23450556745383	2.08968208149002	2.02613399585392	2.15231899811528	2.16202355835426	0	0	0	0	0.761963482243974	0	1.94428535172168	0	0	1.60129541583364	0	0	2.17435595416503	0	0	0	1.55613673294615	0	0	0	1.09154000509334	1.87337122379822	0	0	0	0	0.261407330335027	0	0	0	0	0	0	1.41999087040502	0	0.752697720691868	0	0	0
ENSG00000011566	MAP4K3	protein_coding	2.31779282076961	2.23139223149382	2.0976342470738	2.31420524303902	2.34310717879223	2.353150361107	2.26968607259247	2.30221063876914	0.897060325521388	0	0.360885224108484	0.57482241499591	0	0	2.45058387607681	0	1.38192903717789	0	0	0	2.71375615248735	2.10715310959905	0	0	0.295464647316678	2.98765966979437	0	0	3.16582235005349	0	1.18925786020058	0	0	2.0117728422979	0	1.50412314997917	0	0	0	0	1.95876286495683	0.268533547031117	0	1.19198407385302	0	0	1.60246582730572
ENSG00000011590	ZBTB32	protein_coding	1.64610386384267	1.55429277708103	2.04532220599727	1.72975185520445	2.54737258352619	2.46416349583591	3.45343666918565	3.05904392485456	2.43577671322999	0.856422670242292	2.42791260376903	0.604288526090051	0	1.58043344759721	3.71943543327878	3.27444741293724	3.34391235080617	2.45855320735536	3.30629083955796	0	2.02579692830232	0	3.26429354633708	2.12027634289153	2.26131088093374	2.07923526283435	3.44552838949457	0	2.37632195631579	2.67568765860817	0	1.1600481779497	1.31729839492091	2.8571273340158	0	1.54261263527095	1.13891336363118	1.56279255528126	3.76445956888412	0.696674569671572	3.09172801484842	2.12759418648388	2.15434338925457	2.90703343079843	3.93888732235731	2.58958165671403	2.72364811312288
ENSG00000011600	TYROBP	protein_coding	3.22563403597559	3.20336628929679	1.15632702975101	0.925866366527269	0.764144317382253	0.724460558254771	0.552387067334429	0.370556668227616	0	0	0	0	1.36747321504727	0	1.15215544564397	0	0	0	0	0	0	0	0	0	0	0	0	0	0	0	0	0	0	0	0	0	0	0	0	0	0	0	0	0	0	0	0
ENSG00000011638	TMEM159	protein_coding	2.51718047649003	2.52633401949028	1.97658792546713	1.79284016474321	2.32686256367027	2.26790214303796	2.20050854844839	2.3336724728033	1.90022874693049	0	0	0	1.69324171607988	0	2.19288023196744	0	2.59724005483403	0	0	1.09935618119222	1.91318108391966	0	0.514277712187042	0	0	0	0	0	0	0	1.09478440542442	0	1.70702860540329	1.49388024372341	0	0	0	0	0.624267963212015	0	0	1.95595160097471	0	0	0	0	2.370883171763
ENSG00000011677	GABRA3	protein_coding	0	0	0.484892428494141	0.548622486544544	0.344895824685468	0.419458699214739	0	0	0	0	0	0	0	0	0	0	0	0	0	0	0	0.426369987493858	0	0	0	0	0	0	0	0	0.883844489408441	0	0	0	0	0	0	0	0	0	0	0	0	0	0	0	0
ENSG00000012048	BRCA1	protein_coding	1.39476502444281	1.45542234206086	1.58022972792398	1.79955603373008	3.11757023514077	3.01988816612615	2.98114239673318	2.77799533239337	2.45920643772957	3.25242505758205	3.36779737647036	2.54840701462415	0	1.67229949094281	2.70725981223993	1.71046529519472	2.15356650650252	0	2.33494376628217	3.2755161701948	2.48522776753574	0.272123227483637	2.81032813423475	2.91093443927859	2.53782102151784	2.75786181726017	1.79141186329943	2.35006271026868	3.04835219959455	2.68808908780095	0	2.26444354382728	3.25229559142896	2.13295127100557	0.429723175483327	0	3.47167065952285	2.69173379788637	0	0.557822903944657	2.98182352534441	2.96505680197893	1.97696252186023	1.83086538208009	0.938335235308054	2.80263462191494	3.57072463721843
ENSG00000012061	ERCC1	protein_coding	2.68227060141641	2.63378661767996	2.75921614305947	2.61921792570122	2.7341274117734	2.78693867463418	2.80042811584295	2.70126068271742	3.33556297205134	3.00114291174544	0	3.00918143480124	2.62949493092412	1.33151339409861	2.629719714146	2.96793244715938	2.44920745752602	2.3313178819062	2.33252221143033	1.4722208311375	2.79004130544044	2.88714244467607	3.29504400899696	3.20926375993958	2.74328574621329	1.97649675787721	3.54482394075369	3.2167990289588	1.79885240969629	2.91515636012872	0.795716539356505	2.39111275192406	2.66811921229188	2.78334952070581	3.46666144541407	3.30149586872868	1.81967809388551	1.98092031215758	3.22255441350196	2.28437975728495	3.00046885679647	2.3707703600207	2.59008558195774	0.726110470170157	2.62776879352531	3.36047391952311	2.64006653521405
ENSG00000012124	CD22	protein_coding	1.63595729580331	1.45547989791742	0.0571548158875312	0.200835317408027	0	0.188830814702206	0.258315067599176	0.267823856232984	0	0	0	0	0	0	0	0	0	0	0	0	0	0	0	0	0	0	0	0	0	0	0.778967207951218	0	0	0	0	0	0	0	0	0	0	0	0	0	0	0	0
ENSG00000012171	SEMA3B	processed_transcript	0.617171896739923	0.761956485373631	0.797216204913011	0.77166832456963	0.499367885345888	0.71061601504434	0.725887353564277	0.435661828628181	0	0	0	0	0	0	0	0	0	0	0	0	0	0	0	0	0	0	0	0	0	0	0	0	0	0	0	0.448441860437452	0.403693523051642	0	0	0	0	0	0	0	0	0	0
ENSG00000012174	MBTPS2	protein_coding	1.85090032875791	1.82026571218482	2.37217967010155	2.41961268427038	2.50528996918221	2.46757800247239	2.34031104948592	2.29644474046608	0.754708782723188	0	0	0	0	0	0	1.04635211009599	0	2.64034601860353	1.4934149741048	0	0	0	1.59486526085848	0	0	2.61839655556732	0	0	1.18137275297702	1.86885115678927	2.66573969475753	0	0	2.04755357386949	0	1.63402087442165	0	0.69986916518774	0	0.348888698216715	0	0	0	1.03741020852993	1.93517802576212	0	2.09259900600808
ENSG00000012211	PRICKLE3	protein_coding	2.0305613252976	2.11913451107057	2.16681531481926	2.07285296571176	2.08699116955995	1.95406842495445	2.42623215403743	2.53483308863584	0	0	0	0	2.21713767834663	0	1.94921070912777	0	0	0	0	0	0	0	0	0	0.438048338969558	0	0	1.65258182680833	2.0589823748374	1.70938233522917	0	0	0	1.43105076973964	0	0	0.556770205737497	2.77377580136694	1.30840122210346	0	0	0.747335458158792	2.24139033231733	0.758262996082736	0.76053779387668	0	0
ENSG00000012223	LTF	protein_coding	0	0	0.142002407336425	0.07993492086685	0	0	0	0	0	0	0	0	0	0	0	0	0	0	0	0	0	0	0	0	0	0	0	0	0	0	0	0	0	0	0	0	0	0	0	0	0	0	0	0	0	0	0
ENSG00000012232	EXTL3	protein_coding	2.22006968741944	2.21508880485126	2.30915294140334	2.24461538723844	2.30424561789958	2.17425309866405	2.27808764510057	2.23362595285324	2.33213018309543	0	0	0	0.408083577440339	1.30059681600992	0.84478398899055	0.831611510462083	0	2.08498677592189	2.17263381372475	0.566628489015768	0	0.191809415075399	2.27097955685121	0	0	0	2.84911208184114	0.635427546727924	0.272002834997879	0	0	0.459337150594143	0	0	0.187102636746939	0	0	0	0.209807527195242	0	0	0	0	0	0	1.2344782675746	0.445979647908072
ENSG00000012504	NR1H4	protein_coding	0	0	0	0.174960450655865	0.180057779360182	0.164225015418848	0	0	0	0	0	0	0	0	0	0	0	0	0	0	0	0	0	0	0	0	0	0	0	0	0	0	0	0	0	0	0	0	0	0	0	0	0	0	0	0	0
ENSG00000012660	ELOVL5	protein_coding	3.35111604040075	3.43910257351432	3.39632890467059	3.48167290336077	3.43541542186947	3.43726106785922	3.58176881501242	3.64032481113385	2.99966311448963	3.54155257769772	3.94290506099949	3.96163820635058	2.13880272301359	2.09772489738933	3.24391828003421	3.50093549755758	3.48784001927433	2.35913927397365	3.81299424310182	3.71775838511031	3.65540419992754	3.79938184729364	2.45749680721275	2.94048879295409	3.91335078427104	3.61943074977031	2.96704293624373	1.68842497739879	3.61065928013213	3.42136364481838	0	1.46164397797964	2.30520799239256	3.69126668401825	3.99103122557316	1.9990313977116	0	3.6788674834488	2.61410573268364	0	2.29326920140902	3.41685677046138	3.41019618482206	2.40160894834591	2.46539649218367	3.54042534076594	3.56141239314835
ENSG00000012779	ALOX5	protein_coding	2.5941916832232	2.62576971508338	1.18366734476412	1.10985227024359	0.928246976663977	1.17678745307351	0.811080652308129	0.641289921809959	0	0	0	0	0	0	0	0	0	0	0	0	0	0	0	0	0	0	0	0	0	0	0	0	0	0	0	0.583194310849669	0	0	0	0	0	0	0	0	0	0	0
ENSG00000012817	KDM5D	protein_coding	0.199215528684397	0.292131274051702	0.325253131579176	0.0715923287981899	0.305516162555863	0.150769675071807	2.6877521997805	2.83165209079107	0	0	0	0	0	0.660138532972109	0.213915892022022	0	1.25119641248876	0	1.85275252207009	0	2.11861162947944	0	0	2.87926290478764	2.40940647428785	3.29696969483828	0	1.04452495483563	0.763958629587863	1.23515498917922	0	0	1.85426450089572	0.748642601673721	0	3.0118775311681	0	0	1.05258281834475	1.09663024267898	2.43848572991702	0	2.86657930843439	0	2.85026686955451	0	0
ENSG00000012822	CALCOCO1	protein_coding	3.28369880616974	3.27115471667788	2.44156179873904	2.31356798674511	2.4284016422035	2.31950444120779	2.3382253292775	2.6654897353207	0	0	2.08211165060018	0	1.48343943664683	0	0	0	0	0	0	0	0	0	1.17057878441463	0	2.78886078606061	0	0	0	0	0.539110752172581	0	0	0	0	0	0	0	0	0	0	0	0	0	0	0	0	0
ENSG00000012963	UBR7	protein_coding	2.75611693673659	2.79116788644242	2.52554555180031	2.65061725456986	3.14572370931447	3.11563501359463	3.13641455512044	3.10785539451498	1.28134925304919	2.72022415259637	3.07901386050971	3.34427420533653	0	0	3.25364811881572	1.33659318572614	2.44409965325174	2.53111337347402	0.412254777255509	3.62682509476281	2.80892085143799	2.76139985283596	2.86034081378579	0	3.15173846565475	1.26514047887445	2.71876568023309	0	2.62496523996811	1.95001595628968	0	0.973519605547597	2.40301378446298	3.24832904005738	3.02412652438259	0	0.53068887857108	2.00146618158727	3.0128929328652	0	3.35311517839769	1.80809090953382	3.04418837764574	3.03680241428205	1.9019669102325	3.32156871019638	1.87371820595303
ENSG00000012983	MAP4K5	protein_coding	2.62718109535803	2.59326508395715	3.0664732125391	3.17937478674844	2.82829635041673	2.87449619453334	2.53804673043841	2.54478982574052	3.01608643531802	1.04579885098981	3.24872543467376	2.35617097823633	0	0.928388710598083	0.255183655869781	1.61417342122895	3.01274799531066	1.30131807043222	0	2.72850439850984	2.64859709743044	0.29288921317822	0	0.328878851556557	0	0	0.265001948953927	0	1.11654988172441	3.14389581176969	1.0973957704938	1.66100860988479	2.27345183183297	1.52566792328051	0	0.374352179621094	0.751236003575096	0	0	0	1.33162305911469	1.9587591900222	0.932963850741319	0	0.719489417597995	0	0
ENSG00000013016	EHD3	protein_coding	2.12688427247708	2.17525278931896	1.65052861161704	1.50014467882533	1.84623431337362	1.69247787061533	1.7176059720414	2.28676654178442	0	0	0	0	0	0	0	0	0	0	0	0	0	0.394505381694416	0	0	0	0	0	0	0	0	0	0	0	0	2.5527075169777	0	0	0	0	0	0	0	0	0	0	0	0
ENSG00000013275	PSMC4	protein_coding	3.07267341944879	3.08907256919199	3.66394152845319	3.6181857159807	3.61564039328468	3.66043760272982	3.56273830365138	3.50789423615719	3.77329655168172	4.09804118247181	3.5632294586595	3.92479934135368	3.20603023945789	1.80013340189059	3.73014064271631	3.56794111550736	4.08496738493669	3.88975945883318	4.26988920261644	4.01105705575867	3.74690616046882	3.50797492586854	4.19735451588287	4.17338124425012	3.76711958426408	3.78375291929352	4.04929193771878	0	3.96941086713703	3.96518204213751	1.12249226131378	3.74446120282672	4.06410434904823	4.08721688142072	4.02202616107166	1.90112578959657	3.93390007155808	3.98748889029547	4.11874469704963	2.62389127605215	3.8251343342398	4.18203301168616	3.95667495018456	3.73154961114263	4.05801482974972	4.20176441639129	3.96929800637011
ENSG00000013288	MAN2B2	protein_coding	2.95411352781677	2.91030083388732	2.0787590605763	1.99562533664302	2.23327640094198	2.12024839548559	2.49568281653177	2.69114850635119	0	0	0	0.287874229971561	0.520662317334657	0	1.89062159986329	1.59431395646698	2.79140515706319	0.646372437526206	1.60692082299999	0.221483165707835	1.73553925642693	0.261262622514957	1.7710554594311	0	1.41933665994005	0.448291845077948	0.23562913653318	0	0	1.26533953495337	0.632303265222059	0	0.306513025788236	0	1.3222663884711	0	0	0	0.671273759052529	0	1.33146791910681	0.90340231815916	0	1.23684265184062	0	1.94099259551518	1.19442279037316
ENSG00000013293	SLC7A14	protein_coding	0	0	0	0	0	0.0588571786054232	0	0	0	0	0	0	0	0	0	0	0	0	0	0	0	0	0	0	0	0	0	0	0	0	0	0	0	0	0	0	0	0	0	0	0	0	0	0	0	0	0
ENSG00000013297	CLDN11	protein_coding	0.337204073491109	0.198777321865514	0.675323039080468	0.27122787620102	0.311318859425954	0.256114529888456	0.203965326038083	0.51935992776416	0	0	0	0	0	0	0	0	0	0	0	0	0	0	0	0.38991630634345	0	0	0	0	0	0.362776115001691	0	0	0	0	0	0.654467423154472	0	0	0	0	0	0	0	0.371659455781419	0	0	0
ENSG00000013306	SLC25A39	protein_coding	2.98560813926308	2.94316651483603	3.44306497714988	3.31478511422974	3.16771355143946	3.20397233036773	3.20441537671024	3.14551000067719	2.98089561109829	3.03523789562638	0.885972433458965	2.83980902763351	1.88643825504296	0	2.93114675397783	3.49510032415883	3.51416706380323	2.49495792738975	3.06039237795531	3.03630822401243	2.00417952490147	0.488820996353039	2.68843757044389	2.94931456117748	3.23567978900207	3.27940937824136	3.65061529422313	1.12857857919302	2.48139245884677	2.55013226095823	2.64426730883613	2.76914608280244	3.24246013452126	3.33991946625303	2.00840031033189	0	2.60450714142341	1.21031686296185	3.44788608908243	1.29512683026792	2.62833901058955	1.7881986076433	3.16658129612827	1.84107656231566	2.44115858935749	3.47887328432286	2.60480537354238
ENSG00000013364	MVP	protein_coding	3.44414373558091	3.44126516806071	2.94868048620243	2.83700102817639	2.9465309300466	2.94301910063829	3.25141485783153	3.41572511789606	1.07572736299109	1.61789423214984	0.685277682321528	1.02305258155875	0.887508284332822	0	0	1.92870891711412	1.31004927514601	0	0.82742067229853	2.62985945456148	0.35195248061054	2.3179998535557	0	0.905005550428512	2.17453656294396	0	2.05223180968183	0.72354083888506	2.36323370939964	0.354726206567814	0	0	0	1.21159454406267	1.49368310573847	0	0	0	0	2.14897067018403	1.43902344311211	1.04763534804537	0	0	1.73002158350815	1.62736257734171	0.590653803321193
ENSG00000013374	NUB1	protein_coding	3.04251963905148	3.06041874826487	3.06667126349347	3.0893197072622	3.11846295034313	3.07757446790615	2.80859813107138	2.94200387988905	3.25756720773497	2.87677794582826	2.3518194623291	3.41554330083245	0	0	1.25285299207085	2.48510885824738	2.46026186514053	3.15725882910459	0	3.20005170797793	3.1852129732083	0.569760367915621	2.01222645945185	3.74769005042965	1.68131840867191	2.8960276015808	2.92597277296163	2.56149057660754	2.60992058826047	3.00161673289966	0	3.7586651448126	2.73421921328863	3.18401467750771	0	0.831343736268342	3.28505010262511	1.9790086187535	1.47467109625061	3.25360920893498	2.22208403953358	2.91932559885045	3.19291085630214	3.23411177995023	3.25238077033217	2.29751848849657	2.47376264366011
ENSG00000013375	PGM3	protein_coding	2.32210458269986	2.38001666031045	2.02499518847213	2.12946657307545	2.29246908374538	2.31894728722435	2.23937305850458	2.24626624354118	2.31098262813035	0.321734894195277	0	0.624944711068107	1.90435034656865	0	2.70718980750015	0	3.24475561987331	3.12847878778204	0	0	1.29349420937099	3.35310800976236	3.13256508528937	1.24538800275084	3.15826646164751	0.709384921512264	0.260402372170282	0	0.239919677907203	2.15843451278746	0.676645386456497	3.29507348607712	2.30303581259923	2.36823878152599	0	1.5366498740524	1.52968856968243	1.51998794528517	2.90683708419639	0	2.97943464848722	1.59778247978196	0	2.27261592655683	0	2.44585873336937	0.680828585885264
ENSG00000013392	RWDD2A	protein_coding	2.24194734603827	2.30439711148975	1.65160721508486	1.71711210763456	2.09920155810987	2.11813787031819	1.90319529299308	2.11657270694399	1.17149551084027	2.74341746018401	0	0	0	0	1.73213829437517	0	3.49475693891064	0	0	0	1.30150710676766	0	0	0	2.23633476459253	0	0	0	0	0	0	0	0	0	0	0	0	0	0	0	0	2.42733768256019	0	0	0	0	0
ENSG00000013441	CLK1	protein_coding	3.71202453445519	3.62582936629817	3.0612451839986	3.13931926897928	3.09115327374538	3.11262184149256	3.06078762112992	3.14061913765339	2.80335808826211	3.8218374016075	2.93926248737258	1.68435144387292	0	1.27423596105672	1.67570560444397	3.31371710692154	3.5027311968623	2.28563762155653	2.86494778064424	3.48499637272016	2.84647907334889	3.46752991047214	2.2148620970603	3.19151848018041	1.36041060496979	3.34778089992406	3.13292117042653	3.60591544901246	3.58527354268627	3.07875705915101	0	3.30335123831463	3.30951471502584	3.24662728905934	2.25238360394936	1.71491849269595	0.648441819203553	3.35526699766524	3.83721364289375	3.4901759912918	3.49354419917869	3.14825752106548	2.74077510047134	3.6182588315171	2.63674441908012	2.94709627676429	3.16012616212106
ENSG00000013503	POLR3B	protein_coding	1.97576018554208	2.13989009182513	2.5774858648446	2.59884447688337	2.62639090469346	2.61207711088883	2.54514153702699	2.32341396857555	2.68985230302754	0.437362365921928	1.30409039772415	1.16367664738675	0	0	1.62125416874602	0.718621731987882	0	3.00630874205948	0	0	2.89451886752307	0	0	0	0	0.961655198965733	1.05697338591416	0	0.335939380609356	2.60072737296142	0	0.863346225444628	0	0	0	0.49349919530516	3.26470159010644	1.98774848388838	2.90151319919913	0	1.31753926098285	0	0	2.11849174564031	1.03502329355988	0.75467536555177	0
ENSG00000013523	ANGEL1	protein_coding	2.68459197801471	2.71386564019111	2.6490117229059	2.68955237448039	2.32587328217669	2.3183306814133	2.53062590166236	2.28150465472326	0	1.02580812504963	0	0	2.03715251475376	0.721485184914343	0	2.72238307176389	0	1.09393753489476	1.75436435553508	0.507065711792233	0	0	2.94440606202228	1.27327207765785	0	1.42430047060371	0	1.91077873811505	0	1.97208920706471	2.91767945973965	0	0	2.46204523323544	1.01368311124285	0	0	0	0.853843093250887	0	0.535424362831237	0.592686079137346	0	0.602606605574745	0.604674651355243	0	0
ENSG00000013561	RNF14	protein_coding	2.47457305726113	2.52977293911643	2.45157557984789	2.4860046998983	2.68667121735413	2.70563929865414	2.64129095347426	2.56336723218559	1.33772191648928	3.51390072182566	0	0	0.978979860434698	0	0	2.53575143768415	2.0943005749503	3.42209927557575	0	3.32673256361724	3.24720562122285	0.934141068358539	2.80172743185282	0.66011701349225	1.61681656899643	1.72069408887645	1.71087664448825	0	2.40381363373464	3.26937374960972	0	0	1.01859331787944	3.16435746885081	2.10099961952309	0.499316326505664	3.29269803616189	3.17253010613514	0	0	1.76947981553862	0	3.1174910167954	1.46617795920645	1.70906902618442	0	1.50019206961535
ENSG00000013563	DNASE1L1	protein_coding	2.32976666409515	2.33066230988009	1.67661662038581	1.59778738421356	1.89581125957941	1.87760339443943	1.76678233752268	1.862177378122	0	0	0	0	0	0	0	0	0	0	0	0	0	0	0	0	0.356643200128307	0	0	0	0	0	0	0	0	1.68552939604149	0	1.37006849591395	2.10897645209688	0	0	0	0	0.51003968887676	0	0	0	0	0
ENSG00000013573	DDX11	protein_coding	2.57437766270719	2.55809671516	2.38165099839028	2.39139171269372	2.80137117058923	2.76183504545046	2.81259648454201	2.59685627446507	0.300772998642015	2.01407667429398	0	2.86474138310915	0.7725139641299	3.52329239711155	2.63692955440792	0	2.25759091989403	0	2.03579614508099	0	1.49411127745878	1.48862376693349	1.00027471603615	1.81240202351798	1.44472117372648	0	1.62670762583465	0.311346412580214	2.57706636731079	1.92106050051958	0.652657627092962	1.86747069047002	1.2109616038866	1.66066392978295	0	1.43380116820898	1.65658824118686	0	0	0.364442997759097	0	1.93755593967736	0	0.983831393281938	1.0998867474025	0	1.51632174723687
ENSG00000013583	HEBP1	protein_coding	2.27803308702098	2.18519972359522	1.86083319655889	1.93839626366958	2.19005677050635	2.35980510596514	2.10192315572623	1.81781489347911	0	0	0	0	0	0	2.24198301918509	0	0	0	0	0	2.12171628119544	0	0	0	2.80987950200898	0	0	0	1.73644805575325	0	0	0	0	0	0	0.848774137732371	0	0	3.12141443492848	0	0	0	0	0.522978470847857	2.95342040004021	0	2.03912626221785
ENSG00000013588	GPRC5A	protein_coding	0.395527232950035	0	0.142776675718659	0.115632431268413	0.0830072448957443	0.13887214396593	0.0571157100162754	0	0	0	0	0	0	0	0	0	0	0	0	0	0	1.19827357656103	0	0	0	0	0	0	0	0	0.650009088792863	0	0	0	0	0	0	0	0	0	0	0	0	0	0	0	0
ENSG00000013619	MAMLD1	protein_coding	1.57662902764688	1.72156045351862	3.24053419570336	3.1787903025537	2.92295757380789	2.71652847360607	2.72266120247172	2.83533053670769	2.38211979463497	3.07973229213668	0	1.48417086149779	0.649274961330326	0	0.30604483861597	0.335882119516745	2.80924003106221	0	0.692653583736507	1.17346552630037	3.15607916322048	0.348713287963417	2.80535854664927	2.92876928199076	0	0	3.34918664512653	0	1.78454997156982	1.74538852682609	0.771675093251435	0.310196761679096	0.60882616610538	2.3320340678608	0	0	0	0	0.710485915958938	0	2.96097064187522	2.25040846710624	2.88654387380842	0.567833882709537	0	2.04714774949389	0
ENSG00000013725	CD6	protein_coding	3.82160348113289	3.87565623428759	3.6565798602845	3.65795198063146	3.52594850137638	3.5554746217715	3.09332011104315	3.20695379699942	3.04429517074821	1.59747292931271	1.59151804876989	2.92919575970582	0.647190650362762	0.462767333278852	1.60916312933802	2.46212570647745	1.20950510328072	3.15769303716657	2.16556410664316	2.88324553261381	0	0	0	3.02392790917509	0	0	0.315811387368031	0.594168602634786	1.6059577561718	1.73247436910467	0	0.308826419211836	3.37291667064165	0	0	1.55376584616454	1.27184849653294	1.20219721886085	0.374677412305015	1.45546043600692	2.62270497590113	2.37735284254192	0.466171695482046	2.34919688460333	0	0.939731435503914	0.473675031974654
ENSG00000013810	TACC3	protein_coding	3.14289530340015	3.12417566034037	2.50501993729429	2.42558507348236	3.02921468359694	3.07722388380107	3.395065436902	3.2545511821505	1.23243501909406	1.63428097649796	1.47060729431242	1.47118775594227	1.15248848731941	0	0	1.83144555436944	2.79607861482874	2.53759845892291	2.64057925482513	1.52984318464233	2.44849495333714	0.616556523108182	1.16524690023645	1.72125927870929	2.58697973568821	2.1301905766515	1.76717103409802	0.676609709557774	0	2.2781318611361	0	1.80181997199795	0	2.59591367690069	1.57395223772419	1.15727657019793	0.67918693809406	2.29643514277076	2.55902334514442	1.58675221435525	1.41475352174178	1.15576790616026	0.348814222610586	2.60664223413131	2.73498261466825	1.9820390454185	2.41136175898572
ENSG00000014123	UFL1	protein_coding	2.96479471768887	2.97923108881027	2.70586147037229	2.903435088946	3.07375501646601	3.07362278409209	3.05047317793523	3.0312913706838	2.80771459002521	2.35691924427109	2.21446638541766	1.36399338859087	2.90565248099433	4.23788598397658	2.62468893032169	3.24958222801763	2.82585558605072	2.81725255043473	0.359633073872556	3.02207443192772	3.30609252771263	3.40068867190106	2.6540840573848	0	1.98873735908119	3.11080516682547	3.13113837341929	2.89969754942461	3.32680762665001	3.18933265296138	1.14279907509831	3.13703532231111	2.70891339259116	3.33686037668378	1.22231411321543	2.9681067096128	2.80352918120945	0	2.16886576556573	2.41170051709995	3.28678990090603	1.61338288873364	3.4964309348568	2.5934710369724	0	3.35361551642312	3.36552400959857
ENSG00000014138	POLA2	protein_coding	2.29752653081242	2.35117410016114	2.38401164370671	2.42144185070869	3.06800838278058	3.12337704255014	3.03006110515478	2.94381745527416	1.53903339508431	1.51076114359937	0.965683429817715	0.593558483108328	0	0.475938758025067	2.67747008459035	1.4792252344994	3.5952538586998	0	1.35134167187263	2.62824253673361	0	0.939125413465734	3.01385463967867	0.603755575375848	2.51651779116751	1.03461985462574	1.85446921200271	0	3.3980653307159	1.70829931228232	1.05000670317043	3.34008224112862	2.43944890994277	1.8034410615696	1.2933558311466	0	2.39998462749638	1.69421113454393	1.37918380802274	2.95823761546721	1.53041422683486	1.450506772247	2.25136229618429	0.580484336234872	1.54267425694947	0	1.29274743093294
ENSG00000014164	ZC3H3	protein_coding	2.78736028859689	2.69256330635713	2.58856572537279	2.41615254071469	2.2480877511167	2.20345611126089	2.63177364590482	2.53948641082885	0	0	0	0	0	1.49926073191457	0	0.67463275467421	2.81359731630442	0	0	0	0	0	0	0	0	0.725114667704945	1.7983081784093	2.28756067885147	0	0	0.94658186972179	0	0	1.50566183832038	0	0	0	0	0.505245619361359	0	0	0	0	0	0.98533665044601	2.2489642339165	0
ENSG00000014216	CAPN1	protein_coding	3.01798393196599	3.04662845580477	2.55753485258724	2.42563904816901	2.78499206799918	2.77529434931731	3.02773726100098	3.16150571614676	1.50169314086855	0	1.35565855072318	2.22805377332032	0.959888583010896	0.60148349652087	1.36940635087934	1.37699431627691	0.871665621844845	0	0	2.84003256379665	0.30233056377859	0.293084950764075	1.52828400357633	0	0.407087517043715	0	0	0	0	0.960986234156307	0.68498204022684	0	1.49061161688325	2.11590356615836	3.50455586356712	0.374582676984619	0	0	2.61798222064179	0	2.56168907557052	0	2.14504770546458	0	1.59342186500773	0	0
ENSG00000014257	ACPP	protein_coding	1.22928084688679	1.50082299139907	0.337505877784809	0	0	0.139636831947289	0	0	0	0	0	0	0	0	0	0	0	0	0	0	0	0	0	0	0	0	0	0	0	0	0	0	0	0	0	0	0	0	0	0	0	0	0	0	0	0	0
ENSG00000014641	MDH1	protein_coding	2.99695585121852	3.01402282676389	3.19881798266935	3.27644127505804	3.53158539741284	3.60121299281092	3.47405844264876	3.45468657218194	4.04324550211022	4.03737348546615	4.26228415153669	4.20682306994365	2.85187750909373	3.20225028748903	3.88076832693623	3.98519470845542	3.6522924784257	4.10941882084084	4.01684330641367	4.15037772627366	3.88807531761293	3.99904162199303	4.34082937836586	3.97627034187644	4.08818017254045	3.89532186655349	3.86626254956553	4.22092799545419	4.20066692187294	4.21796968453877	0	4.14625948442033	3.30225175254112	4.06407159064326	3.68716855385462	4.4237447998265	3.82635758749903	4.13852099439735	3.99117029368493	2.54320916805299	4.12254515045714	3.86717409036466	4.20793473494671	4.08850194109393	3.99696848606541	3.73589207636536	4.07000786511654
ENSG00000014824	SLC30A9	protein_coding	2.82919938422397	2.82771506720118	2.76402055776733	2.87072223351839	3.07471844305215	3.11543458372619	3.13332811272898	3.02450542296692	0	2.64644863555332	3.38173588241966	3.35838779871011	2.77458107929986	0	2.61035094285252	2.59167452460886	3.14732107472609	3.04369666140535	2.56606503466047	3.60007371753773	0	2.50988174618599	3.19460246300028	3.66491939873729	3.29478188349266	0	2.11106943553055	3.0597709340205	1.86476096401438	2.79042325811416	0	2.12190799227649	1.59302182251636	3.15031454125419	1.15347598987239	1.35825372259336	3.02513537617687	1.85573440435247	3.25959253179573	0.786549136964337	3.59578413233347	1.74302796139159	3.63823406613878	3.19374406686021	2.12240052562416	2.91290760200961	3.00801014333683
ENSG00000014914	MTMR11	protein_coding	1.74063894907202	1.78389440302892	1.82031064954084	1.74204338272228	1.48048596416376	1.51901092624459	1.30918963270316	1.1381134223236	0	0	0	0	0	0	0	0	0	0	0	0	0	0.414800157095273	0	0.930560315528784	0	0	0	0	0	0	0	0	0	0	0	2.53941021832497	0	0	0	0.531161340888593	0	0	0	0	2.73793335363014	0	0
ENSG00000014919	COX15	protein_coding	2.63530436937837	2.71455216323188	2.44957975056877	2.50070959403458	2.75331071912746	2.76336333090184	2.87637270563403	2.82864567849433	3.64921656951682	2.346369867691	1.08890726411571	2.06044074604619	0	0	1.92434892468339	2.53554971242038	0	3.42401189663111	0	3.59182223285132	3.30340034379971	0.43991107072636	3.42588032738201	0	2.36952906223386	0	1.67153959651729	2.99774230056352	3.2301906149095	3.1795415987066	1.17552212116546	0	2.17382006227464	2.55706536185081	2.80186146040175	0	2.42678839134751	0	1.81775983691511	0	2.43322489592586	1.9250338165955	0.376334197908555	1.89081144358389	0	0	2.37536054178737
ENSG00000015133	CCDC88C	protein_coding	3.28492794127152	3.29676675857186	2.59919476481368	2.47732104342208	2.6721735305525	2.49069926730324	2.82311551832972	2.90690263088111	1.19888979446191	2.50911715893384	1.46008430813038	2.50170651100517	2.0022613123005	2.63495558100606	2.16646833805551	1.45363539036803	2.23246432515259	2.78972784837435	2.22689251007965	1.51742799933222	1.55810770434047	0	1.11855901460284	0.900267259848999	1.29150267641663	1.64694415462749	1.94026268165745	0.382488748573968	1.73820285476082	1.81870876070098	1.01783624446336	0.977672770961069	1.694272998563	2.43267485729151	1.28631530269133	0.837252797916716	2.08118391403588	3.13312895396542	1.29007444889215	2.36085310039326	1.99709107938697	1.52644773130949	1.52518342628798	1.57810105306087	1.97031640003256	2.09059369745373	1.11120895494774
ENSG00000015153	YAF2	protein_coding	2.17462994092234	2.16801078344181	2.08173842893751	2.26381703974641	2.23396636268469	2.2789424791706	2.02822124326133	2.02041802588918	0.900058750611626	0.252909676619405	0	2.2402932310652	1.89738949740588	0.31220881637494	0.640917215504697	0	2.09065055755161	1.56696075807785	0	1.01213598935722	1.84241166540073	0	1.71018397039985	1.66650979502471	2.05882921820311	0	1.28626536786769	1.19239162003059	2.26018447194215	1.16393251967758	0.958947396641463	1.56942120334331	2.32860404248956	1.73571155979096	0.219257959596638	2.04403547240664	0	2.36583245876511	2.02337186802347	0	0	1.39726381369888	0.185369442065277	1.88839024636337	0	1.50366465141327	0
ENSG00000015171	ZMYND11	protein_coding	2.8643023206849	2.82943567584319	2.75625064932037	2.87254766905962	2.74262874237	2.78816171866765	2.46625239313408	2.41923788588134	0	1.60001395440068	0	0	0	0	0	2.17034630419663	0	0	0	0.945599735744602	1.53493960875762	0	0	0	0	1.34736484893126	1.83738519233321	0	1.35660658964468	2.55747325997664	0.81451717161915	1.34458763241336	1.98108296945519	1.3388693520079	0	0	0	0	1.17466486201928	0	0.347717878562139	0.471497057954272	0.502292136278021	1.2086298601732	0	1.31426314760119	0
ENSG00000015285	WAS	protein_coding	3.57902551144452	3.58381295647631	2.9259993082032	2.81591726661675	3.17276939470116	3.13141469706181	3.48247057517543	3.42395579414762	1.63502288369825	1.95876725497141	2.64696574330888	1.4082144111108	1.2627572818608	0	0.7868129780825	2.3703999023767	0	1.9727734389586	1.99688746896324	0.542345985292684	2.26585772652656	1.8925247129052	1.7174030104637	0	0	0.641181861233617	2.1322904058331	0	1.9563385248245	0.628940064754615	1.12350294089803	0	1.95005828672213	1.97145948500455	0	2.35936453775663	1.72423052529912	2.21121684438705	1.40035415012727	2.53540857006471	0	0	1.02919197194615	1.25214875369394	1.16383669093443	2.36880320302829	0.927575453975735
ENSG00000015413	DPEP1	protein_coding	0.307022139050791	0	0	0	0	0	0	0	0	0	0	0	0	0	0	0	0	0	0	0	0	0	0	0	0	0	0	0	0	0	0	0	0	0	0	0	0	0	0	0	0	0	0	0	0	0	0
ENSG00000015475	BID	protein_coding	2.47947183943713	2.48458670872406	2.45746324887409	2.46539074776524	1.89238182465542	1.97661759538402	1.96894303593385	1.93211863936237	1.86297193506802	2.58753618997758	0	0	0	0	2.31803162848235	0	2.65777524543852	0.435664916946405	0	0	1.22036503076333	1.41369586937214	0	0	2.35399574154852	0	0	1.99273558057298	0	3.02125255341777	0	0	0	2.49212273266963	0.416875106484675	0	0	0	0	0	0	0	0	0	0	0	0
ENSG00000015479	MATR3	protein_coding	3.28366172740217	3.26109645420336	3.53071219153114	3.58515689915911	3.45792527935081	3.45171338793114	3.37407858662954	3.30333107780632	3.59929804634087	3.65662142924046	2.91275585662523	3.53270734126722	2.32295464041992	3.01038600424983	3.01284491252389	3.15497297099717	3.08668502436087	3.1719841020875	3.25645727710633	3.35950577167805	3.24675788219885	3.17078345059944	3.24261102944249	3.38308272269347	3.46155721905822	3.46869513022636	3.09198858175211	3.36042747989081	3.44348818319287	3.33361154253807	2.96217369745724	3.36612843620828	3.30334259698595	3.31637793139989	3.36117338224157	3.17017431440197	3.71045723053962	3.58142257648192	3.34367963108123	1.2043138552811	3.52792616884258	3.34959562405746	3.44412743101651	3.6607787794415	3.70666479918793	3.11936564709434	3.552193161067
ENSG00000015520	NPC1L1	protein_coding	0.741241707779258	0.503401103435995	0.210989176722382	0.0657344025367038	0.126607051025208	0.0612193166416552	0	0	0	0	0	0	0	0	0	0	0	0	0	0	0	0	0	0	0	0	0	0	0	0	0	0	0	0	0	0	0	0	0	0	0	0	0	0	0	0	0
ENSG00000015532	XYLT2	protein_coding	2.62348088114002	2.66620441460989	2.58707201236399	2.4323524116672	2.56805541359832	2.5402649199926	3.40709568697047	3.17903254425199	2.8123081712046	3.05235626135527	1.40536511247523	2.49331672040154	2.85531332051725	3.08647219498496	3.00208407116539	1.69275367633068	3.74500055206288	3.18364198481863	3.13994890503902	3.02444579803612	3.26008295360216	3.71685047041972	2.94286694026379	3.07058140459974	2.75310881558255	2.03450401045018	3.28299440006941	3.90272553951153	3.26791486965528	3.3926904947252	1.64126653570155	2.40317120340964	2.95331014269151	3.2956042897871	2.63249508081608	2.72023236962843	2.38051617901533	2.14111192588137	3.05971297679428	2.8343585959466	1.37230810783343	2.58600315491494	2.08737736653656	3.39278583945386	2.59552332049389	3.03186151368421	1.81924981093786
ENSG00000015568	RGPD5	protein_coding	0.0375550197432159	0.182161975631471	0.0225219763386417	0.0235085530210559	0.0473548478805814	0.0218202945936906	0	0	0	0	0	0	0	0	0	0.161565484142536	0	0	0	0	0	0	0.138613944918253	0.192998258026453	0	0.182161310427719	0	0.195567903885208	0.137668480413103	0	0	0	0	0	0	0	0	0	0	0	0	0	0	0.182035535664715	0	0.13803903822517	0
ENSG00000015592	STMN4	protein_coding	0.430136944321399	0.229794758824452	0.300447467510839	0	0.25755385457716	0.236561260401617	0.133580845758575	0.13922181634914	0	0	0	0	0	0	0	0	0	0	0	0	0	0	0	0	0	0	0	0	0	0	0	0	0	0	0	0	0	0	0	0	0	0	0	0	0	0	0
ENSG00000015676	NUDCD3	protein_coding	2.91621012843787	2.95230035276271	2.85962974511645	2.86994555866992	2.80978520767452	2.80839797998765	2.91437271510438	2.82208028495403	1.42470923729204	1.73769439017643	0.517375071898824	2.31598236598203	3.17937753975555	3.03384438768392	2.83109186358224	2.94314859894651	3.13684738915474	1.08332284695323	0.267720874822619	1.62731725689605	1.71893759639733	2.75665695535229	3.28263818803547	2.35681109053465	0.847117618887757	2.13262979111381	1.05202448679308	1.40302107200442	3.63741643254479	3.2472686363635	0.978905956507205	1.82061389847819	2.3806966410064	2.84704824804356	2.35423963373926	0	1.40615465230309	3.2075397797772	0	2.32442506873624	2.96887132097571	3.16123049722895	3.40758291561771	3.44380690751651	3.38049195167605	1.99001704582501	1.6931145453384
ENSG00000016082	ISL1	protein_coding	0	0	0	0	0	0	0	0	0	0	0	0	0	0	0	0	0	0	0	0	0	0	0	0	0	0	0	0	0	0	1.28323488663429	0	0	0	0	0	0	0	0	0	0	0	0	0	0	0	0
ENSG00000016391	CHDH	protein_coding	1.53908354346922	1.52656391003667	2.07767550018059	1.77376451076749	2.60029847980835	2.37118923943894	3.14401160544066	3.22141896384881	1.22230208649343	2.06346551532514	1.19717584236929	0	2.3567395170259	0	0	3.59844161649999	0.677182839187714	2.60376702614322	1.94050457074561	3.24969110195411	3.43008726369312	2.55018553234076	2.46481278236757	0.520199298111859	0	0.724925764994969	1.16841420497348	0	3.1934679723051	3.13978830588833	0	1.28567881424334	1.03248562285721	3.48680696403808	1.15684317574108	1.08544359752926	0	1.81779254805811	0.880732280040307	1.48409533387592	1.94474273693233	2.06633013409801	0.751118551767228	3.30667613822671	0.726863921324181	1.9999172821892	3.86308558662768
ENSG00000016402	IL20RA	protein_coding	0	0.0954529803326416	0	0	0	0	0	0	0	0	0	0	0	0	0	0	0	0	0	0	0	0	0	0	0	0	0	0	0	0	0	0	0	0	0	1.59037032388509	0	0	0	0	0	0	0	0	0	0	0
ENSG00000016490	CLCA1	protein_coding	0	0	0	0	0	0	0	0	0	0	0	0	0	0	0	0	0	0	0	0	0	0	0	0	0	0	0	0	0	0	0.989482911839668	0	0	0	0	0	0	0	0	0	0	0	0	0	0	0	0
ENSG00000016602	CLCA4	protein_coding	0.246466185071217	0.118857937793998	0	0.091737974168351	0	0	0.122247101384534	0	0	0	0	0	0	0	0	0	0	0	0	0	0	0.70100475010321	0	0	0	0	0	0	0	0	0	0	0	0	0	0	0	0	0	0	0	0	0	0	0	0	0
ENSG00000016864	GLT8D1	protein_coding	2.88097567747975	2.89048496944373	3.02388762458222	3.11191289428012	3.00557610987822	3.10278957158101	2.90816796553309	2.8603013256739	2.25548577091563	2.8398765892391	0	3.41493847667504	2.25718579494868	1.28078956018742	3.30505612264779	0	1.95393966259707	0	1.41068010995818	2.52209333171607	2.9102235925323	0	0.609287159438928	0	0	0	0	3.34432360126376	3.21712280972281	1.98811141497107	0	2.77364738515467	0	2.46617680070132	0	0.967077317726227	0	0	2.34710815425755	0	1.50412775468145	3.37040278085868	1.40498104851696	3.40825049030342	2.67319319230722	1.49862376067458	3.24655782793264
ENSG00000017260	ATP2C1	protein_coding	2.79247984416264	2.84345302097719	3.13301855751835	3.15512411788531	3.14034222886327	3.12955275463232	3.00666435085328	3.11355150043059	0.915023821881442	1.84970459354556	0	0	0	0	2.12748986866051	0	0	1.08970513500022	1.60178023420086	0.503898572687865	1.93963545199551	1.26022671864691	1.89768893729842	0	0.390849821451536	0	0.864883835059081	0	2.46341738242282	2.6110311727639	1.27987000714641	3.02157195239375	2.39751813077137	3.0339417394312	0	1.88594758377077	3.25471713743608	0	1.65866971762878	2.57335613288974	3.18058229548614	2.74053038911043	0.721953491473699	2.87579785256461	0	0.233563264675221	0.956114695247581
ENSG00000017373	SRCIN1	protein_coding	0.303473739079676	0.210889475798004	0.467879474796166	0.16645258402325	0.0940701501584292	0.197807409431654	0.0846466336861532	0.304533719188314	0	0	0	0	0	0	0	0	0	0	0	0.186650711992422	0	0	0	0	0	0	0	0	0	0	0	0	0	0	0	0.28911763254991	0	0	0	0	0	0	0	0	0	0	0
ENSG00000017427	IGF1	protein_coding	0	0.108592776268594	1.70293271093697	1.40680273050193	1.65602240360828	1.11374876415228	1.85643104964955	2.20079576348567	2.52780483117032	0	0.59298152551114	0	0	0	1.50389808032458	0	0	0	0.236396400530575	0	2.26002022859605	3.10905278931136	0	0	0	0	2.35432126775537	0	0	0	4.50086905782206	3.43901267584046	0.949277815531927	0	0	1.14286699428785	1.83059363915693	0	0.30434232859326	0	1.57014084424974	0	0.910426086866296	0	0	0	0
ENSG00000017483	SLC38A5	protein_coding	2.55777004473545	2.5607225980765	3.56945839688965	3.54895169868866	3.16281279266799	3.24187845091892	3.16291918428251	2.84470441034788	0.860222787964903	2.04889233053485	0	0	0	1.66688667347336	0	0	0	0	2.12093916781995	0	2.33183304480198	0	0	3.28880004647703	1.30424332639461	0.954663552378711	2.58979623598939	0	0	0	0.918348950793763	0	1.41482822600772	0	0	1.70189227473132	0	2.78012040333127	1.80875372096887	0	1.14447841163512	0	1.18668235835971	0.69905513407973	1.11658445405623	2.80764763459017	0
ENSG00000017621	MAGIX	protein_coding	1.19441928338257	1.28645582027137	1.1444747934354	0.96153276316256	1.24368186590372	1.39411879145642	1.23811782522225	1.3962103934012	0	0	0	0	0	0	1.03569937687321	0	0	0	0	0	0	0	0	0	0	0	0	0	0	0	0	0	1.14326421065362	0	0	0	0	0	0	0	0	0	0	0	2.32923753112033	0	0
ENSG00000017797	RALBP1	protein_coding	2.89286921880247	2.90927279401452	2.8414378093974	2.79299243803086	2.82634603469344	2.79955192733969	3.06163616925388	2.9939102412654	2.739286591718	2.2713973928836	2.18809529927696	2.55093329976902	1.5827030116992	0	0.77068153443554	0	1.75824141053396	2.83238703682826	2.5626007167709	0	2.05441048846016	2.35238088126582	1.96324225356835	3.21887061098319	3.1643395629103	2.9321189552783	1.55340457251183	0	3.39594188140573	2.30830522276405	0.837390160467256	0.543491339850207	1.95805392096118	2.86514817612604	0.723418102843144	0	0	0.446781770158588	3.19478854118999	0	3.11649448561441	1.44911915154467	1.01168569343497	0	1.03112611229429	3.18580220585206	0.659854063120879
ENSG00000018189	RUFY3	protein_coding	2.37615672920794	2.42377954197298	2.17370664413283	2.23956861570541	2.11421423338448	2.02539741506642	1.99519877338322	1.9851510649472	1.50641409796974	0	0	0	2.39574707780297	0	0	0	0	0.461016074828199	1.52664189093577	0	1.83516067649459	1.69206414989278	0	0.315941710218596	2.91524603206528	1.47559769636002	0	0	0	0	1.07473060069888	0	2.46642256489367	0	0	0	0.503997233537961	0	0	0	0	0	0	0.300059370068591	0.47766184637591	0	0
ENSG00000018236	CNTN1	protein_coding	0	0	0.0478955211945406	0	0.177455271893383	0	0	0	0	0	0	0	0	0	0	0	0	0	0	0	0	0	0	0	0	0	0	0	0	0	0.968857807514303	0	0	0	0	0.597797463095457	0	0	0	0	0	0	0	0	0	0	0
ENSG00000018280	SLC11A1	protein_coding	2.00118421594881	2.01037176592564	0.0753005880454415	0.144789018939023	0.469298691947075	0.505058592119986	0.707732864413087	0.554206474796228	0	0	0	0	0	0	0	0	0	0	0.640644219315228	0	0	0	0	0	0	0	0.240257689819134	0	0	0	0	2.15681536458526	0	0	0.260205875784636	0	0	0	1.82151688033713	0	0	0	0	0	0	0	0
ENSG00000018408	WWTR1	protein_coding	1.25278222348592	1.26340404453666	1.40325493981062	1.47076602317946	1.24256510720144	1.53843153438716	1.79572748702321	1.99348117464023	1.31980812667751	1.38772146112437	1.68727534208764	1.34015017320156	0	1.64720286548704	1.64814890792417	1.49943904856005	2.24951568221271	2.2272879478129	1.69004667155012	1.62852527606305	1.07663256808513	1.55512310803742	1.59787763666359	1.91959890411624	1.58281107116608	1.54909121909879	1.71000995774193	1.56192919346106	2.4887742518982	2.21259518440509	0	1.49519088523108	1.49646848485636	2.3344343460045	1.56278100702499	0.985736653315031	2.56065268849349	1.53121303686137	1.82210228803345	0	1.42314306790642	2.66196601612654	1.71973033648951	1.72853297606499	1.55141081365501	1.61068327216468	1.54156291894365
ENSG00000018510	AGPS	protein_coding	2.57761914274706	2.59850704030133	3.09764792575683	3.1162980087122	3.16174682465777	3.0748547398378	3.03489017818869	2.93008148318112	2.81898296263738	2.93186020140009	0.763191305808504	1.54013424275964	0	2.51951479896382	2.97840553186714	2.8111858124532	2.79841136740492	1.35038678166866	2.93430671677376	2.91834073949183	2.94848175441942	3.03991366793123	1.72732816534512	2.75570362855664	3.14352471656906	2.36825482093238	2.32017491053495	0	2.5474828488353	2.63662841967262	0.91059308524183	2.50316914526244	2.13608135773003	2.61917128475149	1.41808426445915	2.59281185102349	2.51855131958442	2.2169091227406	2.14374163979453	0	2.89452633298446	2.76408058950794	2.61432994894437	2.82887642200632	0.473149879401468	2.4796442498824	2.23985964416817
ENSG00000018607	ZNF806	pseudogene	0	0	0	0.171373844429638	0.176386457406902	0	0	0	0	0	0	0	0	0	0	0	0	0	0	0	0	0	0	0	0	0	0	0	0	0	1.24289651323156	0	0	0	0	0	0	0	0	0	0	0	0	0	0	0	0
ENSG00000018610	CXorf56	protein_coding	2.48548523017522	2.55765318696045	2.90713181187274	2.88163506724758	2.85358932300754	2.93348185080804	2.73601272826564	2.45445542055318	2.9781930085234	3.26212265597728	3.71904816452764	0	0	1.82378882824319	2.23495706715248	2.60341500180254	2.43131610969019	3.34809125475346	1.90077640748142	2.34505053086745	2.64258320451991	0.581710755324738	3.25521566575668	2.44088208098034	0	0	2.4493418558724	1.32648057304394	2.87230581246518	2.02160889056202	0	0	2.58277869763102	1.3851828193158	2.85370660281146	0	0	3.56209835503909	3.04780508866813	0	3.47149327670895	3.13623330643051	2.7040792694396	2.24729500898017	0	0	0
ENSG00000018625	ATP1A2	protein_coding	0.159139286787767	0.135061999121459	0	0	0.0573334677239654	0	0	0	0	0	0	0	0	0	0	0	0	0	0	0.287780456935598	0	0	0	0	0	0	0	0	0	0	0	0	0	0	0	0.424199950898168	0	0	0	0	0	0	0	0	0	0	0
ENSG00000018699	TTC27	protein_coding	2.73979543740836	2.79808329716348	3.34486944239137	3.38085615886226	3.21133670018607	3.24719954074295	3.08211372427626	2.82003627499347	3.30601482099236	0.566970231221615	3.84499262498678	2.92240711427349	0	0	3.28001455552315	3.38966186569598	0	3.53544629079498	2.60757711394498	4.01249389166633	3.51012824727326	1.8459936068288	0	2.16844301558158	3.758769913403	2.09588062704636	0	2.35594858098708	3.18869695849796	3.02614949228604	0	1.80218816339198	1.877846044597	3.63538358814608	1.93418916217484	0.877857722523153	1.62987538718537	2.15930977225122	1.33493096582495	0	2.59416913680305	3.51664834755133	0.91634155541837	2.39036376326379	3.15615707205329	3.48221877326162	3.45377624769978
ENSG00000018869	ZNF582	protein_coding	1.80772716312446	2.00212111707491	2.05022540993525	2.19895992128849	1.86276076097325	2.00491776268635	1.39944446394017	1.41298297981313	1.43989809975081	0	0	0	0	0	0	0	0	0	0	0	0	0	0	0	0	0	0	0	0	0	0	0	0	0	0	0	0	0	0	0	0	0	0	0	0	1.93072539013204	0
ENSG00000019102	VSIG2	protein_coding	1.40365181247499	1.28890982921911	0	0	0.674315544096757	0.636612526487204	0.634840943120803	0.271680306930507	0	0	0	0	0	0	0	0	0	0	0	0	0	0	0	0	0	0	0	0	0	0	0	0	0	0	0	0	0	0	0	0	0	0	0	0	0	0	0
ENSG00000019144	PHLDB1	protein_coding	0.801006960359199	0.852007246290339	2.33467338497123	2.082036342347	1.19178877399832	1.0110041321101	0.521123581632415	0.685724235092196	0	0	0	0	0.287213832782334	0	0	0	0	0	0.185301533764461	0	0	0	0	0	0	0	0	0	0	0	0	0	0	0	0	0.289712492137379	0.146798688360584	0	0	0	0	0	0	0	0	0	0
ENSG00000019169	MARCO	protein_coding	1.90364580666043	1.38391896341666	0.252873412629726	0	0.154581509100775	0	0	0	0	0	0	0	0	0	0	0	0	0	0	0	0	0	0	0	0	0	0	0	0	0	0	0	0	0	0	0	0	0	0	0	0	0	0	0	0	0	0
ENSG00000019186	CYP24A1	protein_coding	1.0344085333374	1.66655301474912	0	0.155988823899351	0	0	0	0.352880874231756	0	0	0	0	0	0	0	0	0	0	0	0	0	0	0	0	0	0	0	0	0	0	0.922558793951045	0	0	0	0	0	0	0	0	0	0	0	0	0	0	0	0
ENSG00000019485	PRDM11	protein_coding	1.55385658837984	1.55779050303339	1.47677800928381	1.3826876690459	1.29345585470765	1.18301654122702	0.803853468189125	1.02876986849979	0	0	0	0	0	0	0	0	0	0	0	0	0	0	0	0	0	0	0	0	0	0	0	0	0.423380807452166	0	0	0.460418366799795	0	0	0	0	0	0	0	0	0	0	0
ENSG00000019505	SYT13	protein_coding	0	0	0	0	0	0	0	0	0	0	0	0	0	0	0	0	0	0	0	0	0	0	0	0	0	0	0	0	0	0	0.80582056756445	0	0	0	0	0	0	0	0	0	0	0	0	0	0	0	0
ENSG00000019549	SNAI2	protein_coding	0	0	0.662663627171337	0.677694892956876	0.142854489799707	0.310737963329016	0	0	0	0	0	0	0	0	0	0	0	0	0	0	0	0	0	0	0	0	0	0	0	0	0	0	0	0	0	0	0	0	0	0	0	0	0	0	0	0	0
ENSG00000019582	CD74	protein_coding	4.14522890789138	4.12359227153468	3.57542747117335	3.44308708552375	3.66074778059762	3.61603938599461	4.2978138403069	4.74630629554072	4.00064201070172	4.30123113951317	3.48902255489982	3.80527109000403	4.18111255673259	3.67381114964357	4.43056439765019	3.97577520967218	4.56004375133076	4.02546729278735	4.0634576382245	4.35629724011264	4.16269060515549	4.04504725524454	4.21603790398146	4.0060271526537	4.51258492147839	3.79684530455623	4.72089039400916	3.51236885379785	4.33375471041431	4.41142608455314	3.29597259202419	2.38198253540761	3.91605861533844	4.48451843844274	4.5740034223176	4.41742756754571	3.72107795841677	4.42549749227688	4.21284429248607	4.56552647690896	4.51348732109828	4.51370151012367	4.15024475861327	4.21676356142744	4.27665711171266	4.7200534301928	4.16492294608822
ENSG00000019991	HGF	protein_coding	0.88850358350025	0.741846767974685	0.0383463679153628	0	0	0.0714123658651028	0.0543579184778093	0.353965659001582	0	0	0	0	0	0	0	0	0	0	0	0	0	0	0	0	0	0	0	0	0	0	0	0	0	0	0	1.4084883557228	0	0	0	0	0	0	0	0	0	0	0
ENSG00000019995	ZRANB1	protein_coding	2.82776150392254	2.81926906176214	2.73894572754478	2.81654981308565	2.69966230922077	2.7132096995615	2.49904270001305	2.47728323426197	2.13474250369933	1.2589310143014	0	2.50611734028137	0	0	1.74765741147608	3.06926197646091	2.80031170899874	0.682967575462247	0	0	1.42442639069696	0.537794551873436	0	0	0.298209947232346	0	0.315886272811613	3.46315436364251	2.45230572629594	2.67254972996624	0	3.25338639129377	2.37191493139147	2.55278059953352	1.21598034287934	0	1.97293177268848	2.32851635948449	2.05440520479814	0.669621999196413	0	0	0	0.886648251928271	0	0	2.81055075754192
ENSG00000020129	NCDN	protein_coding	2.69711731139344	2.74858207010524	2.99342771995399	2.83428337169473	2.75161531977445	2.72273855129966	2.73604373922863	2.73280297231587	2.44446970011143	2.24357024726476	0	0	0.715316844548562	0	0	0	0.826214147896164	0	0	0	1.93020504980844	0.73868968331417	1.96862531144618	0	2.85394856535124	0.771285839403583	2.29347168107949	0	0	0.75809125586562	0	2.68450662549066	0.455700965230535	0	1.51657888053545	1.38613791431651	0	2.56879876590767	2.87840026852208	0	0	1.06314236417309	1.4820535278781	2.7821494091031	0	0	0
ENSG00000020181	GPR124	protein_coding	1.05111704858522	0.744183985798776	0.258408755760585	0.345131167805008	0.529976568366742	0.640796544530935	0.177044985047151	0.348761529510001	0	0	0	0	0	0	0	0	0	0	0	0	0	0	0	0	0	0	0	0.350482718895344	0	0	0.967375123329579	0	0	0	0	0.393542444182921	0	0	0	0	0	0	0	0	0	0	0
ENSG00000020219	CCT8L1P	pseudogene	0	0.763678432127812	0	0	0	0	0.232651974262589	0	0	0	0	0	0	0	0	0	0	0	0	0	0	0	0	0	0	0	0	0	0	0	0	0	0	0	0	0	0	0	0	0	0	0	0	0	0	0	0
ENSG00000020256	ZFP64	protein_coding	2.08601653988532	2.12328690832125	1.72522318950665	1.67207473340025	1.96355871541562	1.94355364494317	2.12186711182201	1.98788975659279	2.43130117140077	1.03318488652646	0	2.31529285890434	0	0	2.00141643720072	0	2.0576651151101	0	0	0.430077800949707	0.32121288787752	0	0	0	0	0	1.88670591606222	0	0	0.635817804769791	0	0	1.2213626635837	1.89775024039202	0	0	0	0	0	0	0	1.98241038590996	2.81078139507078	1.57683018761217	0	0	3.06479250181423
ENSG00000020426	MNAT1	protein_coding	2.1166481667471	2.06894979795436	2.51053437528467	2.55531049833818	2.75406559449096	2.80008427189857	2.67659777239785	2.70857160269628	3.05332409912233	1.58746039812209	3.33235665661954	2.17086953267151	2.64700807201961	2.14517484490228	3.42002417621029	1.85227535524556	3.23421450574347	2.56603082078348	3.53312219722109	2.69252461091862	3.15727273303382	3.35724395018428	3.25363442557101	2.40384795496414	1.59398079229797	2.58173817695716	3.51121860204709	3.35200524312728	2.86104511418951	3.10940957138611	0	2.9601543852773	1.39105847883735	3.26111548090121	0.453619350371799	3.23135275958567	3.22716395992419	2.37085398986218	3.28122456934016	0	3.08220478731889	3.30904249159806	3.10079697883812	3.2669173269622	2.96642639471493	2.955798187833	3.24185122633
ENSG00000020577	SAMD4A	protein_coding	1.2860700467995	1.11977964832742	1.82300397865996	1.95998320660122	1.18302482552928	1.1976775480047	1.74344026784912	2.04875343073274	0	0	0	0	0	0.754793279160226	0	0	0	0.211359807529402	0	0.864703019529301	0	1.87964484554464	0	0	0	0	0	0.235823002988569	0	1.77982659932872	0.764078267265432	0	0	1.33021147041692	0	1.87823339716327	1.78751820618905	0	0	0.448532043908501	0	0	0	2.72732751498334	3.05373706622717	0	0
ENSG00000020633	RUNX3	protein_coding	3.56851206464109	3.51134933936791	3.71083561273806	3.6511636259101	3.51567472883747	3.42933964014084	3.62043990929315	3.72852251924635	2.68496878782804	2.64345523074267	3.93385636568327	3.23868387683515	2.75200971047613	3.14160213129141	3.26446905336466	3.45788976135961	1.34849365886443	2.90013891155028	2.84257269326018	3.05589125359549	2.14336285922508	2.51770389737008	3.42803308704784	3.73440077414353	3.34774972134098	2.73001550447215	3.33668195551809	4.43040870425252	2.66714709355711	3.2967603655587	1.42187725449934	3.07040251808038	2.67988606540035	3.31172829985271	1.48249494111402	2.40203552311568	3.57484331383149	3.21469212241891	3.12188944770023	2.53806137232372	3.19484958184621	3.51095719121998	3.59548454446475	3.34944388882002	3.13351496548219	3.77688203946751	3.53487783211141
ENSG00000020922	MRE11A	protein_coding	2.85369186124569	2.78423155312067	2.71137001992827	2.832963582146	3.08192315500435	3.05073615340931	3.0194396071238	2.86061307371586	3.61506375253077	3.67147320196298	2.18855396123913	2.63250402974551	0	2.44941357348905	2.62295734773078	2.78831886579782	2.42887556029989	2.98545562185578	3.16714130986573	3.93715350858775	2.9182113514127	3.7076550026389	3.16592745992995	2.24120180967388	2.35867257186394	3.18869063197732	2.08126829130862	1.03832883079591	2.64526269083223	3.37017450569446	0.967101240437228	1.85268663968064	2.31662222124604	2.87994740914506	2.96972090303126	0	2.31375840102389	2.95985048729034	3.08943848903852	0	3.08924269319233	3.59779890281133	3.72111399335387	3.98378802860488	2.98055704016171	3.19971784878086	2.79275389488689
ENSG00000021300	PLEKHB1	protein_coding	2.86326642384369	2.77943212940058	1.14049816303882	1.00203860702451	1.5050184723331	1.45820582035202	1.33607960099777	1.36086791524909	0	0	0	0	0	0	0	2.01069394806677	0	0	0	0	0	0	0	0	0	0	0.361620979171897	0	0	0	0.840837320656382	0	0	1.27613207794665	0	0.493319822786362	0	0	0	0	0	0	0	0	0	0	0
ENSG00000021355	SERPINB1	protein_coding	3.30092094560574	3.28688091338894	2.87180006935543	2.89207868539425	3.17952903855947	3.26014637622008	3.41999133208815	3.39873540780441	3.81193510938707	3.41061288054959	3.31301465398059	1.60101887783996	1.13918816155733	2.51824383340136	3.62965702239156	3.42573153687337	3.54369474939177	3.51320421716446	3.11979250013469	3.91027539289033	3.81637739624965	3.18279274978597	3.51958600895454	3.70591924711719	4.09156517600547	3.49229084178202	3.84591462070152	3.15097226365405	3.31831010106805	3.77047019576409	0	3.93318598615016	3.12671139277677	3.72061815309277	3.52143471552298	0.626608415880776	3.8154789334056	3.50324305591695	3.79460378477096	3.95201653962362	1.92221589864358	3.41281520575447	3.60488559196923	3.33498633378477	3.60703068870636	3.70723799051195	2.72415808876737
ENSG00000021461	CYP3A43	protein_coding	0.494107578802407	0.438866662444463	0	0.218184329799439	0.304027327941934	0.205368353457952	0	0	0	0	0	0	0	0	0	0	0	0	0	0	0	0	0	0	0	0	0	0	0	0	0	0	0	0	0	0	0	0	0	0	0	0	0	0	0	0	0
ENSG00000021488	SLC7A9	protein_coding	0.765656834525492	1.19302200664673	0.289753830745697	0.36584593098392	0.127831680595202	0.282946576958166	0.281844697850362	0.170067959486278	0	0	0	0	0	0	0	0	0	0	0	0	0	0	0	0	0	0	0	0	0	0	1.08874497918243	0	0	0	0	0.700319284768536	0	0	0	0	0	0	0	0	2.13982381961074	0	0
ENSG00000021574	SPAST	protein_coding	2.64025776444066	2.62653647772948	2.60298643383571	2.67381448109449	2.73330935932938	2.69137611407592	2.69563184482901	2.62309299971491	2.70860856155158	2.2051848902783	3.41776751922322	0	0	0	0.336351561668966	0	0	2.00852700718934	2.55915878277127	0.329505819023038	2.86685399574719	1.87871433745666	2.38470399187193	0.967596029253285	0	0	1.0349135993986	0	0.323051186464095	2.74708506790944	0	0	0	0	0	3.64048218871008	0	2.92722040468744	0	0	2.65063751785615	2.54748596986882	0.815266095806577	0	1.98748125116953	0	0
ENSG00000021645	NRXN3	protein_coding	0.0503617734927055	0.0419213044001092	0.501564426469643	0.504578564049188	0.167458217591058	0.21252735274015	0.0432269466753179	0.247669443942943	0	0	0	0	0	0	0	0	0	0	0	0	0	0	0	0	0	0	0	0	0	0	0.554060480149223	0	0	0	0	0	0	0	0	0	0	0	0	0.232684962081074	0	0	0
ENSG00000021762	OSBPL5	protein_coding	1.87998223555254	1.67495781801071	0.874496629533836	0.518394754483917	0.636822031496401	0.576197086698652	0.667870199213939	0.124983433481231	0	0	0	0	0	0	0	0	0	0	0	0	0	0	0	0	0	0	0	0	0	0	0.691896099621205	0	0	0	0	0	0	0	0	0	0	0	0	0	0	0	0
ENSG00000021776	AQR	protein_coding	2.71971776581644	2.7240364631767	2.96146670021008	3.03054770671398	2.91125830574936	2.7976815102137	2.85254617230097	2.82949461512058	2.18051250143357	1.20116558688417	0	0	3.08608912685718	3.19159562906217	1.29452141539707	1.73504920958745	3.10124120558573	2.81919317286197	3.19646713685052	2.96430749755704	3.12766057863773	3.10675069923098	1.85128483452936	1.24980823110603	1.65473936187578	2.93628160231095	3.19324379808092	2.35806091483907	2.68921649755601	3.10784916646793	0	2.81980556981947	0.819424197804398	2.71156452292817	2.2537315729886	2.23994509573905	0	2.65622119319247	2.11495908920149	0	2.7756125335554	2.81230111536952	3.42036758602608	1.84516295781754	0	0	1.72999757881188
ENSG00000021826	CPS1	protein_coding	0.845403907411447	0.749688388000753	0.448500330765041	0.496457824372216	0.852929425921109	0.850649569585897	0.846334556360763	0.857212189918847	0	0	0	0	0	0	0	0	0	0	0	0	0	0	0	0	0	0	0	0	0	0	1.086600866496	0	0	0	0	0.30070562906861	0	0	0	0	0	0	0	0	0	0	0
ENSG00000021852	C8B	protein_coding	0	0	0	0	0	0	0	0	0	0	0	0	0	0	0	0	0	0	0	0	0	0	0	0	0	0	0	0	0	0	0	0	0	0	0	0	0	0	0	0	0	0	0	0	0	0	0
ENSG00000022267	FHL1	protein_coding	2.60367326597896	2.64531508123827	1.98675993145453	1.9249768245255	2.23125069740033	2.07676422200147	2.25052073727032	1.37854652128801	0	2.82585473458559	0.413346872617369	3.54028262305042	0	0	1.51922184831851	1.86163222055266	3.38544875043455	0	0.527141858243423	0	0	0.395238587190739	0.755325096098045	0	3.08292955924885	0.419301227781462	0	0	0	0.409504032691223	0	2.56712414461908	0.923268178421337	0	0	0.974765592297235	0.445327835420935	3.31325240326593	0.776795000870373	1.15701215455102	1.06124997592944	0.311861707243472	0.903218149573942	2.47467318030302	0	0.335962592201576	2.50468563617663
ENSG00000022277	RTFDC1	protein_coding	3.00214776276507	2.98392015456881	3.33903429676847	3.29148432155881	3.3538082980099	3.38242873271416	3.24415035191156	3.24428202877501	3.49230986385197	3.13085311291249	3.83765815887557	3.221871178234	2.02925887264822	3.50648582575131	3.16130381486969	3.13403199893066	3.17335114447884	3.04964468220952	3.76676834639893	3.82089186377917	3.57809883858433	3.5142540696866	3.25581581626451	3.60216921255289	3.80707314322375	3.71221234480929	3.84582059438761	3.57591955189455	3.89843603705045	3.30822753148408	1.24835903587822	3.3934907435007	3.56809780534151	3.39695895937816	3.866887319157	3.95119562886421	3.79056792578132	3.61752488740911	3.40779127917081	3.58643358426059	3.53220505091142	3.40403321386118	3.69005876364374	3.46809579820495	2.94377026414552	3.41961861282187	3.83668570090975
ENSG00000022355	GABRA1	protein_coding	0	0.0824550545683387	0	0	0	0	0	0	0	0	0	0	0	0	0	0	0	0	0	0	0	0	0	0	0	0	0	0	0	0	0	0	0	0	0	0	0	0	0	0	0	0	0	0	0	0	0
ENSG00000022556	NLRP2	protein_coding	2.22217819952595	2.36393870615852	2.36655337636575	2.24375174853323	2.18123298237488	2.1100125563228	2.01219139110381	2.29491067489794	0	0	0	0	0	0	0	0	0	0	0	0	0	0	0	0	0	0	0	0	0	0.347876151117286	1.17333376880847	0	0	0	0	0.423556112401239	0	0	2.35909319030469	0	0.709106839993076	0	0	0	2.18219470437785	0	0
ENSG00000022567	SLC45A4	protein_coding	2.18015373347666	2.21889357923515	1.85203211050136	1.74224559000025	2.05359201859647	2.000455718976	2.11206638241671	2.06162519118787	1.19242735128026	1.07724055669303	0	0	0	0	0	0	0	2.03082940398477	0	0	0	1.90476818953741	1.3662497525697	0	0	0	0	0	0.802690429708243	0	0	0	2.45816647454176	0	0	0	0	0	0	0	0	0	0	0	0	0	0
ENSG00000022840	RNF10	protein_coding	3.2242271776732	3.22746428657266	3.34694615485618	3.29233436570066	3.15746386947839	3.18370510460661	3.26598513502379	3.23872404072744	3.30064922622538	3.49465547962416	0.36751264438607	0	2.53063883103006	3.69780390208168	3.22786469578518	2.90438915524379	2.15277759499191	3.38136549709571	3.42088620726522	1.32295514963396	2.33758447218935	0	2.33051677327308	2.65560725698075	2.46436312809562	2.73008885854371	1.90995975455023	0.395377764543169	3.2707280319244	3.43124455587483	0	2.70020448944015	3.80121071861662	2.66727376705953	3.3554982362488	0.992295900947134	1.68920009205834	3.73245516044974	1.13052408997416	3.71004546783563	1.80410361973161	3.57449399572261	1.46721256297316	2.1968827192641	2.4760802259878	2.14227585292583	3.30580090957437
ENSG00000022976	ZNF839	protein_coding	2.64507463464927	2.58906300675794	2.36640142215579	2.37150389919667	2.34939364836123	2.41883841639486	2.43586726813866	2.24576332382234	0	0	0	0	1.93312286735057	0	0.809429889457393	2.82423059548687	2.91265772874837	1.30298766716297	0	0	0	0	0	0	3.11477727132572	1.53216916718094	2.99601756361843	0	0	0	0	2.24929467386677	0	1.72620725641053	2.1412043618699	0	0	0	2.63149570762429	0	0.833031146992943	0.285212001511618	0	0	0	0	0
ENSG00000023041	ZDHHC6	protein_coding	3.29017752703227	3.29836980416973	3.15400409861935	3.2148525292255	3.31549604232528	3.31756315679675	3.29259007114802	3.18399291357945	3.36709700847191	3.6425598740513	4.3097027208136	4.28399027273115	0	1.82878981788898	3.05092861164624	0	1.75126754526721	2.85817994135426	3.42702088738206	3.67293226503773	4.05273376755888	2.69251969970857	4.02103366551376	3.80964110763571	3.22190057851226	3.16613333763831	2.84650553456367	0.66753072529359	3.80975879975395	3.36474086999671	0	4.09358632431482	0	3.47531792213806	3.35307469651689	0	3.13767927498302	3.94201223021667	2.81515116170307	4.35271848439243	4.1520430032528	3.72174779346864	3.12337723915404	3.62135682317454	3.71604271495624	3.56587198335553	3.49561755244582
ENSG00000023171	GRAMD1B	protein_coding	2.18121366309402	2.17462488179526	3.22792663040265	3.08574609274614	3.16998096164801	2.94853870329175	3.39065568320713	3.42548872737096	1.05204698375784	0.439894234357168	2.93522773480684	2.35125446043357	0.492707720837602	0	1.92423178158808	1.03998193381815	2.21256300873297	2.43700762169021	2.26254869923226	0.948243635170794	2.29636087582735	1.79141415826053	2.26174777502651	1.29132014738371	1.8100586218486	1.12532130289286	2.27715300969451	2.37522192747654	2.97664702847534	1.39446421837444	0	2.30655855141045	1.83403934110207	2.5630234394161	1.93944099174942	1.83407465664539	3.14424421378233	0.965894858820864	0.264915160657642	2.79909849052286	2.18186806337791	0.314585952996357	1.81548481244584	2.1087612992849	3.42174477270187	2.53247920961534	0
ENSG00000023191	RNH1	protein_coding	2.9054942222015	2.9479780687955	3.20487446173646	3.04485084674988	2.99231777120666	3.0469665665635	3.04964096632713	2.85281998158132	2.63248295390825	2.44181548371346	0	2.77201728437199	2.43517781959954	0.751623833656893	2.75739128801141	3.20256871242336	2.12156237511478	2.58802712247552	2.88768191239349	1.80941135251194	1.98069616893565	1.57827945674561	2.62724672972874	0.654741189768163	3.16601633943602	2.44948530686358	3.52040271835812	3.47028412426323	3.2162926290532	1.94089138473314	0.951520719398519	3.11829432967067	0.349958990373792	2.74888191653177	1.32825039313187	0.583324968742552	1.64553620344475	2.86902965950314	2.69143373729351	3.0707218164354	2.7697923687612	2.83657490023621	1.68829329201018	2.79573113460838	2.83621179810634	2.35243837827175	2.06741588226935
ENSG00000023228	NDUFS1	protein_coding	2.7300138441789	2.78100714262294	2.95970263018517	3.0165900505004	3.11446121140026	3.08585705991337	3.1631510713749	3.10193267341143	3.24648909669944	3.11981724315311	1.91894163895952	2.6405701984038	3.34751931373262	1.57137389595169	1.87691020955684	2.72469469438403	3.13850122832978	0	1.99194883284576	1.99699330978111	2.72345114259588	3.15423164889962	3.32352758487459	2.87944078681259	1.36073877882826	2.12884883764166	1.4993881568512	3.52408719432926	3.41684297486342	3.47871884451443	0	3.43869998324208	3.24024227232956	3.63947518113207	2.27800243919906	2.22225512952613	0.408634624574212	3.63765515412493	3.57965458519632	0	1.84446326625247	3.34622207738958	2.70826415857551	1.42405998205852	3.14195279319059	2.52578320098764	3.43974150407968
ENSG00000023287	RB1CC1	protein_coding	2.85449862808435	2.83516889204332	2.8031843412339	2.87878861291138	2.74461495300015	2.69920669932438	2.64313612487092	2.64851192462848	2.86089151455882	0.74033182935993	0.308071290302267	3.25199649677875	0	1.87151028630455	0	2.03277643534271	2.51434299493206	2.78041134796076	0	2.3988587055948	3.23264739512315	2.97131183114351	0.850938407848966	0.329151347996079	1.32627661436747	1.90981940698012	2.92135150901998	0	1.18638788756265	2.49196825910999	1.09786778019885	1.50514662014405	2.41863618708533	0.590684017602237	0	0.374648588712666	0.651635836154856	0.33752486074957	2.94062669365565	0.388356178140106	1.85117572520263	0.225871344537857	1.726665438392	1.76321090888666	0	3.21788122624099	0.407536523212888
ENSG00000023318	ERP44	protein_coding	2.94512786625426	2.94115440306483	3.02986414600758	3.05502677391969	3.09594913118149	3.11193115464339	3.11449338078803	3.18294100890017	3.36101243936186	2.2660781355456	3.78201899632205	2.13178287423133	0	0	2.71889692596097	3.41396071061648	3.20124509571405	3.62430008543023	3.42308477524264	3.11509140421804	3.49596174556454	3.55304748838202	3.43476945143694	1.84738267540027	2.56274739844973	3.38728345206787	3.25486531686788	3.84578438279495	3.45451210240055	3.29515067866655	0	3.01336198703484	2.38310158504981	3.44947655104991	3.37414997013435	2.69093866614422	3.23433160586282	2.74651558297086	3.1984440008233	0	3.68604819965334	3.2040884910419	2.8825872957838	2.36990642497301	3.09814882287859	1.87357128812637	3.59810164200223
ENSG00000023330	ALAS1	protein_coding	2.61728062652783	2.67980134278197	3.42294717739536	3.30009336351586	3.49223292303227	3.45491729027466	3.39977800019292	3.4693372805516	3.2452437514425	3.44734505929116	1.46102258356355	1.0373417405936	0.960345751002897	3.77162598512373	3.39854792803085	3.78174250036083	3.25535189673557	3.15441966202291	1.93630134816767	2.49338567626666	3.85741631304005	2.69799641485058	2.72382113132165	3.75975783431055	2.38247760773719	3.3586707908093	1.59011347368686	2.44383293493257	2.65135448348811	1.83404794266347	0	4.01362574175547	1.47396339666355	3.14248037873225	1.25148145828046	2.55974979826061	3.79536184442486	3.96035604962181	3.44083479121548	3.89308858501176	3.29089834298519	3.36659949683234	2.67400161518572	3.57461488224862	3.96055549567932	0.89374515285617	3.66412152062404
ENSG00000023445	BIRC3	protein_coding	3.48888883001881	3.55356344473853	4.56970335543543	4.54479596153888	4.52079306954827	4.40474286990897	3.92609547360263	4.2600784743086	2.93415194250452	3.28676209533002	3.91858071916974	3.47362692402296	2.45010906716501	3.56130802693649	3.28389304611621	3.73501942888041	3.68646699839426	3.43955215961661	3.63257205691426	3.58077295495991	3.6469335399671	3.70333656304474	2.89083005638803	2.88152442993045	3.45454819396858	4.16233072541941	3.6549678733153	4.1193345857327	3.95092646146297	3.69646767108346	0.945448111903368	3.09293917145079	2.93903634679154	3.35835352109655	3.67561906721585	4.36219187416208	4.07521870533483	3.68330599808749	3.015184526007	3.19475385554716	2.82474840316815	2.35788929128963	3.50489089217859	3.82135814034472	4.38401018615784	2.84600130020409	2.85380908241363
ENSG00000023516	AKAP11	protein_coding	2.90868979160366	2.95366920781871	3.09554251624008	3.13013184333437	3.16324710792002	2.9468656325692	3.01365573534659	3.33577408582593	2.20539038844628	2.80940995830617	0.866072492573542	0.265771131213631	2.71839938454519	1.89892605171144	2.81031599424619	2.71899585548793	2.51544313797373	1.21464692587526	2.13777132956577	1.23357930011181	1.9963813352832	3.13773249901417	0.440233963793026	1.26526943719634	3.30465568378387	3.0346492444631	1.73258836100033	2.03394180850471	2.52180626161583	2.4485899550567	2.8905971577829	2.34431648605481	1.92818078662834	1.66852282798838	1.04353390850781	0.312175839716457	3.33350206601606	1.46223169021252	0	2.17547737216591	3.01629017194594	2.96755708593224	2.78155197707104	2.41824188649279	1.89023499817699	1.40587510498684	1.60682233028044
ENSG00000023572	GLRX2	protein_coding	2.13068960180749	2.28927302049933	2.5424984262388	2.68422802958082	3.0140215046794	3.05033830089322	2.88231125064452	2.74943619957761	2.35480055106228	2.68339965000968	1.4016652349339	0	0	0	2.27583109075258	3.53013715595872	3.43552043366609	0	2.91418225176249	0	1.62626230367387	2.59833117548746	0	1.15512316436087	1.94212084107892	2.68468136652708	3.44160140224269	1.68390223347581	2.388599307553	3.17744344564425	0	2.79427674138901	1.17747546456143	0.719752909406544	1.07776978460967	3.28685019114411	1.54452503398392	2.96254535503591	2.35898475710111	0	1.9593293300128	1.83874756844174	2.56790465854177	1.70310097192761	1.12866273130413	2.6219866449426	2.77367568347338
ENSG00000023608	SNAPC1	protein_coding	2.03360282544788	2.07263220548215	2.55406597650038	2.5594162363769	2.6066432591301	2.69348034090135	2.48643179548135	2.06205832452887	0	0	0	0	0	3.51723909499479	1.0960977481484	2.57144133410868	2.88291768271786	2.28658359236327	2.19698887255413	1.61402394776274	1.61690257002608	1.75033414531057	2.22837451835479	0	2.64100749192492	1.69406388492512	3.16253263011223	4.11075302767068	0	2.61540852317764	0	1.17706170667109	1.72040067698667	2.02040148520017	1.71540232743719	0	1.04092150257611	2.07533591199484	2.57410380834848	0	2.39041337418617	2.48029825696224	1.98500312201633	2.78890477292508	1.1197941683522	0	2.59989401318152
ENSG00000023697	DERA	protein_coding	2.53783836067241	2.50574387752273	2.17215924145972	2.36405042278762	2.76429595069014	2.90216064091395	2.79207252945334	2.68757289893553	2.38873494362955	1.78643491304108	3.24480451613912	0	0	0	3.47927967915203	3.34786429487756	0	3.33232260060033	2.15455283324083	2.45281919761613	1.44568995935223	3.62456097624838	3.24172011660363	0	2.980657907396	2.91814966277178	2.68767156022818	0	2.51903127658169	3.1610348245023	0	3.76610276476287	3.83592427057715	3.27752416408369	3.7334299930685	0.920296492254364	3.42771800393949	0	2.92276418431051	3.5971140461654	3.47871935897852	3.1681946190735	3.40587981266656	3.47378848857138	0	2.74700071201002	3.42645892241546
ENSG00000023734	STRAP	protein_coding	3.3231363079268	3.29561602699456	3.78171524187023	3.79318883110606	3.76915202221474	3.84423250589702	3.79224782249916	3.62621156954191	3.8443591153693	3.89274209646286	4.31134427774942	3.28916746349803	1.82121362622734	2.63779804956403	4.38355126404976	4.07927025794358	3.92093280805257	4.3058905713205	3.97822550885438	3.82830034526903	3.80867184535309	3.6352010231433	4.21066598761605	3.61042018626589	3.60475275897337	3.26337601737604	4.11735214155217	0.696314177786933	3.98559904547713	4.27999692908493	2.42436640606979	4.13200510530736	3.92909786191289	3.81060943945568	3.92536636285286	4.00245953162875	4.1192286468035	4.22226910044777	4.16992891796569	4.10501446647413	4.08594647978294	3.74708432299009	4.0336064352221	3.89162189080956	2.58952027555174	2.85835218611076	3.68746492836731
ENSG00000023839	ABCC2	protein_coding	1.89045432018896	1.822389106795	1.07212036114681	1.25045578724037	1.21868268811699	1.26061569106711	1.01398425916393	0.791937200549057	0	0	0	0	0	0	0	0	0	0	0	0	0	0	0	0	0	0	0	0.381712796874307	0	0	0	0	0	0	0	0	0	0	0	0	0	0	0	0	0	0	0
ENSG00000023892	DEF6	protein_coding	3.73607623867006	3.74091210226655	3.11915085772778	2.97715950289412	3.17052840108975	3.21535659331771	3.41758425988619	3.36764233850251	1.13056062721929	0	0	0.615724032590044	2.52155289391674	0	2.86754124756616	2.70131274834371	2.59842825667531	2.50573780903308	0.503394377494038	2.40736388288909	1.32329123383872	0	3.27845040560106	0	0	2.43859975860458	2.85581851282987	1.03514617936948	2.4925054104121	1.67542745317535	1.07695515798855	2.76977981268311	2.17920317040805	1.76878991221983	0	0	0	0	1.83587007156702	0	3.03430800808733	2.99454605851376	1.35361338833062	1.34288571230933	1.40105003529739	2.48166884312215	1.27222257117116
ENSG00000023902	PLEKHO1	protein_coding	2.8501045111696	2.83046409699053	2.89027461877674	2.75622683752039	2.72430832862412	2.67388832848454	2.69365430827141	2.9149685068949	2.17947384011598	0.709240493678993	0	0	1.95525887753723	0	1.2693117818435	1.08447919717681	0	0	0.755064711711975	0.825664461572017	1.22965763272922	0	0	0	0	0.871863885441933	2.46662396864525	0.581371051065419	0	0.775992281942557	0	0	0.593876069189793	0	1.00561456080477	0	0	0	1.7295729476468	0	2.30329173305006	0	0.454891890876812	0.359438499502032	0.555360717103465	0	0.28995694672594
ENSG00000023909	GCLM	protein_coding	2.25009769425463	2.36118210000887	2.72497282547938	2.82988964885907	2.83750470569228	2.85519326948409	2.80245371147813	2.83600932215813	1.63369859945494	0.413969193012799	2.21720232865017	0	0	0.494475953536212	2.53890635561598	2.65445943070823	2.32960676427741	1.4241319443947	0.876908512767965	0	2.19031836597541	0.571939763760867	1.81804461710367	0.416072226787914	2.54399018998868	0.844162570890429	1.5365383422796	0.962170384352847	2.24707905722351	2.67717581743696	0	2.56244848343697	1.3298833094719	1.12429046585488	2.80315355658096	0	2.35807826940699	0	1.21162250861045	1.37162422297102	0.766236541697059	2.04230473696995	1.72933380488979	1.75061549836078	1.66402496405644	0.498121871635887	0.634174059045475
ENSG00000024048	UBR2	protein_coding	2.92128715179342	2.92431835906013	2.88244809163675	2.96765148548385	2.85899186358302	2.76428301522887	2.7824275173156	2.76850933331109	2.92452587158824	2.88451000711641	0.272784045169874	1.44668205292781	1.09532219017358	2.40140067327895	1.46922270755881	0	3.29043802915944	2.98990845390766	2.68556247633002	0	2.93553872162791	2.61254693868656	2.60778001732027	3.44868150504946	2.48861703448576	3.06950368396565	0	0	2.97048983742326	2.01139879600558	0	0	1.23618528152992	2.73807052453792	3.0768114133928	0.334272360790571	0	3.33499206074132	1.00544590107868	0	2.7964831401126	1.37140344872462	0	2.75300375081295	2.0645557183955	1.16063947847928	0
ENSG00000024422	EHD2	protein_coding	0	0	0.617031489401216	0.320950129942984	0.513967892024689	0.752916600540902	0.205415040172011	0.355887940885905	0	0	0.699763665781125	0	0	0	0	0	0	0	0	0	0	0	0	0	0	0	0	0	0	0	0	0	0	0	0	0	0	0	0	0	0	0	0	0	0	0	0
ENSG00000024526	DEPDC1	protein_coding	0.853544331076993	0.753541266894266	0.62319540471928	0.740868098144277	1.98359964091114	1.97523349151671	2.80832070028017	2.69554359134985	2.5217964214403	2.95660660488774	2.94975809964061	0	3.12192036496465	0	2.43712074083375	2.39090059893478	0.968976036685672	2.86321435476732	2.05298387379889	1.39903471196369	3.59621850127418	1.95675629331289	3.33283861406196	0	3.29618612407938	2.96070148460877	2.85979346878063	0	2.93538579695981	3.14095939055702	0	1.84785130010591	0.405757765905755	2.90133466469451	2.87004004756193	3.10232782488842	3.25558777243481	2.86968933088178	3.08212003370248	2.95224849576429	2.03254388608139	2.90352632321008	3.15595765588949	2.07695604538857	0	0.991264818867205	2.32160249190425
ENSG00000024862	CCDC28A	protein_coding	2.88149191272545	2.96816353195957	2.65592615439006	2.60855884747654	2.92972393388783	2.90841769011684	2.92630109654031	2.94186997903816	3.6560681236629	3.65060125499583	1.06119936366834	2.7569990637817	0	0	2.11860899239734	1.9939287169466	0	2.01282172596645	2.80245889902842	3.15636667022424	2.63986490363921	2.12544364715029	1.44941470108536	0	3.61126078799622	2.71347784999533	2.03390925359381	1.10494523992909	2.69659952568354	2.43204403773548	0	3.32693846502515	1.2854896763463	2.82965885559888	2.33273605336226	0	2.79354537172064	3.49220480538136	2.71801117498247	0	2.79699483329548	3.55569570605112	0	1.3518194592178	1.64577297132502	1.38301138298157	2.9995134901143
ENSG00000025039	RRAGD	protein_coding	1.92983924403919	1.83848873556129	2.26323232356593	2.24958750824183	1.90136054135886	2.21780363507175	0.903990035141417	0.393155475606566	0	0	0	0	0	0	0	0	0	0	0	0	0	0	0	0	0	0	0	0	0	0	1.26262442410046	0	0	0	0	0	0	0	0	0	0	1.26508880939185	0	0	0	0	0
ENSG00000025156	HSF2	protein_coding	2.9811736498321	2.84502755462542	2.6718635078194	2.81712922683664	2.98051853628216	3.04716789619145	2.842623845707	2.7472659106577	2.51245643683044	2.63164564592282	1.26553078428139	2.46007278477031	0	0	2.67365267460612	0	3.2844050972041	0	2.59108970437014	0	3.08369503974944	3.22380219818454	2.63091928667083	3.56073793710304	3.18735236317054	3.22511623705638	3.64258578126565	3.30693243567558	2.40118860214763	2.0052551649661	0	0	3.75617834819649	3.12557442023244	4.19170593768674	2.73881115235078	2.73238917858675	1.90499106587104	3.39323203685334	2.30155069486614	1.87753987499295	3.86303527666947	2.94626341470499	0.598555175776131	2.62850705359078	3.3390160417895	0
ENSG00000025293	PHF20	protein_coding	2.8327359333833	2.87302913600833	2.59848124700769	2.66996665462315	2.91595222950759	2.80440614223875	2.82915579447745	2.84395382121346	2.91441456302062	3.00893108895012	3.29424530355111	0.624605311797493	3.46169380597756	2.58212288845824	2.06921597492285	2.569716804376	2.81152269590666	2.45514234614161	0.397560328898562	2.39845884738629	3.30485737969793	3.48913064031111	2.99113399659962	3.33810532968467	2.96818154405785	2.83468458043372	1.76669720327747	1.73080985932003	2.84381878560481	2.83796548296628	0.676294139578343	2.03801847707336	2.76014808405285	2.57580035239484	1.56278486928352	2.72941057391197	2.8791766919813	3.28096943006556	1.97077771922192	0.905521966481378	2.33374634686517	3.01634694358764	3.05186786170261	1.24191039851524	2.7528824447045	3.20858632013884	2.47569470491235
ENSG00000025423	HSD17B6	protein_coding	1.1022579315707	1.45949945322072	0.985678945404341	1.26426470007052	1.53468733375101	1.56042824933454	1.43307106635493	1.47768680585316	0	0	0	0	1.74374878325215	0	0	0	0	0	0	0	0	0	1.04975431604729	0	0	0	0	3.89146436922022	1.20948360328019	0	1.14235536837435	0	0	0	0	0	0	0	0	1.69413343219275	2.96613425623889	0	0	0	0	0	0
ENSG00000025434	NR1H3	protein_coding	1.7735222138936	1.82657482823963	1.52263981075785	1.44185093437949	1.92338588362381	1.98119703768717	1.91848748471059	1.60467488267099	0	0	2.92830882995033	0	2.7182340492856	0	0	0	0	0	0	0	0	0.889660825957617	0	0	0	0	0	0	0	1.0682234317907	0	3.19246160491525	3.55800143112395	0	0	0	0.704955260010426	0	0.823986009894199	0	1.84380610232711	2.43509991706603	0	0	0	0.800286378721945	0
ENSG00000025708	TYMP	protein_coding	2.70880788094125	2.69949875537889	2.61582705313692	2.38461859672651	2.27815461511271	2.22817279964431	2.58879573100082	2.91336265946953	0	0.553902428853215	0	0	0	0	0	1.0596544157506	0	0	0	0	0	0	0	0	0	0	1.16182570106891	0	0	0	4.35543948360097	0	0.81267587190747	1.91585766727037	2.69011598470452	0	0	0	0	2.44118396401064	0	1.82423611959521	0.437478957018441	0	1.31137477242241	0	0
ENSG00000025770	NCAPH2	protein_coding	3.00368188525696	2.98118210338816	2.92198562319604	2.86246711744837	3.3275200855593	3.3790240574195	3.32976336782633	3.18576583636913	2.35335431672495	0	1.7109165148205	1.53392776516944	2.30592538244247	0	3.04231236041156	2.60884160651204	2.04173563658937	0.522201996057312	0	2.78771849263703	0.523528540823158	0.998278540803123	2.39593765908211	0	2.14047705779249	2.70664546092233	3.107969086229	0	2.54468467355747	2.41299462817443	0	3.35750181632946	2.72882652730598	2.38012162846839	0	0	0.56801805195784	0	2.59591285998208	3.46585997069039	1.78175354435883	0.412497594516746	2.34810644033288	2.62094337485062	3.47298039192903	0.441190062793826	1.78286679616528
ENSG00000025772	TOMM34	protein_coding	2.66902457642899	2.61384834873921	3.52724620938021	3.46233471648161	3.41167987801467	3.4334101303715	3.32453092831793	3.18525965738206	4.13579181961859	4.14859846594104	1.73553830637012	4.05933754554231	4.35027197046659	1.36407641776401	2.98974311845811	3.60358095716119	3.55599660563673	3.0398855355499	3.95181207035714	3.82317663458002	3.56099459694489	2.94814613817395	3.59486625452932	4.03508536378538	3.29864871909605	3.03856428956227	4.14165071222222	0.720684608713184	2.92341813315638	3.60860538763466	3.14794300507798	3.78609490442051	4.3573902930485	2.10274678124848	4.26104759584266	1.20877090705235	3.35512550711864	3.23876412491747	3.83010028888179	2.70595907557629	4.11979087388783	3.68894417156927	2.55539145529056	3.53771065127573	0	4.07983684757984	3.01744684734744
ENSG00000025796	SEC63	protein_coding	2.83903282442994	2.82021642962906	2.87566178434176	2.96951556754368	2.92069079944724	2.90531643390279	2.98891630166089	2.91377560426818	3.29414938788472	2.57643784785081	1.61589767308216	3.01812285621894	1.90422046899448	0	2.85701603423543	2.8379119070471	0.537671797922031	3.44807404388684	2.709259395862	2.08996321293437	3.11343874222221	2.77586537459038	3.32154485130055	2.01517481993127	3.39786562437401	2.77290619732395	2.92661692254946	0.305798360092773	2.96310223453257	2.97134578596659	1.05009883001014	3.34560427176371	3.60829160099104	2.70227916126067	2.87915921235502	3.43342526529957	2.58091479611535	2.00457777592792	1.4126456302269	0.358281416046091	3.03537235533133	1.99829433700049	1.96883000859661	2.89746651273982	2.76417156604209	0.701916056589838	2.92421905288494
ENSG00000025800	KPNA6	protein_coding	2.84120903369936	2.8618566659962	3.00345331132797	2.96135158767335	2.93232151879877	2.87104790390064	3.00397083670813	2.99647711976808	3.44028323920382	2.90369472638772	1.77314275702099	3.50677023707197	0	3.02179599426927	2.96722748791476	2.77475306107204	3.676267334421	2.44544724127887	3.43499068430561	2.71084992757563	3.65260854062873	2.52287302693842	3.41576632064933	3.87813023923832	2.59405399799261	3.66061341024795	3.249732558777	1.81249743578915	3.41292621536003	3.28780965031965	0	2.89346951424118	2.51193406007459	3.51168333435425	2.09078694682971	1.69756612933639	2.56985835460335	3.05679239498262	2.62953360546231	0.827859307306415	3.4602729501313	3.5784220345227	1.2791717895915	3.0914072440366	2.58653508520748	2.30109524139392	3.4866590848395
ENSG00000026025	VIM	protein_coding	3.82501282686589	3.94816424104719	3.64828308718931	3.57481094166297	3.54595534748836	3.5893560755486	4.08422457838214	4.13325152231766	3.60281980515222	3.49034391077771	3.43515625861241	3.3797314069037	4.38705794830683	1.00811250761926	3.59967381898734	3.57825594794917	3.80764769776488	3.75625096638324	3.76163115884272	3.48846464556949	3.7514263204328	3.53092635119041	3.21214740870613	3.85365665781966	3.45624866334431	3.75525615608483	3.61687912049016	3.52353925222987	3.70232385514418	3.66993377888028	1.27138367328054	3.74848688094986	3.38139099616186	3.48060850856265	3.12532108863148	3.60457537299911	2.8640474296057	3.15712556912381	3.60005296482534	3.80956037236854	3.37264892496375	3.62666800485373	3.43785837490142	3.40341917904468	3.33906869820904	3.49813660845685	3.88258775457418
ENSG00000026036	RTEL1-TNFRSF6B	protein_coding	1.57981927689507	1.52295036375929	1.76311694544947	1.61044040739895	1.77144645762507	1.6905670503467	1.63296217033126	1.42558998473818	0	0	0	0	0	0	0	0	0	0	0	0	0	0	0	0	0	0	0	0	0	0	0	0	0	0	0	0	0	0	0	0	0	0	0	0	0	0	0
ENSG00000026103	FAS	protein_coding	3.08404811175384	3.06421841900462	3.54889347284834	3.59618574764025	3.41150953442182	3.32060500119661	3.09489776874951	3.24090038717825	3.91571339589307	2.41618347037021	3.40594612452878	3.14715986998582	0	0	2.96784623013431	2.6734596927198	0.472437274996897	2.70639525500481	0	2.99188741031461	3.34191072005146	2.55331439754397	2.37801882102376	2.13588384258294	3.50350306302218	2.90314982410975	3.84013058477908	0.539572041069818	3.40582445570874	2.89812549704339	1.40898921277627	3.73060491234883	0	3.1691892626406	3.95908329456077	1.70561231296079	2.53603949468487	3.29522506184835	2.04784182132774	0	0	2.38836821397812	0.418332594082196	3.37708241512034	3.70825780244212	3.46947698134749	3.03155219576703
ENSG00000026297	RNASET2	protein_coding	3.09027382751002	3.02699294969299	1.65254726375968	1.51575944065233	1.6425359185979	1.71981668143397	1.89876389642746	1.83412148643046	0	1.88424988148434	0	0	0	0	0.258934949882834	0	0.28720403027455	0	0	0	0.484213731727415	0	0	0	0	0.498381144266778	2.1664989457043	0	0	1.84786169754069	0	0.712114262668107	0	0	1.44179845314508	0	0	0	1.31731029320226	0.992619678138801	2.18000974480264	0	0	0	0	0	0.253381718994326
ENSG00000026508	CD44	protein_coding	3.71235502758473	3.68567282392201	3.9386587127297	3.88866108786324	3.4953527305659	3.47382627750588	3.16122604629025	3.42268934112303	3.38089937950535	3.31600284384258	2.08134971232737	0	0	3.26291805974811	3.16478926506017	3.21168975286906	2.90129244502188	3.68398111126088	3.37935475124584	2.43121685464754	3.66727769736217	3.50870472536198	3.32946188166217	3.18357603647861	3.12897675959978	3.36197890886906	3.61035029921827	0	3.40443606722066	3.68036702524876	0	3.1258274240169	3.08988465948536	3.09374075094614	2.97901217736757	3.38315559839157	3.5688022680705	1.94541006162035	3.02747451026246	1.99289773358695	3.27215301727838	3.1270948917543	3.45786978053797	3.58899093267494	3.28079446800676	2.70711867953246	3.03711243666477
ENSG00000026559	KCNG1	protein_coding	0	0	0.219423263984119	0.0895481090332003	0.16858133022144	0	1.07045450493262	0.30024928245988	0	0	0	0	0	0	0	0	0	0	0	0	0	0	0	0	0	0	0	0	0	0	0	0	0	0	0	0	0	0	0	0	0	0	0	0	0	0	0
ENSG00000026652	AGPAT4	protein_coding	2.35563132539883	2.20287052943921	1.34612701632201	1.39573230369581	1.34140852930295	1.38706104772413	1.86505791444301	1.73660455381188	0	0	0	1.51824009532555	0.503550757728638	0	0	0	0	0.767894550040744	0	0	2.49383500767188	0	0	0	0	0	0	0	0	0	0	0	0	1.63500632478804	0	0	0.287538148230579	0	0	0	0.227893402057829	0	0	2.29108761963996	0	1.37436592747959	2.5456978981934
ENSG00000026751	SLAMF7	protein_coding	2.64606462542538	2.18876223414531	3.46271278583369	3.42491455856355	2.90634849834768	2.73705848596096	2.79966204957556	2.69317128342118	0	0	0	0	0.738523922438633	0	2.34661361621551	0	0	3.48572444917741	1.9287467820679	2.9027864778073	0.969498552471379	0	1.61619103387355	0	0.358856572447835	0	2.76148321785119	0	1.34735089168608	3.42696745892307	0.866614279452498	0	2.03348792281736	0.34197529959284	0.405911249673182	0	0	0	3.09731698909743	0	0.718918964447489	3.22177786693478	0.779163341015184	3.30758845448106	3.7916549269576	0	2.38311705868254
ENSG00000026950	BTN3A1	protein_coding	3.67375313309227	3.60450028448532	2.48698735869823	2.5636563884536	2.70405817250625	2.62571661082049	2.74771028466352	2.95153534523719	0	2.83183120354794	0	0	0	3.17247856247692	0	0.861412590002124	0	0	0	0.315373525182108	3.14795301515847	0	0	0	3.23662087545548	0	0.333568012168657	0	0.79153274719738	2.71434607366873	0	0	0	0	0	0	3.45432113628411	0	0	0	0.336797508960203	2.26832185028154	0.309715847499162	0	3.23502415840072	0	0.315540270397413
ENSG00000027001	MIPEP	protein_coding	1.99460780649328	2.15720404645751	2.23591406240478	2.30594183275939	2.23652834552282	2.34542264060809	2.53563291250816	2.12945994474753	0	2.80762960975856	0.51958797840895	0	0	0	0	0	0	0	0	0	2.7541751981278	0	0	1.2727451675919	0	0	2.96780814266872	0	0	0	0	1.73140693386592	0	2.36024184269648	0	0	0	0	1.35583245115639	0	0	0	0	0	0	1.74214352192905	2.20201493255518
ENSG00000027075	PRKCH	protein_coding	3.33792748756385	3.3203887951029	2.87911251721678	2.9247122758603	3.0219126988059	3.00566087452965	3.00422799168074	3.13055938180468	1.52221977946572	1.38629036033376	3.25630568177763	2.01127939069179	2.15040663411637	1.93677650615303	1.12895322238884	2.54001623136419	3.2386618947388	2.09336488884529	0.47602538913835	2.98284425246672	3.26314996799297	1.61278428718551	2.21571332861982	3.20771048855929	1.53025726989402	3.68775707706584	2.78898779323882	0	3.04444620676981	1.8482670035216	0.635654945379872	2.34305400276293	2.36930555936265	1.7082460516933	2.2562720974246	0.339219877277922	0.779536589148255	0	2.3812027474442	0	2.06205646952297	0.33834148645915	2.87685189200288	2.28857975365488	2.52752956761112	1.39083297998056	2.6883125810507
ENSG00000027644	INSRR	protein_coding	0.320741515078435	0.447391683406141	0.948867607896033	0.924438252417654	1.11470137795329	1.02789974219211	0.862073843199772	1.01171850820869	0	0	0	0	0	0	0	0	0	0	0	0	0	0	0	0	0	0	0	0	0	0	0	0	0	0	0	0	0	0	0	0	0	0	0	0	0	0	0
ENSG00000027697	IFNGR1	protein_coding	2.9922418777668	2.95703440750916	2.59298323992328	2.70196643471891	2.70622030030958	2.79826524407283	2.76041351586483	2.74874297498993	1.54814645345223	1.89048596768737	0	3.8873641130616	2.80046656189181	3.85200910746931	2.45882127200606	0	0.558160655292118	0	2.48037403453169	2.37939233676441	2.04000891406363	3.36000690336731	2.53257818166743	0	0	1.92945973557534	2.8249851205035	0	3.62140220080376	3.14727977397673	1.07621213974324	0	0	3.31095989058395	1.98511731144041	3.8321912511274	0.633422220333081	1.1571060002664	2.45157813649195	0	1.98036781252538	3.29197448585509	1.68461923268436	0	3.63193908726983	0	2.18616202490678
ENSG00000027847	B4GALT7	protein_coding	2.52877883190335	2.46946512892275	2.54102107061096	2.44290457990103	2.30215246433185	2.36108052118266	2.3392826487547	2.27582906957499	0	0	0	1.21175432424338	0	0	1.83133577931022	0.82251871391954	0	0	0	0	0.407432445269666	0	1.17983319844444	0	0	2.49964874170233	2.95923730255082	0	0	0	0	2.89430788735428	0.672440978331491	1.59165777611412	0	0	0	0.449716998894626	0.425941061083816	0	0	0	0	0	0	0	0
ENSG00000027869	SH2D2A	protein_coding	2.79560496887124	2.80043404495457	3.67614729592947	3.49258535051966	3.62051734551408	3.65946893245274	3.76109807276012	3.72541289184548	2.36935654795068	1.91825065890666	0.616007788552497	2.37564114701359	2.54877740451129	2.73343677292447	3.24743042303567	3.09188129708632	1.96886414417434	2.52515717287383	3.18369677545691	2.61387410455475	2.34366696254269	2.85549841679092	2.52915665130586	2.18249726988803	2.40709415401189	2.7660939369084	3.54716265955192	1.59585511071568	2.11160737817021	1.79735465600849	3.1737689590411	2.39928155927158	2.30270168924131	2.63029668849818	2.41786249502056	3.04510114653274	3.35429600522565	2.06075205202246	2.9023014239301	2.63388519941531	1.99702917058417	2.13167879677976	2.34995611789864	2.69611736675382	3.21549920603529	2.43120794730206	2.18832728865281
ENSG00000028116	VRK2	protein_coding	2.41495367825506	2.37190244334144	2.57701956357796	2.67304290036662	2.82047901509585	2.7455961794196	2.61511857161761	2.58457755651146	2.80975904580206	0.532530933035217	0.506617959246159	3.34388562996768	0.832157123456659	0	3.29679039012166	3.33114378593306	2.74562492074417	0	3.31322784618104	0	2.93802459568637	2.51189989214059	2.55013855638514	0	2.03781439328404	2.35613043460208	0	3.09243144487398	2.81710058383527	2.8344600740442	1.2418592265259	0	0.552073107665452	0	0.845370604989119	0.836551693748173	3.52338729302573	0	3.05121828588264	1.50439728773101	2.65014927179748	2.42380068349934	1.31110926648933	2.16970775235422	2.52225986591918	3.02963704215195	0
ENSG00000028137	TNFRSF1B	protein_coding	3.60716849522869	3.60961602865875	3.94471476861679	3.77075561733188	3.68627314707721	3.63326856218489	3.69622330091487	3.70290425590501	3.50261804465727	3.11235209106601	0.48969713340621	0.508087951214144	2.55235153634579	1.20796937959927	1.96974885982634	2.13286711364446	3.56150858593939	3.29671973546949	2.37213459724785	1.58798001151716	2.07559344672422	0.944332771985233	3.08288567057241	3.2442305913309	3.25057930825465	2.87653717075293	3.58750569517863	2.36495957805765	3.10880433799106	2.30242467110185	0.942987287537415	2.78627693567301	2.88730023777477	2.54706100687946	3.70266066913474	1.96557831202847	3.33938995530952	3.25585910112315	1.68989061115797	0.989813697484401	3.73949622317777	3.08006529265987	3.12522411987716	2.92506240819421	2.12744613585981	2.28124965482109	3.18912177852156
ENSG00000028203	VEZT	protein_coding	2.43207288270743	2.50231105031948	2.69409001040411	2.76403600668922	2.8338130047755	2.78754037102552	2.82839363568041	2.88322220114254	3.2403846095909	3.50151319070701	3.5792259677001	3.34439890432536	0	2.04298195473041	3.07683897328958	2.79872646397136	1.74996568449842	1.82745435995098	1.71968713704331	2.50431408050085	2.94983455776614	0.42757782941928	3.10775284830379	3.384430963644	1.97414348326529	1.54374242676988	2.12782914945481	1.11483978832205	2.29990137808926	2.6210693710185	0.637632593384798	0.232842871510073	1.05763602208041	1.89111707781196	1.27612667114685	2.43539395639521	2.07607944336207	2.97560544708285	2.22261395454827	0	2.39987773942961	1.79309828251854	1.78040780662298	2.2931711354278	3.28486856315421	2.91092295930077	2.47810470134231
ENSG00000028277	POU2F2	protein_coding	2.78983454571842	2.81934669369811	2.69499114878826	2.53275860140527	2.17986304696858	2.1579764893558	2.44608681744475	2.06605509914885	1.7232282079937	1.72287701722607	0.340349594900118	2.88246884327945	0.859460742019986	0	1.71364795026877	0.863977096597819	2.20709287502673	2.11861502829979	0	1.98187709153183	1.77896960914989	2.18818270107426	1.57814570205587	0	0	2.84607214294639	0	0	0.794026032894726	2.15848162554166	0	0	1.30796540167422	0	0	1.4682554610152	0.368767377455654	0	1.64806545217551	0.969637387578656	2.07902410985999	0	2.41102861143286	1.44303341850656	0.92105357934007	1.88140539483173	1.27695369216208
ENSG00000028310	BRD9	protein_coding	2.94654153453745	2.91859668425668	2.78106671653832	2.72295448962844	2.64843793368377	2.5854099377871	2.72985125774329	2.54760678251055	0	0	0	1.44844861716954	0	0	2.6798134239489	0.953609375997287	1.80579338717401	0.254458635782822	0.769901236737156	2.54434738256887	0	1.7376339811071	1.32202101109065	0	0.726212558353176	1.74486716610839	0	3.63272225981649	2.49539527851961	2.14425668102008	1.12127466242372	0	1.18442584341189	1.63957309929958	0.395628777222442	0.319917859599996	0	0.286578589843736	2.56780244576485	0	0.569908364258817	1.36622245181541	1.00169129991464	1.20682229307822	0	0.71765898999556	0
ENSG00000028528	SNX1	protein_coding	3.0064485110048	3.06265606598327	2.99727461792616	3.0113978050537	2.91195512590491	2.86907360076948	3.00332470500024	2.96493569235228	2.53143987466537	1.48758185455159	2.11207948228869	0.432688536912459	0	2.84483010635192	2.36293760620721	2.0341755775953	1.51166257779741	0	2.62227736707526	2.53608658630929	2.37373955040604	1.9796429524641	3.09567640295482	0	2.79991028018328	2.22221136510785	3.24662158726041	0	2.93417429113174	2.12943692847776	1.11220587041384	0.462767214877431	2.79004762043053	2.37655802004872	2.55191226282289	0	1.27998262483691	2.32268667471246	1.46979527211375	0.820733604412031	2.56885031159093	2.04234205784648	2.55174889293711	2.58247160205781	1.7440797240011	0	0.205401690339463
ENSG00000028839	TBPL1	protein_coding	2.78094221782332	2.83428941383183	2.88562999780248	2.93740373986312	2.97177549236905	3.05212385067422	2.8933581241143	2.79437071869651	2.26408899448406	3.01286868557568	0	0	2.16968061594338	1.07303011267172	3.48747133392719	3.38699063393724	3.63559570221029	0.664892090083145	0	3.44418072989765	3.24958718664232	3.76611731446569	3.75884392559706	2.21744387851612	2.92760725194687	2.34722373576578	3.15302933634977	1.13040717651951	2.37295124484095	3.11890358411999	3.00657991310484	2.45358835527799	3.91940613410474	1.83934389651591	3.22993303332144	0	0	2.01281929881466	3.68092433523564	1.22218231774112	3.1439003839621	2.92917772232779	3.66603850619777	3.37474662871285	3.32003260348216	0	3.637335665579
ENSG00000029153	ARNTL2	protein_coding	1.0843962851033	1.09629339597747	2.79159063150886	2.98957027091402	3.22185052922513	3.1657634349367	3.07593625358443	3.25649057308828	2.85835457929581	1.05212606855533	2.82553488931946	0	1.62536954911881	0.515893203275996	0	2.01650374102061	0	1.28562613613602	0	2.46025677370104	2.61925166461435	3.4362741325134	0.751226177730667	2.93392057548731	3.42033709469437	0	2.31932363258286	3.31737663869571	3.17649045075351	2.03311162965036	2.30080074608151	0	0	3.0348647876008	1.34925988292207	0	1.12629159976055	0	0	0	0.792209907864523	2.18657525064521	3.17801472415995	0	1.02931125385615	0	2.67208608267632
ENSG00000029363	BCLAF1	protein_coding	3.46285213895838	3.41915794619623	3.52915318261651	3.60968922300142	3.53349223590123	3.49857159089581	3.39265363312279	3.34856412817364	3.43135811579727	3.47633664308684	3.27544289600057	3.3255001997489	3.64840152479987	3.5005204528863	3.20581198360145	2.55722218771279	3.60539149563017	2.70668806555013	2.88434843590411	2.30578401720261	3.79623513580728	3.54038818481731	3.47730369917743	2.90791553687865	3.77974388196033	3.61775727515774	2.465325076473	2.6095205873797	3.31943355434399	3.65583628025985	1.6223747521097	3.50925296425823	3.54694400981905	3.24993931236005	3.62305227049849	1.409549448006	2.95781741419798	3.15317218631146	3.54506790968704	3.54091085237396	3.24496708768659	3.58844442634649	3.4212658959037	3.18508952476698	3.08146473285103	3.57717682086934	3.7369215344334
ENSG00000029364	SLC39A9	protein_coding	2.63923056357235	2.61383333556234	2.95105509636886	2.95731898736133	2.91119896880899	2.85932007895055	2.83699669510804	2.83580254915134	2.96705982922234	2.80182644889447	3.83006411200623	3.76036037791418	1.2631598495515	3.29271750602379	2.84286656667586	3.24379710081682	2.26410758017627	3.45177460966749	2.2238333738717	2.69203693463058	3.2783917436632	1.09046114469922	3.06090953856134	3.49585002092665	2.202298612955	2.56223666060474	2.42486838277475	0.671146448386739	3.01492020106399	2.61788162247136	1.79592798421677	3.33391706115585	2.80551595982302	3.26100728419661	2.99329518569489	3.89438816149027	2.98400548552222	1.81268153583261	3.20763965769919	3.59298730566527	3.23313368977092	2.89688956998663	3.45190210230051	3.60800549995536	1.91685326760818	3.68917250123166	3.23996638432127
ENSG00000029534	ANK1	protein_coding	1.78815636728228	1.8406662448314	2.67140986054232	2.42729151695039	2.64831316094427	2.58365068349794	2.61123920504053	2.26494847148316	0	0.253636898133254	0	0	0	1.1982722646012	0	1.12170595165267	1.56465613435882	0	0	0	1.48858041380799	1.02188303322617	2.42375890950028	0	1.41826233633019	1.73727265996888	2.16208863778491	0.258331585783926	0	2.11936306896511	0.960412552627026	2.24378811911006	1.90990744492579	0	0	0	2.00389046157381	0	2.59976685705543	0	0	2.35435327205228	1.23127465030093	1.41986432647052	0	0	0
ENSG00000029559	IBSP	protein_coding	0	0	0	0	0	0	0	0	0	0	0	0	0	0	0	0	0	0	0	0	0	0	0	0	0	0	0	0	0	0	0	0	0	0	0	0	0	0	0	0	0	0	0	0	0	0	0
ENSG00000029639	TFB1M	protein_coding	2.28103492099696	2.43758702464051	2.33671895115328	2.45179570363435	2.59736771814149	2.728439828588	2.77578353575259	2.55353126101045	2.55838698437805	3.07467367078796	3.43640668839416	0	3.98389891091446	0.713372977674085	3.48291408575358	3.3784079567336	1.96954881750126	2.29881644576676	3.37714188934932	3.63932963432737	3.47435245873883	1.44452192097387	3.48311320598905	1.99486450448637	2.81697471601687	3.74334057995884	3.91597437383941	1.02626627818582	2.90441761795771	3.44715931434089	1.06799159599716	3.34621874177607	2.14941298960326	2.20472605717819	0	0	3.15813426174421	1.9509663210403	3.35425806230024	0	3.29765956793734	2.73409673523896	2.81895746645722	2.74962104338962	1.1078977908084	3.74385197467752	3.09776817742126
ENSG00000029725	RABEP1	protein_coding	2.91414365856254	2.89186230662226	2.95471322958597	3.07797109106269	2.92303988619777	2.95107149607873	2.93031224400569	2.82487143505705	2.46905125985391	1.22224042004988	0	0.937446824780223	2.72878732623919	0	2.01411744780972	2.39289079641021	2.1292532207624	1.81300801617216	1.20878615969061	2.08639289437009	2.62873738963708	0.738743841200242	2.45634177690607	2.29211312609376	3.18588959508136	0.670244346821049	1.9726661766993	0	2.25342037206886	2.6822203501263	1.15811236897212	2.04506249397474	2.97722243695527	0	3.26063058497347	1.44786231730675	1.1610719616811	0	2.46104701426484	0	3.18269123172248	3.04675068609171	1.51447998707055	2.8699806207812	2.65555353242453	2.22391990884084	3.39821964761328
ENSG00000029993	HMGB3	protein_coding	1.74940315182667	1.62446325710523	2.48359810058514	2.43227873881618	2.68849665591873	2.64494829357083	2.87718214055787	2.81475561841307	3.2912584891893	3.19193425558011	2.00050763880807	3.60977165382719	2.11690793517508	0	3.57959783517716	1.99634218635702	3.64438571186687	3.09661642503459	1.77808860530644	3.34662288627174	3.3590937668086	3.15856475931198	2.76461303521892	0.501935869683255	2.95790588809209	2.60018302532275	3.01770620697339	0	2.38351265420419	3.37921862658927	0	1.17879554992713	3.34010692363459	3.31438558241593	2.90091929369274	0.55976168613227	3.54470274884073	3.3722518356016	3.07896564320903	0	1.86384389878889	2.69086139007617	2.28888779519995	2.82694329071881	1.33002465873753	3.19706911506466	3.26710284252964
ENSG00000030066	NUP160	protein_coding	2.79533401592419	2.82664135192054	3.07392967336808	3.11599604844094	3.25684479860547	3.16239293692324	3.14751355355896	2.94985440342818	2.04761169362452	2.23781793464953	2.02108050114892	1.88119601224256	0	2.42964267439409	2.42226500861314	3.03754919584665	1.28339172762411	2.36635680816157	3.04566283517891	3.25638065428172	2.80593073397294	1.97981121826306	3.03245840943344	2.40443368995058	2.44657986505826	1.67679717255184	2.28088498259582	1.82133534930215	1.40583779476916	2.74468378610034	0	3.30533112856555	3.21293411312488	3.1576658438022	3.09363937839644	1.76982284740488	2.14885230180057	3.26815838678299	0.46813661017443	1.33825663673444	2.2098420125654	2.6705148133066	3.44050827761738	3.23131491385686	1.49889115802855	0.993881053618325	2.28939083348882
ENSG00000030110	BAK1	protein_coding	2.87989464023031	2.7103478356942	2.99004960141947	2.93736135560899	2.94603164960989	3.05747769216481	3.23006959577455	3.07708751469791	1.19750088592167	1.81449089220762	0	0	1.81051684060815	0	1.71679272294993	0	0	2.8893231489431	0	0.557647888515164	1.58184857215091	0.873684400487994	2.44706647707282	1.37750317544082	2.00067581026704	2.76278397165793	2.82497620745888	1.30872028008653	1.0474656875809	2.01524656299531	0	0	3.13653475149853	1.03059214168402	2.36219349800169	0	0	0	0.66481980948007	0	0.982308477214709	0	0	1.60187149307126	0.910242371625548	2.45671610495401	2.95796619188642
ENSG00000030304	MUSK	protein_coding	0.125043575442526	0	0	0	0	0.0756715891474369	0	0	0	0	0	0	0	0	0	0	0	0	0	0	0	0	0	0	0	0	0	0	0	0	0	0	0	0	0	0	0	0	0	0	0	0	0	0	0	0	0
ENSG00000030419	IKZF2	protein_coding	2.28594518444609	2.46917889909993	2.02906370513614	1.85863735706315	2.15260611648904	1.94119907439944	2.80654543322501	2.70638989211897	0	2.1068015469853	2.35456090376037	0.226521899454784	0	0.286305967489819	2.25310158120802	2.28246031873647	2.76539165487113	0	2.84893745058039	2.23552247583178	3.10897800070218	0.342708222024052	2.88332070424579	0	2.10990357568964	0	1.26269880173378	0.872968479310366	0	2.73505830550507	0	1.73542355843756	0.600604029235664	1.10492067772188	2.95533255121019	2.58740955788683	1.57869868921756	0	2.51259910549759	2.82798202825577	1.26837788297971	1.26550773562725	0.167986817711912	2.76993469817491	1.01126470380475	1.50118848599522	0
ENSG00000030582	GRN	protein_coding	3.2067364704718	3.20730326905323	2.40509699463545	2.25400976703879	2.7797471142152	2.78673289889761	2.94127135545527	3.32205411482461	0	1.31108558346741	2.67430027714545	0	1.26872317160713	0	2.94059649792703	2.77926793546762	0	0	0	2.56736568207079	2.77631660535015	0.489320783958153	1.28170507633088	0	3.20753108706826	2.34748201386099	2.65222621101954	0	2.38557726613188	0.732718072290542	0	0	0	2.39809052774411	1.59579986703498	2.04382092066325	2.56853760628848	0	0	0	0	1.10742333575295	1.24042958817065	2.29003922923859	0	2.16724199531445	2.11589614384546
ENSG00000031003	FAM13B	protein_coding	2.70679856525141	2.71218250365641	2.72957360662966	2.77434697764062	2.69815470294559	2.62302459270488	2.50069647888438	2.78040834841475	0.348025925488337	0	0	0	2.62823132121489	2.5793408322845	0	2.48045587476318	0	0	0	1.50922696257588	2.35647315887982	1.35344182816506	0.55101796355441	2.20282340466419	1.05792134580013	1.96351792443649	0	0	2.62268944303111	1.68858161494953	0	3.11284838092375	1.61496137453046	0	0.714568631930296	0	2.78360120701048	0	2.3164643289386	0	2.21042096625634	2.7792439183734	0	0.75741959178802	1.89971435240587	1.21124074677887	1.38905664077813
ENSG00000031081	ARHGAP31	protein_coding	2.20388255470068	2.30691798638809	2.65014174250934	2.71103528597704	2.71651142516881	2.47882558145198	2.59047558656215	2.83894278075456	1.89511485514556	0	0.638695153560948	0	0	0	0	0	0	0	0	1.62327672696688	2.10574272919878	1.95885658317074	0	0	0	1.19219383334019	1.44154554000026	0	0	0	0	0	0	0	0	0	0.756759500032683	0	2.15189692309323	0	0	0	0	0	0.648001151035351	0	0.354599833914554
ENSG00000031544	NR2E3	processed_transcript	0.621469324602991	0.77222801692009	0.287312528176355	0.173189092977593	0.178244671673355	0.329361760679615	0.371913277843136	0.132056451637876	0	0	0	0	0	0	0	0	1.81311887298612	0	0	0	0	0	0	0	0	0	0	0	0	0	0	0	0	0	0	0	0	0	0	0	0	0	0	0	0	0	0
ENSG00000031691	CENPQ	protein_coding	2.18849117583083	2.3530906437089	2.11850060317273	2.3775908481018	3.35517437762108	3.4029108465788	2.98329004740052	2.89684022348598	3.25489619779811	3.50470614620032	3.70815968134777	3.59416891843428	0	0	3.16991165254149	3.46862303028267	1.56997597963472	2.16220433541695	1.87366619010414	2.07820174311092	2.69653856589362	1.80687011172673	3.68499299571745	1.65829402821892	2.73781120038441	2.68144056035523	3.69677593610462	3.30705023082462	3.44733451551264	3.51161900706969	0	2.08650131538721	3.26021252379618	3.47848186278692	3.66419312085977	2.01112524807685	1.04668958273069	0	2.24328073595634	0	1.87789621564622	3.40539935945682	3.60486258956056	3.81272853995219	1.29077180062556	0	3.75800502094629
ENSG00000031698	SARS	protein_coding	3.33133839423246	3.3808942768767	3.37858176528712	3.34574279118016	3.30296493555624	3.34316811071927	3.5727406001887	3.42621867429132	4.0862982782916	4.0373657863128	3.7903984267095	4.05230431216097	2.11378688572903	0.84176292291783	3.9073682074684	3.89337216952378	3.71688083614772	4.14062374286463	4.11900332300765	4.2993224080386	3.73785683441191	3.93164222814386	4.00655347345358	3.92326817660335	3.8761395370955	3.05499881539347	4.08318091918609	2.56745107674791	4.06170057033683	4.14824962179258	1.92894679487577	3.46430475354103	1.82994206889091	3.90994983602948	4.44134697258539	3.62812258022359	4.09288096130392	3.80798211545366	4.13331411506304	3.49773859691069	3.91308178565823	4.28052880801655	4.24947139952045	3.68211370042549	3.69310947685814	3.6371944643527	3.90960500889225
ENSG00000031823	RANBP3	protein_coding	2.837713625514	2.83732863446536	2.92822409160714	2.85060224553226	2.76584193937075	2.74272593291601	2.83783129094695	2.82909225060785	1.48014676026575	0.897821144296617	0.923963720082802	2.42525153779174	2.45237011585446	0	2.65057679931676	0.819809500749029	2.00748776154287	0.707487817409019	1.40415906779035	0	1.59197530119976	3.12034182201995	0.980987612587021	1.42345729679821	1.16158791686503	1.10992405990096	1.01998593625697	1.58797431312585	1.64630854005663	1.33890044997471	0	0	1.71993119298936	1.53568206334697	1.36160567921707	0.380342593250039	0	1.11466639977899	1.42104249961427	1.4410967607964	1.55532791447717	0.490416090609119	1.04442847433867	1.58848261688406	0	1.52594793275977	1.26729420466734
ENSG00000032219	ARID4A	protein_coding	2.91221495723568	2.90357334099694	2.41467974266083	2.52132606080916	2.6770159315861	2.57329598398498	2.5907708231091	2.65405599839422	2.92817915441171	2.11782511477743	3.66452711923661	1.11930010926635	0	2.36186062318512	2.03397825475592	1.74202356989056	3.35106543517698	1.34576897055695	2.92654876835898	1.01645390114684	0.303738431439689	3.19197742410516	0	3.00752553785937	2.28443265585263	2.38222957569788	3.12411038985853	2.9987741862557	2.05227103466788	2.71536993095654	0.687207437457307	1.06710957529979	1.70269114675056	2.41563591197901	3.21873211676773	1.75964050167447	1.88620165794726	0.65780931233082	2.97188030130728	0.729426902733239	3.33772395755522	1.81639210486802	0.51689260829904	2.80188112247121	0	1.95912845662637	1.84920809534413
ENSG00000032389	TSSC1	protein_coding	2.50813845030055	2.47300784449676	2.55607172194449	2.57272664244887	2.62650994729459	2.68714500415402	2.71710157812346	2.61246317261346	3.04264533311907	3.18729372824168	1.12239578190851	2.24982779562574	0	0	2.49326534737153	2.58693810331539	3.29198301336305	1.69793100864363	1.68676303697518	1.76642341398318	2.40101936289362	1.96023777357346	1.66470012260858	3.37895142729678	0	1.8897425529125	3.60783239312659	0	2.70180952150558	3.20180266418084	0	1.88252020907793	2.55777691041793	0.29111777058978	0	2.70468201718389	0	3.34883425600289	3.02598314216425	2.85243586457788	1.22417069614085	2.94705853153792	2.6745693246353	2.9607575850129	1.31387116494953	1.9955140989922	1.48781472492276
ENSG00000032444	PNPLA6	protein_coding	2.84626820965104	2.86791188159773	2.87208503781706	2.6549854397306	2.77433985425539	2.74146502758876	3.0859624228185	3.0754502125194	0.339561786615046	0	0	0.33964373521626	2.38122532437275	0	2.24654070969202	0.994349793608189	0	2.47635082827813	0	0	0	0	0.260624403267954	0	0	0.894224871347037	0	0	0.961788584521082	0	0	0	0.688405996248279	2.25146568410438	0	0.994270870758958	0	0	1.20762915522017	0.408268576018627	1.92856448723818	0	2.02744845749243	0	0	0	1.88406418673794
ENSG00000032742	IFT88	protein_coding	2.21891751567915	2.1834152362414	1.1085581956463	1.30334877857979	1.36282242991382	1.35721992740488	1.9158949935574	1.88704952866135	2.11129179797604	0	0	0	2.01093830401702	0	2.98526162332424	0	0	3.52711125478858	0	2.86147319397142	0.379903678014117	0	0	0	0	0	2.64540989511763	0.415235467619543	2.42260472717778	1.70333609216797	0.802060308653081	0	0	0	0	0	0	0	1.86284472420812	0	0	2.45398630284428	0	0	0	0	2.85134481629951
ENSG00000033011	ALG1	protein_coding	1.90831918373788	1.96717416120479	2.47393413330255	2.34317966773973	2.29819991862209	2.31621282877137	2.2834888668038	2.16245753941924	0	0	0	0	0	0	2.16555020280317	0	0	0.79756767796005	0	0	0	0.783539031587378	1.11501322850404	0	0	0.378342137684739	0	0.400860551445697	0	0	0	0	0.411102165645587	0	0	0	0	0	1.03876316299813	0	0	0	0	0	1.57207131405147	0	1.44122021551033
ENSG00000033030	ZCCHC8	protein_coding	2.58303900187141	2.65348225123661	2.58168061023509	2.59357615968558	2.66617611682062	2.61798335621626	2.67311480124795	2.47921858743271	0.873538889222495	2.00670989494368	2.42615863240628	2.29305206204707	0	0	2.70674570731578	2.46882651333688	0	0.472515124799156	1.74891179910763	2.19949218185531	1.55141052894218	2.3620384050716	2.97219116778231	0	2.94414149433782	2.30583820164476	1.46410951400752	2.94146426224088	2.89814448335915	2.54649237310482	0	0.255601899933063	3.50452211372818	2.68803000897757	1.98457485590969	0.804889691424219	0.330557557612373	0	2.92146869150306	2.90714129883122	2.26428268026687	1.04343281977754	1.9902535213734	1.73122646624311	2.3256782998856	0.241735503975839	0
ENSG00000033050	ABCF2	protein_coding	2.8007447868901	2.88448167083077	3.55795523117644	3.5138807447875	3.29509316770133	3.28285705854169	3.30510123730163	3.12515697734744	3.59430301610164	3.50851007889314	0.442161688109078	3.67795996601765	3.01660083534779	0.551954663147706	3.55830305044596	1.87201833916814	2.62179869039532	1.89312437405009	3.69580004450185	3.31550336268805	3.86812473447654	3.33272735234237	3.36865402623684	3.56827740357929	3.76058479547232	3.71373438741447	3.57462401382287	0.840072879956163	3.2115046255277	3.60828856856675	0	3.21612033945245	1.91934628295187	3.39126818520367	3.45848265027235	1.65844828294848	2.24538174793858	3.13966996009264	2.59773402389807	3.64328996709231	3.38655887687704	3.47832297056535	3.75285716672262	3.73656422983619	3.5785317391899	3.74822257264936	3.7470473911471
ENSG00000033100	CHPF2	protein_coding	3.10614973299881	3.06499907417992	3.11198271109412	3.13213402630363	2.98687265429532	2.98940124114952	3.05919807765035	3.20211326720279	0	0	0	0.475982391586213	0	2.19252869736109	2.06863761501005	0	1.10319733567086	0	0	0	0	0	0	0	0	0	0.746529043746202	0	0	2.11456093795074	0	0	1.07415884938817	1.47545038787063	0	0	0	1.20185789413605	2.65383038042073	0	0	1.23246352463636	0	0	0	0	0
ENSG00000033122	LRRC7	protein_coding	1.48394305618692	1.30381836742296	0.757282033642759	0.666942125397403	0.853848987816389	0.834138319270556	1.13491111053216	1.09709183236067	0.578147262107706	0.91022400542863	0	0	0	0	0	1.31566974270103	0	0	0	0	0	0.452351131306294	2.41483325018897	2.45478274048848	0	0	0	0	0.530972881344759	2.41893370889117	0	1.05480544093152	0.245440777967844	0	0	0.945212038970032	0	0.396277092132643	0	0	1.07273649697848	0	0	0	0	0.685357502916187	0
ENSG00000033170	FUT8	protein_coding	2.36856680383387	2.29977525639209	2.70721552196692	2.80735243364722	3.00417844417826	3.02742779432219	3.27531579150228	3.28072743107739	3.78581538329652	3.57258921606164	3.47972505589753	3.85745544085697	1.53033555918071	3.52076209389398	3.5867149078086	2.079571280287	3.79815842916751	3.73256309077036	3.51361175497947	3.94128752205387	3.60957544909769	3.3694075098732	3.14970374540747	3.1365855848106	3.2387861450414	3.68223405498992	3.03018985346258	2.39249021627536	3.92035330664882	3.70392609551813	0.719950725245205	3.21303293017934	3.36351938923735	3.78786610804748	3.61513616766206	3.58671437637393	3.24094143264528	3.6945717350548	2.94887594939911	2.63748351997917	3.9366124226553	3.20422206579321	3.75190459493819	3.66892700612489	3.8468715706147	3.31371278360251	3.5433175946621
ENSG00000033178	UBA6	protein_coding	2.63633836735418	2.68846378036802	2.88425495438103	2.92351613675834	3.0167470720837	2.96018830096901	2.94143706600564	2.89430659919895	2.82364922591535	2.86861209331599	2.25195618120151	2.1094821007765	0	3.31744826461948	2.91954595127434	3.16798899261759	2.19301042500672	2.70342948149993	3.43185469602713	3.22609597282194	3.25770386278707	3.38339614435939	2.60701077040211	2.8268021355693	2.92373763107303	3.07281132165338	2.80108648705952	3.02171915513788	3.05712543309967	3.10582739176124	1.34427421499901	1.97792875859762	1.94792421187429	3.11974374785695	2.88064759702248	2.89575799584813	2.97224038492843	2.47859863764024	3.29383527191143	2.61520370944555	2.52735030815434	3.22368058379986	1.65683743664166	3.0598452098437	2.54973215262081	2.68961084014738	2.68189390813658
ENSG00000033327	GAB2	protein_coding	2.35877717108329	2.22249699270509	2.30870013801461	2.23003091303096	2.51463726934718	2.27939866069675	2.93732086008617	3.03001495388439	2.64783866090706	0	2.66798116635062	0	0	0	0.447272220779391	0	0	1.0887613372796	1.41593078369232	1.57655261244422	0	0.500828772876475	0	0	0	0.659211398069553	2.54565239173259	0	0	1.80591680911687	0	0	0	0.875945251108895	2.48708912184678	1.50247007819042	0	0	1.40231178038668	0	1.41425300345584	1.27058082906561	2.08646864575832	0	3.56116562935543	0	0.439300034439465
ENSG00000033627	ATP6V0A1	protein_coding	2.01245019963623	1.91800221511826	1.613431784606	1.48763614172261	1.57364273840788	1.32534881816005	1.9057734358338	2.08062595770128	0	0	0	0	0.822010178323855	3.15082483334718	0	0	0	0	0	1.37415701088067	1.39364148275402	0	0	0	0	2.06482650084131	0	0.255320942477039	0	0.582836354235079	0.564410544837479	0	0	0	0	0.585732316506746	0	0	0	0	0	0	2.15872493736438	0.238671145599283	0	0	2.80283457039407
ENSG00000033800	PIAS1	protein_coding	2.91746215656876	2.8991029813881	2.72174865261007	2.74514821232639	2.69573482931952	2.57502332590988	2.56905407118853	2.60650653196756	3.6362124456876	2.80169475381499	3.65301055215628	3.73532675022705	2.09345684317164	0	2.20779713326173	1.61239869960769	3.49370769670689	2.54207907261047	3.42926607282773	3.1328627146446	2.68612024082323	2.86882244099503	0	1.94835624492378	3.46179076182231	0.443631757998651	0	2.41657601481385	3.21774769523019	3.41926492478993	0	2.06575015766359	0	3.2723138458999	1.88386230148268	2.24598082891417	3.22884027385766	3.18082185614962	1.83348571248843	0	2.74133504494128	0	2.21221311111868	3.57830940524344	1.7079129247127	2.7796498983876	3.5330219744903
ENSG00000033867	SLC4A7	protein_coding	2.91816641361616	2.94129473451544	2.91161129077773	2.9679216176747	3.13583369126465	3.00272432940381	3.17044239489117	2.96961228005492	2.07895434317211	0.861513404818229	0.632353519166774	1.46232292820587	1.26103669163272	3.323663685684	2.33791156043001	1.82713115562552	2.58797288950648	1.5942843896752	1.89927235198445	0.774626638505278	3.46772651562254	2.30058515757603	3.12937760619006	0.741442854012755	1.94551684142269	2.32638467276379	2.11063855433801	1.22011857655632	2.17328660155673	2.49218766974838	2.03375282533078	0.217362485077045	2.36702616399864	2.44366408152504	2.66302200406421	3.41541565777805	1.47220441334073	0.458128237804275	2.28624797399827	2.19094082205245	2.52987108315422	2.58608769080975	1.47660238390997	2.80177156805839	2.23493180016833	2.06557391465759	2.53123723467235
ENSG00000034053	APBA2	protein_coding	2.89045959506552	2.7264144225385	0.70459760025827	0.653065739593468	0.360582595119364	0.590355827371748	0.462352184483982	0.94412445093956	0	0	0	0	0	0	0	0	0	0	0	0	0	0	0	0	0	0	0	0	0	0	0	0	0	0	0	0	0	0	0	0	0	0	0	0	0	0	0
ENSG00000034063	UHRF1	processed_transcript	1.66252015336718	1.76799346096587	1.96306347294956	1.84035522659995	3.10918491933589	3.03651364604748	3.10089756859053	2.87937722084613	2.82349371300135	2.89872605857152	2.38479056272541	1.81995318662402	0	1.76824782780116	2.9144072993391	1.26889240266466	2.87846258685794	2.76188685663981	2.50595265520656	2.69633766515395	2.64094176158774	2.19859535815841	2.62381324532234	2.41409863903797	1.73157595643063	2.02419831508442	2.1281931974925	2.57363029832662	2.34078688768016	2.44678924930193	1.46896378929213	1.9321488620319	0	2.31560119634124	2.58474202416526	0.481054729090235	2.24210308047973	1.93578868447859	2.2469452091259	0.496898184534483	2.24704998176907	2.39694493659053	2.3550762758536	2.70234773716937	0	0	2.11001579007787
ENSG00000034152	MAP2K3	protein_coding	2.98424834494993	2.96140631491567	3.44058844453789	3.35605666725844	3.47900445987616	3.52786781609936	3.50576459369809	3.42431620062146	1.36379394341471	2.04904108882527	0	3.04235698721259	2.13737986942858	0.603672578762267	3.24010527954887	3.25584520721561	3.15067414501337	2.96881757752916	1.38377457118716	3.19124162937279	0.703387489918363	2.30291416028047	0.40373133262995	0.516173295557834	2.85372289805241	2.50201642548524	1.44887967047257	0	1.86036035557515	3.20110210443728	1.38389625320278	2.23497709922137	2.73533583134745	2.10659005446714	1.729918260399	3.01483272908043	2.75512233227577	2.53061067403134	3.41553673079084	1.88450884369317	2.75953659783447	1.73682903236778	2.0386727809164	1.63823018824471	3.27848956985681	0	3.10680310470841
ENSG00000034239	EFCAB1	protein_coding	0	0	0	0	0	0.0557454362861959	0	0	0	0	0	0	0	0	0	0	0	0	0	0	0	0	0	0	0	0	0	0	0	0	0	0	0	0	0	0	0	0	0	0	0	0	0	0	0	0	0
ENSG00000034510	TMSB10	protein_coding	5.11954148173554	5.08312248549183	5.00279666759097	4.99084918550836	5.04419453750617	5.11183019175706	5.10524314852942	5.2755828656508	4.86007314691656	5.06650904342821	4.45362208968584	4.87936071299092	5.60499430534024	2.8971708656169	4.83094275121187	4.87624838017511	4.61311682929728	5.02481863034809	5.07392423260737	5.1268979423707	4.83833568255797	4.79005315030727	5.08399119427262	5.09884990777056	4.96026718154834	4.7674652417778	5.147441564694	4.57068727745175	5.11280195060169	4.7844424795617	4.47762818005298	5.12437046409876	5.41679846932678	4.89351630114172	5.08896854053676	4.69193675299373	5.21973358858597	5.10403392078735	4.97308920109996	5.43137635933492	5.13065665913468	5.00574080492555	5.11399430868953	4.77011852235304	4.88373771504251	5.24367225935654	5.16690042209875
ENSG00000034533	ASTE1	protein_coding	2.38555639914031	2.39975933952545	2.17349460585244	2.22992591606085	2.4308675943019	2.47109984246433	2.25850958086526	2.25017845290371	1.60260607962976	0.544018473180406	0	0	1.98779511924235	0	0	2.0817649938912	0	3.47965525618945	0	2.88824213606413	1.88662143458335	0	0	0	2.20358569302272	0	0	0	1.25027257961909	2.62962723232031	0	1.23840917749712	0	0	1.24598392628929	2.66034545865637	0	3.86257889258998	2.73246032197867	1.85528026450432	1.79020397584339	1.96355229688817	0	3.22031084246279	0	2.47102420353798	2.74633085963234
ENSG00000034677	RNF19A	protein_coding	3.0870914299891	3.11386686820383	3.7160051357983	3.80880593317922	3.66566396571369	3.66872463683993	3.3583311811747	3.35571772504705	2.69557398906898	2.36909966658065	4.12896279587753	3.45955865535303	1.45240132738281	1.6294549162548	2.87332174444237	2.69109942626715	2.44885433388208	3.43368410917668	2.68666565978042	2.72510965918702	2.74624569228585	2.66033817689083	3.21969524296679	3.21865714738092	2.97568225701425	3.23742925124092	2.28878677783026	2.15719776308645	2.23264710339175	3.3522051032327	0	2.97710108656536	2.52549005285366	2.8244852748304	2.07137815731113	3.81687761421954	2.17344334882425	2.53065636135428	2.50085850860626	0.451029026950118	3.07502810079999	3.45305343417547	0.464462150066634	3.17905834434752	3.89286996772231	2.24831679908726	3.04260696165349
ENSG00000034693	PEX3	protein_coding	2.53109248859207	2.54336173090559	2.91522140766903	2.91983186927525	2.84621792504849	2.90094395094899	2.74106673825605	2.7058757489146	3.32095700572163	3.79776424963255	1.93419049117821	3.45392550030336	0	0	2.99022329101614	3.10540564265195	0.618522008088689	0	3.14256994940764	3.28610535431709	3.80487695022582	2.57705820223119	3.64323413976321	0	3.02225158984525	2.61650961947537	3.71426965409835	0	3.51210044077605	2.87158298747417	0	4.03436378245947	0	3.33447230795015	2.4517080593989	0.755360373596411	0	0.70139180722465	2.74451705562998	0	3.3343837398015	2.6346483122455	3.70862555089447	1.79564372099509	2.1659738023858	3.81390660348843	2.98502382442805
ENSG00000034713	GABARAPL2	protein_coding	3.06236991959948	3.09533421232014	2.89062037603603	2.93881329934698	3.08088981917362	3.14914990297792	3.04877141885542	3.11966410443398	3.24274090093391	3.50628285136792	3.36466362869025	2.84600757408059	1.95091717436347	0.677530303716946	3.60527952387227	3.50021524876422	3.49956929186903	3.31290394112719	3.20504690102764	3.62180208597584	3.56205189260859	1.69364353525044	3.70238857251971	3.64545605297691	3.31261002933278	3.01029340197412	3.76646222111221	4.05297031144286	3.2495719903849	3.34254829973081	1.30725317999763	2.45886941230215	3.16421392108413	3.57198575684298	3.66519677779591	2.84217873527023	3.47713307033962	3.5587781497383	3.70383423255991	0	3.51935201148826	3.07276709350689	3.3247725996183	3.41164184504254	3.45682459245298	3.06226315662132	3.26534146930179
ENSG00000034971	MYOC	protein_coding	0	0	0	0.261037629996402	0.154331674515265	0	0	0	0	0	0	0	0	0	0	0	0	0	0	0	0	0	0	0	0	0	0	0	0	0	0	0	0	0	0	0	0	0	0	0	0	0	0	0	0	0	0
ENSG00000035115	SH3YL1	protein_coding	2.65893307073864	2.6125300457563	2.23827657819184	2.32559535683422	2.05323471168512	2.05047086055754	2.25623399567619	2.25397877864507	2.53960262629674	0.716960284027695	0	0	1.1192522947732	1.6719133271841	1.20374568244958	2.40830187020978	0	2.28396971070406	1.69304454484063	2.24456693594529	2.19371655982048	0.235986046517651	3.01860885958898	0	3.14681142953756	1.0206772648024	0	0	2.34019572428248	2.75379744025411	0	2.43000465027244	0	2.00332423652718	0	0.306512639099456	2.34945421759698	2.88807017091542	2.72346556331303	0.806959608611492	1.50072243838444	1.10545041534955	0	0.909005130859054	0.413297362815074	0.431855692283007	2.20575176862248
ENSG00000035141	FAM136A	protein_coding	2.9468484410198	2.87737756856087	3.05438475373403	3.1491922129749	3.23593024673958	3.30492368448826	3.26608423253054	3.0185964108553	3.17130305310739	3.1111780798434	1.67088320703267	3.89577688874496	3.20155355138552	3.96639171380798	4.12113599410715	3.37170360118183	3.99511552805002	3.93296943600842	3.78288043660372	3.37191972911503	3.68976064073013	3.76523587061853	3.53553085597653	3.07759725331273	3.17664084951073	2.71121291594267	3.53455353217897	1.90650831262143	3.52967617830768	3.33416181656745	0	3.78493230447696	1.68399905308609	3.74952179066712	3.56016022996297	3.83423695311131	2.61054694174962	2.75545267649665	4.01720961695675	2.80093328746998	2.68985028283888	3.00330260762587	3.39784388142755	3.06329271778659	2.45324417046429	3.63102152105044	3.99235810629114
ENSG00000035403	VCL	protein_coding	2.91191053829879	2.998035962293	2.66693102846101	2.62759658584819	2.76273664924877	2.72426771809615	2.84469280767953	2.46854139322568	3.01054916645786	0.393109912845103	0.371373943333213	0	0	2.08828295947056	0.617372662447003	2.91239312414158	0	1.5765402996314	0.302240075280735	0	1.39282327490033	0.992651812075204	2.52121157770776	2.31964161121127	2.93148280358885	3.01251872263512	3.50671647541279	1.2810858285535	0.298683106234075	2.54247730457736	0	2.5942437487422	3.29635102432485	1.99398550234785	2.78646933913385	0.445983557399343	1.00515454235414	2.09901191553071	3.29935837337406	1.40814684573232	1.63799220025129	2.39658332462056	2.74000197075715	0.376737769534203	0	2.37324700193725	2.23309888259714
ENSG00000035499	DEPDC1B	protein_coding	1.34710338264287	1.34491553699456	1.46318424573469	1.42294208140858	2.36234099546936	2.35084744112488	2.90621127367887	2.76238863747195	2.35248335537306	0	2.317268204483	0	0.807223792808693	0	2.83363057300905	3.44517135320864	2.63171332359526	3.15480151158279	3.25626053518845	3.26024227770446	3.27402520823847	3.2604874757989	2.81820638296502	0	2.70292354743982	3.27249423858635	0	0	3.14558108638689	2.34428836714174	0	2.07378814069136	2.76607246587463	2.95529925412419	3.69839860849116	2.58809089272997	0	3.65407885242791	0.725476842252473	0	1.75855457376777	3.29996529375362	3.13098980696074	2.05260187328396	0	0	2.30822517409785
ENSG00000035664	DAPK2	protein_coding	1.43341377359867	1.2131294420195	0.950939503316855	1.06917307421532	0.856453152770118	0.871358878405352	1.10699443324346	1.34319476649744	0	0	0	0	0	0.418274720026956	0	0	0	0	0	0	0.501961322317789	0	0	0	0	0	0	0	0	0	0	0	0	0	0	0	0	0	0	0	0	0	0	0	0	0	0
ENSG00000035681	NSMAF	protein_coding	2.89033602943981	2.92341958418701	2.95034811741616	3.03972175058155	3.01049683936788	2.94810101145984	3.05157035705092	2.96433316568311	3.25330210014087	2.77401087921527	0.35709175608106	3.00638555698944	0	0	3.38342071975509	3.51421286035055	0.329796708544159	3.02033802422758	0	1.71508067232579	3.00762837391961	3.38476960147556	3.00503804129266	2.79629844875937	2.98939163803825	3.78965270544905	3.47932458601093	4.21385327369107	2.97833862904168	3.13717353571207	0.759387617288541	2.16465670830129	2.2660387748627	3.22644046061726	3.4044999599315	2.10097224815967	0	0	2.89512252262056	3.16105617168145	3.61109105957806	2.16664821468495	2.97653627437246	2.537861484594	0.795587528845974	2.80212875759164	3.38751713759364
ENSG00000035687	ADSS	protein_coding	2.98763792063031	3.01336193468247	3.40547193026254	3.45898382586067	3.36407914533531	3.39198939193523	3.23591105192346	3.1289410732758	1.66867116603546	2.62968366363716	3.31483317073124	0.745437789228417	0.821002832830007	2.43403476209671	2.36886993495509	2.22509873237717	3.30659679376253	2.78290318549165	1.70305078802512	2.00480239999838	2.55439822669603	3.13310281110158	1.75118398315673	1.63740776428288	2.30338011557626	0.990042931089289	2.20443520368706	0	2.21555991960873	2.74590692879836	0	3.37068685892268	2.70221199459678	2.78439898670534	2.88759283684611	2.96504139097251	3.72608314422123	2.89873043629074	2.84078012833526	2.8435871202048	1.70449770548442	2.17547211435746	2.58558609841823	0.879350648832921	1.95044703832041	2.21691410885441	2.01877628421208
ENSG00000035720	STAP1	protein_coding	2.29306970235157	2.54507352414792	2.58724565195117	2.54982741131185	3.07633660056912	2.97718509851409	3.08414481186283	3.26447724300853	3.29267395997085	3.69042528656937	3.02555668749656	4.03806430057681	2.21191899005478	2.84325326944145	1.28820684511773	0	3.05539810808515	3.95354829477107	3.09404950464423	1.60578166679794	3.06041295108437	3.59400169883913	4.09986830254107	2.73523699162908	0.911080148562296	3.28769621726725	3.12621138168349	0	2.82971418620792	1.29521019468776	0	2.12180781468513	3.17143712942868	1.38602830061686	3.22160560451011	4.1259930522444	0	2.93493310313849	2.94650054809838	0	3.67551129037256	3.2566765360992	2.5730077390435	3.26500731198464	0	3.9669066003679	3.26501065363919
ENSG00000035862	TIMP2	protein_coding	2.13618064859636	2.08898862693575	1.50392183440014	1.64461863763972	0.781694827721379	1.3929073146838	0.492192220844015	0.366600287195095	0	0	0	0	0	0	0	0	0	0	0	0	0	0	0	0	0	0	0	0	0	0	0.792009563772487	0	0	0	0	0.455043780966988	0	0	0	0	0	0	0	0	0	0	0
ENSG00000035928	RFC1	protein_coding	2.78066343119901	2.85173478856052	2.80142212204788	2.93360327621354	3.27238906583087	3.20613944352528	3.16101067563312	3.09494678014559	3.56426329387158	1.21252353699445	3.12898821287736	2.87148372389498	1.85501741893227	0	3.24485996054435	2.8439353960282	3.00908229116844	2.81439048143237	2.78235078804634	3.03319893398666	2.13619703352184	3.39041569962471	3.37264923531105	1.215732028342	3.11800312390533	2.65337776974968	2.39332773809248	1.54397497111241	2.35993238654236	3.23001981314621	1.84967376785047	2.42584193089485	3.58440499780583	3.36223613726046	1.40469269630582	2.90111688407519	1.98748774889299	3.33409234163604	3.55163455352133	0.421546821827432	3.04967453149809	3.40601592847709	2.22696046034177	2.8126817655078	1.50939297235766	3.29834353943572	3.34900789722783
ENSG00000036054	TBC1D23	protein_coding	2.58150678190396	2.65789028946901	2.807157893107	2.86027869693905	2.7976378961163	2.80192007043064	2.59748905867597	2.63176175517598	2.16149096832943	2.65658354796175	3.73990390438832	0	0	2.69684013533994	2.70908774714448	2.95219868601988	2.19206097681839	0	0.328798659605679	0	2.81812311042971	1.97001515329317	0	1.44295028645155	2.98391016028621	3.22846109870555	0.3503151183082	0	0	1.44710939898613	0	2.13235398522547	1.34607888729537	2.40827106858436	0	0	2.36547580822787	0	2.18165602053516	0	2.2259881758551	0.302153255501068	2.88292679166152	2.67824104001914	1.46478898725149	2.08511566519746	0.517531138142848
ENSG00000036257	CUL3	protein_coding	2.68713965645326	2.75043757579693	2.94175654198923	2.95829111729531	2.88707036114714	2.93050101659847	2.88213418548844	2.81564965443564	2.71317090322735	1.53802962726752	0	1.35841199900252	0	0	1.47164444443029	1.68268613748644	2.87998729103253	3.13020980485443	2.14573363160531	2.02949508432969	2.62333132234354	1.85254484464833	2.86922665243783	2.65817686416391	2.10031737700815	2.62805821886958	2.96566040717773	3.23212288842764	2.255632076105	2.29025197597152	0.936142142341626	1.74047577078658	1.56466489112698	2.281826508724	2.53096429737179	2.46682307722064	1.85105745516543	2.18398072559297	1.63469348522023	3.02666456585493	2.01165584401938	3.13816301077216	2.72541698114883	2.79719583775771	1.62089946579583	2.18782121967077	2.38206545620891
ENSG00000036448	MYOM2	protein_coding	1.53595157406287	1.44969074988855	1.05944099204704	0.989014972833173	1.36926648188461	1.46457284082325	1.23365722859852	1.06357458872487	0	0	0	0	0	0	0.435610971897889	0	0	0	0	0	0	0	0	0	0	3.07251605240169	2.83823764475534	0	0	0.504492220696781	1.12808513638604	0	0	0	0	0	0	0	0	0	0	0	0	0	0	0	0
ENSG00000036473	OTC	protein_coding	0	0	0	0	0	0	0	0	0	0	0	0	0	0	0	0	0	0	0	0	0	0	0	0	0	0	0	0	0	0	0	0	0	0	0	0	0	0	0	0	0	0	0	0	0	0	0
ENSG00000036530	CYP46A1	protein_coding	0.660469441030817	0.903073096211839	0.101542099147942	0.105597786785641	0	0.0986400196270747	0.0518544780566861	0	0	0	0	0	0	0	0	0	0	0	0	0	0	0	0	0	0	0	0	0.45887120633903	0	0	1.01638576721829	0	0	0	0	0	0	0	0	0	0	0	0	0	0	0	0
ENSG00000036549	ZZZ3	protein_coding	2.70784572573036	2.71642905919662	2.85661424456316	2.94246711284494	2.83891424107954	2.75897224119585	2.55501721706446	2.53655323247829	1.08429805121302	2.27273626304378	0	2.277734723904	0.516942239739947	0	2.23094385926009	2.81459459266679	1.86086293716496	0	0	2.07177528752578	1.40940826195553	2.00533380052277	0.971852913530333	3.32852146603249	1.79289394603617	0	2.26116398269149	0.295415773473581	2.36602107841002	2.46385995873644	1.03120504004146	1.8657620423768	2.67672278177545	2.57050937710965	2.75469257336699	0	3.42669163354516	2.40375201068598	2.05700585888418	0	1.16757358397041	2.81237355278672	2.52642707366017	2.64501328850313	2.09013807270124	1.61676659252419	1.84131847373929
ENSG00000036565	SLC18A1	protein_coding	0.659383096743122	0.441332027065085	0	0	0	0	0	0	0	0	0	0	0	0	0	0	0	0	0	0	0	0	0	0	0	0	0	0	0	0	0.928580290304045	0	0	0	0	0.564324084615415	0	0	0	0	0	0	0	0	0	0	0
ENSG00000036672	USP2	protein_coding	0.698238640304506	0.744704716405248	0.52533461515207	0.244607537277217	0.441277924477821	0.515489080419661	0.81213580613712	0.540116569497718	0	0	0	0	0	0	0	0	0	0	0	0	0	0	0	0	0	0	0	0	0	0	0	0	0	0	0	0	0	0	0	0	0	0	0	0	0	0	0
ENSG00000036828	CASR	protein_coding	0.181024132973194	0.267748131558929	0.115526203312171	0.0641697698290574	0.0662885309978641	0.239932141745452	0.0863910430389822	0	0	0	0	0	0	0	0	1.6991789419441	0	0	0	0	0	0	0	0	0	0	0	0	0	0	0	0	0	0	0	0	0	0	0	0	0	0	0	0	0	0	0
ENSG00000037042	TUBG2	protein_coding	2.54769949379111	2.62276581590752	1.72059735992033	1.4603764337139	2.07552831842522	1.9593301484057	1.88506052762264	2.26640366056049	1.34481349007711	0.611748244701527	0	0	0	0.708800039149169	1.53134015418672	0	0	0	1.34450191090982	1.20271403449739	1.36388531203393	0	1.38060317534453	0	2.06533878090577	1.58781434379077	1.17244804600023	0	0	0.5793504645053	0	1.51020552621052	0	0.697109233542428	0.552456220194069	0	0	1.14348464941001	0.597921017985628	0	0.755058046385694	1.20390588831523	0.488822908674167	0	0.834636145464735	0.48893782541069	1.73581001669597
ENSG00000037241	RPL26L1	protein_coding	2.16753228157192	2.33073468081075	2.85175417979594	2.90840505399001	3.10015782466859	3.15799912135157	2.94423287134766	2.75989236173815	3.44208351602344	3.5162988877576	2.77979886312206	2.91022967767748	4.10248675048258	0	3.2596883323566	3.4924045939847	3.36197799831023	3.59116145135421	3.52873536877045	3.17937751610651	3.76446363837873	3.0407376623367	3.12927073465421	3.54979930451535	3.74829190454099	3.22341944370002	3.17417261500571	1.4935994613625	3.04281277214597	3.33011850933762	0	3.74523736533844	3.50182892307193	3.51200075861278	3.63905856848572	3.42518454194118	3.95914004119726	3.00357845507204	3.5234253415342	3.91926240753328	3.50216625157174	3.34265741066319	3.62788265654381	3.90086100593164	2.44535149772379	3.21425587014152	3.6300024020692
ENSG00000037280	FLT4	protein_coding	1.75278513687871	2.06692352574005	0.0385454075822833	0	0.592488952922019	0.534770946958888	0.765375030108967	0.152908530357392	0	0	0	0	0	0	0	0	0	0	0	0	0	0	0	0	0	0	0	0.299249764473166	0	0	0	0	0	0	0	0	0	0	0	0	0	0	0	0	0	0	0
ENSG00000037474	NSUN2	protein_coding	2.97839284660028	3.03626888543703	3.52071244318311	3.48076868164214	3.46802458026504	3.41905837264731	3.42122342719068	3.25510630885489	2.15312882849053	3.10344849246611	0	0.606298651461783	0	0	2.87923133975006	1.83209441132688	2.80794954132695	1.55194939483103	0.867783953070995	3.06404101436443	1.96779157930374	1.67818625556306	2.59898381367196	0	3.2419844095895	1.52019534071314	2.20230241048007	0	2.80524140091278	2.46388934733991	0	1.9494100408567	3.26725286071354	2.21284336224665	1.79977866422084	1.68439814893006	0	1.19395071438493	3.05815962692069	1.17590680124743	1.56124928339444	1.78131626211134	2.06946320300191	0.834835016584139	2.33910345899215	1.49704375927288	2.2018279832794
ENSG00000037637	FBXO42	protein_coding	2.53888968772241	2.5111925087686	2.41905196499939	2.41828660262659	2.41925744577026	2.3723483679017	2.38755143753969	2.38074918078985	1.99044480942805	1.548088898013	3.28501581573351	0	0	0	1.64098550847984	0	2.3726209915483	2.46326790278949	0	0.219819156227835	0	0	2.61184751855633	1.95604738470735	0	0	2.09989801530968	0	2.14016763061071	1.21826781454869	0.629103606603271	0.228264893304526	1.15237180026886	0	3.48512861924798	0	2.57177625428906	0.697658062090926	0	0	0.727591703258013	0.750183893139139	0	2.55147245454468	0	2.86240293575493	1.36957072130318
ENSG00000037749	MFAP3	protein_coding	2.33803803790609	2.34456217768378	2.69534830162957	2.77744696739044	2.69547101225281	2.61481361977899	2.47544271375881	2.59222004145171	1.138474597298	2.85487230839943	0	0	0	0	0	1.38268589020266	0	0	0.703764259329569	1.0670247801685	0	1.72348774530184	0	3.52116667362654	1.80159598721023	0	0.735873560584255	0	2.89769754492813	1.35202861181338	0	0	0	0	2.00720867376716	0	0	2.23298110749567	0	0	0	0.830046985288031	2.98132841152912	0	1.15989316441758	0	1.59769924564303
ENSG00000037757	MRI1	protein_coding	2.81227421245802	2.83465245098607	2.25856694632276	2.16072958738914	2.40362187921422	2.43931826207054	2.52413107941749	2.39272420037803	0	0	1.77931923773845	0.534154026891741	0.842848501697559	0	0	1.28122730493849	0	0.506174698715131	0	0	0.994266688691826	0	0	0	0	0	0	0	2.0180711929108	0.510919506714524	0	0	0	0	0	1.11627270162251	0	0	1.10988530257746	0	0.459483038453255	0	0.97078423819746	0	2.88289711421702	0.426598489496406	1.82043627158968
ENSG00000037897	METTL1	protein_coding	1.96843712561166	1.94337557661462	3.23979061148494	3.1314188567823	2.92862002611655	2.983030927527	2.68151858877652	2.45124242505498	3.20058191875378	3.33864270277007	2.78963250646741	0	0.947619865585644	2.84338266959662	3.13259461932696	2.74050785437471	2.58670061179244	2.39518976562124	3.07581558285383	3.5542439943899	3.31060382814099	3.26508010497166	3.18420367738072	1.90340504343186	3.78879646719507	3.60188337055372	1.12150615615306	0	2.26305464597525	2.97378499145751	1.83240730107985	2.20357858562407	2.7928433922909	3.41274879824621	3.12182196778168	3.31176999039309	2.37505455209106	1.54589760744882	3.0239610940454	0	2.29424166251594	2.2188092259552	0	3.43989717387429	3.607258279217	2.52036631884782	3.05001142712053
ENSG00000037965	HOXC8	protein_coding	0	0	0.0946928055840144	0.482414620472209	0	0.0919664141333083	0	0	0	0	0	0	0	0	0	0	0	0	0	0	0	0	0	0	0	0	0	0	0	0	0	0	0	0	0	0.612101607197852	0	0	0	0	0	0	0	0	0	0	0
ENSG00000038002	AGA	protein_coding	2.87427104052298	2.8182294092754	2.25747877447856	2.24038389060065	2.60391459251051	2.62332845552197	2.79461584569614	2.88846162503364	3.55629100492245	1.14016750867815	0	0	0	0	3.13331502808143	3.56729664490761	0	3.48346943959726	1.80905861076306	3.44098662552048	1.54869252422437	2.66208510287895	3.84614973806996	2.94869984365896	3.33785660030799	0	3.71748328016677	0.631542459967495	2.24901195674361	3.26573225672461	0	1.23694493790157	0.644525144485995	2.78323554336863	2.09139893949703	3.3820627998304	2.86030829690114	3.43528924553108	3.20996506127508	0	2.67649679959769	3.30423670028743	3.04613369896585	1.91429300847532	3.01480643034573	1.74002113668732	3.70615388967481
ENSG00000038210	PI4K2B	protein_coding	2.40515611428296	2.50575342051203	2.63753887785425	2.7531967024234	3.10705464996004	3.0561258410384	2.99657699243183	3.03856911872343	1.25795397756681	2.46000581819185	1.58590340550472	1.63571495571144	0.581050813500555	0	2.75503525195548	0	1.87833645911436	2.23464501874484	0.254774227584464	2.58306106098334	2.4423338948754	2.17661112102637	0.253156717442548	0	2.54648825208326	2.01739534319883	2.10938496087471	0	2.53559834445996	2.29817380016419	0.698174184588132	1.60178241768406	2.99303627351466	1.61923121469007	0	1.90660207860943	0	1.99412131980142	1.50995672269941	0	1.68107071299271	1.7447229906125	0	1.60688258338374	0	1.08004532953174	1.9874277221508
ENSG00000038219	BOD1L1	protein_coding	2.71847691943606	2.77147149397642	2.86203504233641	2.9083151937413	2.84006139498441	2.61252675236373	2.62178771093836	2.6633572213601	2.94713947375159	1.96255085830462	2.67987184566329	2.79411024657067	3.07177178715659	3.59123421094908	2.52757198379731	2.28956881927747	2.65705719004886	2.47672592530266	3.15546275772248	0.242161582625317	2.05156397228159	0.577160213932389	0	1.482820547653	0	2.6568038276781	1.8305101684786	3.35483222093588	2.95661791393531	1.37071884177801	0.671163315925962	2.97162137362065	1.87295496370872	2.5884194403979	2.49425576803542	0	2.08032377368158	0	1.88119904818428	0.650312113258422	1.09601520862608	2.51615366779457	2.72254840249296	2.0012353428492	2.42833505686776	2.14290221390433	1.20250308338688
ENSG00000038274	MAT2B	protein_coding	3.29919821582563	3.38118210910228	3.26189782180587	3.37405717285021	3.45007487446328	3.4284996454274	3.22825472747891	3.29224429443506	3.35387810808789	3.34770021245297	2.47507156089918	3.4352022532994	0	0	2.57522852675606	3.59161397140861	2.95822296151462	3.08034310094156	2.57480191806595	2.74405714490488	3.33478763474352	3.35718143154091	3.44327443063152	3.36200105427622	3.07144154368482	3.50892230050372	1.34532007050295	2.25487724516745	3.46579339979871	3.23900622217528	0	3.42000520507513	2.94585154232593	3.58026746648814	2.82943519756865	2.20099493181971	3.71346732749284	3.23213509257274	3.32768699184544	0	3.24718406454018	3.53229314286241	3.47406356099958	2.98850073304862	2.86646092341352	3.21010584687426	2.17405778201156
ENSG00000038295	TLL1	protein_coding	0	0.0617201190456375	0.0450041312387035	0.0469237478910349	0.201617365794902	0	0.618481284399098	1.43900147243525	0	0	0	0	0	0	0	0	0	0	0	0	0	0	0	0	0	0	0	0	0	1.81900935904536	0.689312450380045	0	0	0	0	0.37774092159132	0	0	0	0	0	0	0	0	0	0	0
ENSG00000038358	EDC4	protein_coding	2.99049786131399	2.99286285178675	2.9994399142083	2.91823306605868	2.9267243718069	2.86162451134816	2.95386017875815	2.85288070607454	0	0.576957712853569	0	0	0	0	0	0.821666198484048	1.43322924548066	0	0	0.292020592542623	1.20128458751642	0	0	0	0	0.362212839657845	0	0	0	0	0.75892248411599	0.478955360002844	0	0	0	0	1.72073560246483	0	1.63912609227899	0	1.4365078031959	0	0	0.556656791949865	0	0	0.292178707340738
ENSG00000038382	TRIO	protein_coding	1.68756110612458	1.634222455688	1.81984883617396	1.99579702393741	1.65207014262748	1.76219216228153	1.75736131724732	2.05512610709808	0	0	0	0	0	0	0.438039969827246	1.31947345278627	0.845595933041687	0.502400782784712	2.53317447015387	0	0	0	0	0	0	0	0.701499873601461	0	1.20758563049074	0	0.42684466559547	1.09199837631728	1.83415140361706	0	0	0	0	0	0	0	0	0.488255501547607	0	0	0.284207058741124	0	0
ENSG00000038427	VCAN	protein_coding	2.58393324852396	2.65155267637817	0.346017954155135	0.792965055120983	0.397632238409445	0.871160074173013	0.0644475186500183	0.152189515632289	0	0	0	0	0	0	0	0	0	0	0	0	0	0	0	0	0	0	0	0	0	0	0	0	0	0	0	0	0	0	0	0	0	0	0	0	0	0	0
ENSG00000038532	CLEC16A	protein_coding	2.47313877745527	2.45615840738684	2.58689437041599	2.53733664343135	2.64598875704222	2.54965127968204	2.70622565182026	2.91803745010917	1.78192352476643	2.28602336542732	1.10894417791198	0	0.435468110141345	0.463862284120696	2.54988244673022	0.19925860327021	1.01660059535989	1.19566260806488	0	0	1.02625822146605	0.453901289654843	0	0.590108797234383	0.47436959866398	2.75216071314127	2.44309130264204	1.23466601635596	2.71757604698397	1.25219233590179	0.770828396916132	0.614966433360023	2.45510883571826	2.56698320118125	0	1.05983969661007	2.34851090769984	1.22365575573448	1.43333559411603	0	2.66403323123934	2.46726900024452	0	1.26690271932538	1.59003065530033	0	0
ENSG00000038945	MSR1	protein_coding	1.01933717372198	0.696366189063236	0	0.0452694844294881	0	0.115717417315793	0	0	0	0	0	0	0	0	0	0	0	0	0	0	0	0	0	0	0	0	0	0	0	0	0	0	0	0	0	1.01470735812971	0	0	0	0	0	0	0	0	0	0	0
ENSG00000039068	CDH1	protein_coding	0.808920422851333	1.66653540479436	1.44484031009224	1.65698260439126	0.998401868562229	1.04481111227152	0.779363245926536	1.74244685842435	0.372996169421531	0	0	0	0	0	0	0	0	0	0	0	0	0	0	0	2.55616914606724	0	0	0	0	0	0	0	0	0	0	0.430756489136558	0	2.63392744646457	0	0	0	0	0	0	0	0	0
ENSG00000039123	SKIV2L2	protein_coding	2.56829181941656	2.70655616740409	3.30896460194998	3.37551272732889	3.28600221452923	3.24720026831122	3.08703487574693	2.92550694837768	1.80143616367565	3.09549744244704	3.15847439236391	2.30801522442594	1.13140377805154	2.0354255182638	2.775918207619	2.26453496264541	3.04417481343647	1.97213779984136	3.07526844393932	2.44571024116547	3.05833621955039	2.38590135854237	3.38162741391502	1.89453236416611	3.47998705800072	2.45047330206743	1.43633561369866	3.29747033513417	2.72311302842526	3.04892387276382	0.736260610373438	2.653722659218	2.04908248280138	1.90654508187586	2.27469742974749	0.760123617005085	3.07235693337733	1.90996391527069	1.37047728383986	0.638150357949341	3.58506217579479	3.26840450184771	1.89323741259661	1.96084682458187	1.48428003728179	2.30908458666068	3.63377185586648
ENSG00000039139	DNAH5	protein_coding	0	0.0292713178141266	0.0966507904520008	0.263282626230759	0.103716467012912	0.171019214068643	0.0301965709535821	0	0	0	0	0	0	0	0	0	0	0	0	0	0	0.27672577261956	0	0	0	0	0	0	0	0	0.443431655985577	0	0	0	0	0	0	0	0	0	0	0	0	0	0	0	0
ENSG00000039319	ZFYVE16	protein_coding	2.11724575660712	2.22055736330554	1.92270130162815	2.04651452132693	2.09394888930375	2.01825451130489	2.02256527444751	2.24142396370233	0	0	0	0	0	0	0	0	0	2.88865740101825	0	0	0.565180845392891	0.623510891127451	0	1.97502563003498	0	0	0.997768958597449	0	0	0.6416239199882	0	2.27415736623877	0	1.44628804652693	1.3910127358664	0	0	0.860179952880088	0.498206349049006	0	0	1.37406618344608	2.64946386435644	2.20445421112033	2.69319818301782	2.46935198452552	0
ENSG00000039523	FAM65A	protein_coding	2.39756163056403	2.3721493847908	2.14053185137813	1.98759213720285	2.15777886348577	2.16045748273096	2.1141615537116	2.04567358563428	0	0	0	0	0	0	0	0	0	0	0	0	0	0	0	0	2.85639483691787	0	0	0	0	0	0	0	3.33033883415479	0	0	1.25647740135362	0	0	0	0	0	0	0	0	0	0	0
ENSG00000039537	C6	protein_coding	0	0	0	0	0	0	0	0	0	0	0	0	0	0	0	0	0	0	0	0	0	0	0	0	0	0	0	0	0	0	0	0	0	0	0	0	0	0	0	0	0	0	0	0	0	0	0
ENSG00000039560	RAI14	protein_coding	0.969588578995677	0.895449992973505	1.3446567296911	1.51235555708849	0.749426515960568	1.38056732970314	1.35928581755205	0.216563086920988	0	0	0	0	0	0	0	0	0.666544616430988	0	0	0	2.7482900465976	0	0	0	0	3.22253085081796	0	0	0	0	1.09333005755622	0	0	0	0	0	0	0	0	0	0	0	1.27836971426442	0	0	0	0
ENSG00000039600	SOX30	protein_coding	0.846510838846305	1.26810302507669	0.495480410576627	0.349533564361531	0.786846825710135	0.623951558650168	1.05126849031445	1.2517881578729	0	0	0	0	0	0	0	0	0	0	0	0	0	0	0	0	0	0	0	0	0	0	0.974516391879559	0	0	0	0.963986916401657	0	0	0	0	0	0	0	0	0	0	0	0
ENSG00000039650	PNKP	protein_coding	2.98214497890102	2.94125977933953	2.78078750047753	2.6172157823694	2.71244707451935	2.69024727029443	2.9024943545513	2.79808562762947	0	0	0	0	1.10292473433127	0	2.81762026384205	1.71769023622152	0	0	0	0	0	0	0	0	0	0	0	0	0	2.28819069145539	0	0	0	0	0	0	0	0.548356082870676	1.7362623831473	1.35832916290372	0	0	0	2.26786753755521	0	0	0
ENSG00000039987	BEST2	protein_coding	0.411642213391205	0.362174143258306	0.117400618518075	0.122005486714137	0	0.279079136684399	0	0	0	0	0	0	0	0	0	0	0	0	0	0	0	0	0	0	0	0	0	0	0	0	0	0	0	0	0	0	0	0	0	0	0	0	0	0	0	0	0
ENSG00000040199	PHLPP2	protein_coding	2.11788972976405	2.16352976958526	2.6835987547211	2.66364187407146	2.5551799870559	2.40586874578004	2.37900986044828	2.40872576140197	1.76772858927744	0	0	0	0.423213935119027	1.80612896965695	2.06689357397946	0	0	0	1.19081579737662	0	2.65496408737744	0	2.62359280126352	0.858526255156022	0	0	0	0	0	0.957399455572336	0	0.17529532028143	0.667610342190454	2.35091993114313	0	0.263574494071181	0	1.62891852873822	1.06129225280562	1.46528888050675	0	0	1.25748814160091	0	0	0	0
ENSG00000040275	SPDL1	protein_coding	2.14391472397689	2.35609098830494	2.43146796224174	2.51893878552551	2.86220479485209	2.88841626481712	2.9937133054373	2.8861997901996	3.45105168445525	3.14714581818786	0	0	2.2285820404276	1.72856429411411	2.19150642691164	3.65381624777575	1.05197058681524	2.96044295561235	0	3.2697454852664	3.27770505404856	3.01887635982614	3.39034007348803	2.84200320426455	2.84473100166	2.86121759999243	0	3.68272836302241	2.88900809480305	3.60354042308597	3.01286330990185	2.07678516532615	3.315472214976	3.36420950609642	3.71581210577949	1.82276510946288	2.50432358095589	3.53926633121257	3.06555210223948	2.30419365720286	2.35833873260685	3.183133986794	2.14965030054557	3.50739779342007	0	3.67153433929176	3.64743514251444
ENSG00000040341	STAU2	protein_coding	2.20050987195406	2.21591490780081	1.8846082631115	1.90451473638661	2.19362846117427	2.11248005984561	2.67362848914499	2.81132931937221	2.25400064020203	2.68283250915065	3.31809743661934	1.84392162262661	0	0	0.224669657278759	1.86713398019977	2.04468805350826	2.82275555763718	0.556397237459765	2.98294539530136	2.95561247618696	2.22171030566415	1.51312100869218	0.46524129087858	3.07178833178415	2.00850949493624	0.979944764656702	1.99361024681629	2.67665475580192	2.05959395738597	0.628586310656603	0.648553424118355	2.04738222681708	2.40605872237931	2.02946776638081	1.23617357537051	0.947531253931069	2.14691879383998	2.43020417938813	0	1.53436010045206	2.49600566891987	2.03386588419699	2.648989088357	1.54585836038127	3.01046851387107	2.82643265815301
ENSG00000040487	PQLC2	protein_coding	2.08040824025713	2.11871195696635	2.27586724722517	2.13810814967668	2.29714539289502	2.33898243981119	2.31834297788427	2.31060334792737	0	0	0	0	0	0	0	0	0	0	0	0	0	0	1.3937291292413	0	0	0	0	0	0	0	1.07532249870342	0	0	0	0.562350915023085	0.688642581789382	0	0	0	0	0	0	0	0	0	0	0
ENSG00000040531	CTNS	protein_coding	2.34326754353585	2.39168047531847	2.94617809524126	2.90672080157928	3.01821220415343	3.09746951268945	2.96190252280216	2.97327224900143	2.23259408153641	0	0	2.99816421334162	2.23258366052701	1.15914253893944	2.61662858973899	0	0	1.27788228498198	2.52950825592254	2.10778779245888	0	1.80379777135324	1.05091687295203	0	0	0	0	0	0	0	0	0	2.23086701873417	1.19327648587931	0.490677193418849	0	0	0	3.37324214851538	0	2.2086209006347	0	0	2.1620374347599	1.8300891549878	0	0
ENSG00000040608	RTN4R	protein_coding	1.4491789599816	1.31406094989967	1.26632198140053	0.520267004498284	0.978549760912877	0.82702613470503	0.384014745298316	0	0	0	0	0	0	0	0	0	0	0	0	0	0	0	0	0	0	0	0	0	0	0	0	0	0	0	0	0	0	0	0	0	0	0	0	0	0	0	0
ENSG00000040633	PHF23	protein_coding	2.51787304852903	2.62912475403677	3.25541324202799	3.18670078029135	2.99230025555777	3.08278956938882	2.94086254327222	3.00128353595622	1.76419883158116	0.854672818082769	1.88814610558091	2.29978378931681	2.0198827584732	0	2.78375463462759	0	0.546374518394836	0.811763049842113	1.67439031276443	0	1.86086593600464	0	2.47581461715799	1.35633846988923	3.15514575795731	0.831132761666923	0	0	2.82406155336013	0	0	0	2.06351331030776	3.02978226308643	0	0	0.620908640490474	0	0.596635793363279	2.79375385577159	0	0.927700246279839	0	2.10727531373618	3.29717447725879	0	3.10875187137912
ENSG00000040731	CDH10	protein_coding	0	0	0	0.287349357732416	0.0944166494442653	0.217927420082771	0	0.127144256999307	0	0	0	0	0	0	0	0	0	0	0	0	0	0	0	0	0	0	0	0	0	0	0	0	0	0	0	0	0	0	0	0	0	0	0	0	0	0	0
ENSG00000040933	INPP4A	protein_coding	3.21262773197172	3.21216858450217	2.62876596655743	2.66504116876302	2.93591796076566	2.79885260741623	2.72543682810759	2.92977985820446	1.47546257280154	1.85417282498803	0	0.267141967327891	0.490457362648072	0	1.46038187588389	0	1.50956250443467	2.0300624802326	2.0633023141074	2.67375413694883	0	2.20967199946922	0	0	0	0	1.12616247233972	3.04427484518881	0	1.59745772476117	0.599026389023151	1.70085888180058	1.54766003242757	2.31269225235976	1.7802929974201	0	2.80470043689117	0	2.60259259170721	0	0.474289776592067	2.34028879198939	0	0	2.64461874292165	1.04017727180249	0.20458636423554
ENSG00000041353	RAB27B	protein_coding	1.94638425046231	1.67264005605552	0.901020944110467	0.815781552945426	0.743862716882009	0.864016648716462	1.15859819840334	2.3805499257888	0	0	0	1.16165816262241	0	0	0	0	0	0	0	1.396107450277	0	0	0	0	0	0	0	0	0	0	0	0	0	0	0	0	0	1.50935030632696	0	0	0	0	0	0	0	0	0
ENSG00000041357	PSMA4	protein_coding	3.12244589485295	3.10256389640879	3.60795015296289	3.6906822720236	3.81328630023956	3.92062015393968	3.52668453993083	3.47685521372064	4.16300700024679	3.91304898610163	4.19357577320911	3.81379903403409	4.17473551922191	2.89339949354691	3.9925194950806	3.90942478499179	3.76858062158464	4.18320508448924	4.13715006071188	4.02978129590091	4.06332901161348	4.16504848284286	4.18229098128754	3.95147874288709	4.30310014417234	4.18839804709617	4.14912344006195	3.62426525574364	4.11294887177247	4.04932043954762	0	4.25000902200457	3.52838899683521	4.02183028099784	4.18674411654601	4.14313129390033	4.04572672784341	3.93374545725036	4.01586298293098	0.587391047446583	4.00423282435139	4.2883735691007	4.10685183326148	4.20931141581404	3.71554274506015	4.34875268790155	3.86505286120434
ENSG00000041515	MYO16	protein_coding	0.560415867193181	0.931218637748304	0.0379503553557475	0.140413690946633	0.0409275341180287	0.0707015934083706	0.0538065247451154	0	0	0	0	0	0	0	0	0	0	0	0	0	0	0	0	0	0	0	0	0	0	0	0.875452331036758	0	0	0	0	0	0	0	0	0	0	0	0	0	0	0	0
ENSG00000041802	LSG1	protein_coding	2.89769000279224	2.92303662714083	3.33234145320212	3.32693732026474	3.15705652398126	3.13791862444453	3.11959529682203	2.99372848337539	3.38740635816709	3.33683358970756	0	2.69390109034654	2.12585683968266	0.527272172572642	2.83683822329229	2.56021856810361	3.30353605862159	3.68670556764456	3.06424682839397	3.15343351161065	2.71689643244587	3.34772428064781	2.96138725859021	2.99649828038193	3.11064500283904	2.86647424981815	1.22956414310074	2.56050907744246	3.31167645587903	3.31594736920602	2.24827751755901	3.35854126500079	2.97151423603764	2.84101132712082	1.768101246249	1.0727033740503	2.55938740717337	0	2.64075452833576	0.74578592132704	2.82874874160877	3.24299844301967	2.51904189036011	2.35751307083999	0.639107453984493	2.72773655410743	3.48538593167441
ENSG00000041880	PARP3	protein_coding	2.62360168687659	2.60075849117409	2.28587170730768	2.16896694440426	2.41940138147957	2.40727016151087	2.52273256610814	2.52801039776322	0	0.593905070292448	0	0	0	0	1.95679423816329	0	0	0	0	0	0	0.779180430763177	0	3.24730347593096	0	0	3.47779299958316	0	0	0	0	0	0	0	1.11916089586762	0	0	0	2.22854074786138	0	2.19418333694954	1.65661781674892	0	2.27949599984072	0	0	2.14169269317951
ENSG00000041982	TNC	protein_coding	0.0646199182690917	0.0539348245502988	2.34197192320506	2.32253733457683	1.82403565722017	2.29757273640399	0.189273786301465	0.674474930514342	0	0	0	0	0	0	0	0	0	0	0	0	0	0	0	0	0	0	0	0	0	0	0.640317744699014	0	0	0	0	0	0	0	0	0	0	0	0	0	0	0	0
ENSG00000041988	THAP3	protein_coding	2.21912981066738	2.27876004218331	2.2579460386686	2.20447462172726	2.20857365049255	2.27472211578421	2.27891238874965	2.17396873524901	2.89409060533	0	0	1.05207123500611	1.04623320136546	0	2.53825239849686	1.87174960463393	0	0	0	2.18237529645845	0	3.43276832854707	0.585397593870124	0	0.389645641428837	0	2.76600434356914	0	0	2.38173309055767	0	0	0	0	0	0	0	0	3.0801867528534	3.52889932368168	0.414322907723977	0	2.55406662182033	0	1.31921639140735	2.67628448608635	0
ENSG00000042062	FAM65C	protein_coding	1.3014294532894	1.23191575412436	0.52159694524861	0.659982132541116	0.613437291390969	0.390125903515452	0.618952961275071	0.542322685223321	0.378748006775231	0	0	0	0.646406098045205	0	0	0	0	0	0	0	1.70528951897992	0.346673882372941	0	0	0	0	0	0.593413708334509	0	0	1.03096463198458	0.710562038489383	0	0	0	0	0.392976104916191	1.8603007149773	0	0	0	0	0	0	0	0	0
ENSG00000042088	TDP1	protein_coding	2.56526885514529	2.61218817355411	2.80723582113734	2.84512633734487	2.8708681671607	2.89455232286048	2.96194937377868	2.87179793090185	2.27389107899945	3.660811006549	3.9960290425586	2.67984666126761	1.61020886819948	3.39632035520256	2.80347111112382	3.46597449496489	3.23846074425289	3.2803047529066	2.49715912358836	2.03931653539336	3.1153398029761	3.63439823118986	3.37826852549061	1.58514340335952	0.93485367557042	3.31576707878944	3.15663522497949	0.382161623410744	3.41739157815043	3.0971514434501	1.17928452698822	3.44498876114006	1.7424617757487	3.57654845175925	1.87728456879468	2.7234899245942	3.69849339843294	3.51698728623444	3.3057168960348	2.68486919360775	2.48283915662399	3.92822320521764	3.06189771732539	3.65187151047909	3.34087969340879	0.285117368405819	3.16373875838394
ENSG00000042286	AIFM2	protein_coding	2.03020731746775	2.02252825337345	2.09485506776005	1.93688521990756	2.5538993555276	2.55068599958989	2.60286256913974	2.59978958061499	1.68370588537057	0.885244866921376	0.403572241524509	0	0	0	0	0	0	0.599207758689634	0	1.86735969954632	2.55197631431593	0	0	0	3.23522275125198	1.65203988586023	2.30564311786286	0	2.32837076046799	0	0	0	0.658627680954792	2.58509267519446	0	0.481790969541532	2.47085376314563	0	0	0.497647423572333	0	0	1.8892079451233	2.16152037425128	0	0	0
ENSG00000042304	C2orf83	protein_coding	0	0	0	0	0	0	0	0	0	0	0	0	0	0	0	0	0	0	0	0	0	0	0	0	0	0	0	0	0	0	0	0	0	0	0	0	0	0	0	0	0	0	0	0	0	0	0
ENSG00000042317	SPATA7	protein_coding	1.42079151248703	1.46362363473497	0.573891763725245	0.698667348132687	1.110558649308	1.29540442029237	1.46702096886062	1.31691506116678	1.98198094663785	0	0	0	0	0	0.275803004061125	2.95646311119567	2.08407114171357	1.75212702153386	0	2.52977377977262	0	2.45016150304097	2.62558444706134	0	0	0.336475009775388	0.286183879955302	0	0	2.25062540771024	1.13905881454872	0	0	2.37016172916247	0	0.400973118188721	0	0	0	0	0	0.244507799327773	0	0	0	1.92081567479582	0.435219208786402
ENSG00000042429	MED17	protein_coding	2.36655020752876	2.31463050829834	2.57537056004361	2.57920908470008	2.57867435577434	2.56933139593606	2.48746471643331	2.44635259545719	1.86453860138258	0	0.390923613693707	0	0	0	0.430991502518035	0	0.470105536078122	0.383165038514842	0	2.69747099222143	1.42498469567104	2.42610490545168	0	2.44699889620823	0	1.48932903444622	0	3.37026572231447	2.94280518962213	1.66584420043346	0	0.519378579651674	1.07955169191702	2.54482051673227	1.68051242495036	0.294027981559461	0.260268771953266	0	1.0945588599157	2.75046674939353	2.77337756073782	0	0	0	2.60397108374396	2.70538151034733	0
ENSG00000042445	RETSAT	protein_coding	2.71493844548971	2.83190729072362	2.46486146380223	2.42665814238361	2.64508085493197	2.59903449396281	2.82558972196148	2.86917779854971	0	0	0	0	0	0	0	0	2.30790939827367	0	0	0	0	0	0	0	1.67006677904527	0.460256111374974	0	0.485480444927237	0	1.19151811480127	0	1.04914991143597	0.496901794709048	0	1.51484728641687	0	0	0	0	0.554049992736975	0	0	0	0	0	0	0
ENSG00000042493	CAPG	protein_coding	2.7236128415735	2.75881795665238	2.58858941858789	2.45883726858319	3.08448377787896	3.17046375746939	3.27790913346585	3.34666794340675	3.66573992600239	3.47053371626867	3.03570235218384	2.95227793107817	4.38532188441842	0	3.55489756522735	2.54353648962189	2.24993368271384	3.6682454898783	3.57919314246257	3.53114078061845	2.52340163291698	1.98720391015681	3.50438882748514	3.75199900040925	4.11239500464978	3.43329967316031	3.8159884496626	0.580039028043633	3.26837076923658	3.29793470078329	1.01462786459098	1.45891567385564	3.61584339127881	3.81616675563417	0	3.96882461046703	2.93128272147495	0	3.00558154885236	0	2.32769568082589	2.80249264737379	2.83310243168832	3.31833792379444	4.03515176170432	2.37465461363144	3.39917692698882
ENSG00000042753	AP2S1	protein_coding	2.93231695751777	2.93440647817419	3.14931359514492	2.95668977625327	3.07980588483059	3.15862589717653	3.26668724345826	3.2216510034933	2.9063322328849	2.55984584030863	0	1.69985613780564	4.179568532969	2.10779206361538	3.10539419364907	3.00387246470277	3.3748150098882	2.44496990866786	2.45107462922306	2.53331689873268	2.89401555108429	2.28972321565403	3.04965119974728	2.9093876884245	2.74541733311498	2.38319881362381	3.1895184328298	0	2.36299334452165	2.98056744068336	0	3.27549584922689	3.13727718737568	3.09130348752762	2.36321082459482	2.36839535489878	3.07909301301414	2.81093642918026	3.38724604853677	2.04458490643826	2.09009440871407	2.99373988243874	2.73199282671533	2.78811186006613	3.29760978068744	3.07686672864202	2.66265924554568
ENSG00000042781	USH2A	protein_coding	0.0551541351419554	0.192580803432371	0	0	0.0529011795248058	0.0766859109494368	0.0900898217568285	0.025500996189467	0	0	0	0	0	0	0	0	0	0	0	0	0	0	0	0	0	0	0	0.267819077067539	0	0	0	0	0	0	0	0.178005673147931	0	0	0	0	0	0	0	0	0	0	0
ENSG00000042813	ZPBP	protein_coding	0	0	0	0	0.223385892966634	0	0.278220987907088	0.459993573804104	0	0	0	0	0	0	0	0	0	0	0	0	0	0	0	0	0	0	0	0	0	0	1.36440417195991	0	0	0	0	0.694225106432426	0	0	0	0	0	0	0	0	0	0	0
ENSG00000042832	TG	protein_coding	1.33055358445579	1.17105784213457	0.275387675165824	0.558867257097668	0.427599289472891	0.561407962163685	0.377549294947815	0.222964816108722	0	0	0	0	0	0	0	0	0	0	0	0	0	0	0	0	0	0	0	0	0	0	0.796371419418697	0	0	0	0	0	0	0	0	0	0	0	0	0	2.72167466816488	0	0
ENSG00000042980	ADAM28	protein_coding	1.26570771570418	1.43204334955738	0.0365607752063679	0.0381358657183484	0	0.246797188101204	0	0.391705497434664	0	0	0	0	0	0	0	0	0	0	0	0	0	0.90662021998814	0	0	0	0	0	0	0	0	0.860837506118759	0	0	0	0	0	0	0	0	0	0	0	0	0	0	0	0
ENSG00000043039	BARX2	protein_coding	0.443234921642382	0.551443802513884	0	0	0	0	0.399793817858942	0.412508548838735	0	0	0	0	0	0	0	0	0	0	0	0	0	0	0	0	0	0	0	0	0	0	0	0	0	0	0	0	0	0	0	0	0	0	0	0	0	0	0
ENSG00000043093	DCUN1D1	protein_coding	2.45023185783062	2.45071035032489	2.59276912462364	2.70409225450628	2.82971351984512	2.79534401667428	2.70499514267214	2.71660556456741	2.86792680408729	3.1905802203166	3.516304015551	0	1.44641463340572	0	3.2305719913988	3.10545862114386	3.00721065490005	3.20900667805254	2.90050380786426	3.18890516700376	3.08661843465068	3.52053251543049	3.32186152580282	2.20435572380465	3.09540853058978	2.90106715199347	2.37095698567194	0	2.98545194073438	2.78929595983892	0	3.20866128565895	0	2.24719655537847	2.278132521008	2.4926576587931	3.27234126327457	2.96791426328931	2.45341732581778	0.36332737092969	2.99629728655979	1.97993062668372	2.99546334759186	3.00943372110155	3.03472440376582	2.32431482600595	3.226547704962
ENSG00000043143	PHF15	protein_coding	3.31135515029118	3.29320627520917	2.80203095723764	2.73886651577833	2.8280053006017	2.70016913835198	2.77925312774687	2.951281754961	0.2664661138862	0	2.03863354005243	0	0	0	0	0	0.824677325279065	1.23614378637421	0	0.763095537517872	1.10173085083388	0	0	0	0	0	0	1.34889797648667	1.86491999022059	0	0	0.460483902894483	2.52325919368075	0	0	2.01467162441472	0	0	2.57995870023662	0	1.24189657681473	1.15079665995183	1.3869741814264	0	0.421189831409525	2.19939755505109	0
ENSG00000043355	ZIC2	protein_coding	0	0	0.438005275809699	0.181842198422985	0	0.170762191087894	0	0	0	0	0	0	0	0	0	0	0	0	0	0	0	0	0	0	0	0	0	0	0	0	0	0	0	0	0	0	0	0	0	0	0	0	0	0	0	0	0
ENSG00000043462	LCP2	protein_coding	3.62086683061745	3.58480559876608	3.25296044114974	3.15314236166259	3.4481948279078	3.38287345400037	3.44418391521841	3.4917396078172	3.23549184974318	3.28997505543598	3.76810464052001	2.69670281420707	1.9780076961577	0	2.47017349425148	1.6366133282683	2.98475362369851	2.81843600838404	3.46311514602204	2.53345497704293	2.49785690940375	3.07472775120948	2.76482456933545	3.34717852920157	2.59872822760857	3.61075312962387	3.45405408211861	1.3100545972952	3.09071171174942	3.00602529948936	1.32701022211951	3.35220887002475	3.37371323838904	2.97089837863387	2.66718992167374	2.31645633070873	2.40087290923024	2.94254625250547	3.27316734578134	2.83823939398736	2.59426522727756	2.39593559062087	3.59519457801066	3.3996287635146	3.25555287053683	2.98903675208312	3.32892216182656
ENSG00000043514	TRIT1	protein_coding	2.57501968072126	2.63273977971384	2.98336832638562	2.99442677908596	2.71376395896553	2.80719545807115	2.80690517833627	2.56133779584069	2.62369392153846	1.41671136784492	0	1.49093732991025	0	0	3.01754171155807	3.54957151355719	3.6736214497303	0.775874358543268	0	2.35511410681531	2.29692612349074	0	3.21653954347256	0.821041178777379	3.2416035728742	0.94718199529168	3.65873461569645	0	0.458498359815123	3.4242627859619	0	1.496138107505	0.598905596808538	0	2.78581950751247	3.90298328608182	0	2.59598557429503	1.51961797247017	1.47236686998427	0	0	3.7852656508699	2.11992786829265	1.77026124521282	2.29753369959301	1.09947115458932
ENSG00000043591	ADRB1	protein_coding	0.295329303629064	0.478102892158266	0.109566558738348	0	0.117455360286155	0.106462053287825	0.150600121136609	0	0	0	0	0	0	0	0	0	0	0	0	0	0	0	0	0	0	0	0	0	0	0	0	0	0	0	0	0	0	0	0	0	0	0	0	0	0	0	0
ENSG00000044012	GUCA2B	protein_coding	0	0	0	0	0	0	0	0	0	0	0	0	0	0	0	0	0	0	0	0	0	0	0	0	0	0	0	0	0	0	0	0	0	0	0	0	0	0	0	0	0	0	0	0	0	0	0
ENSG00000044090	CUL7	protein_coding	2.5563841623322	2.54836984724369	2.34936065827828	2.30401804280656	2.58376259968827	2.5505955483034	2.73388929254098	2.74934217409079	2.06788975035071	0	0	0	0	0	1.79000791843572	0	0.776830617521083	0	0.792226541684912	0	0	0	0.307671644004956	0	0	0	0	0	0	3.00454320401244	0	0	0	0	0	2.3769010126362	0	0	0	0	0	0	0	0.385159181946313	0	0	0
ENSG00000044115	CTNNA1	protein_coding	2.27532815406901	2.13982780728704	3.88452093488729	3.74729391694829	3.30604255521582	3.24716083394643	3.14477428231125	3.33165769918459	2.14393997939194	1.92147798867694	3.34502731265539	2.99988440427232	1.01438667265246	3.94777193802655	2.80405431543019	3.34018445894307	3.09844663270658	3.59759541651188	2.81664968238589	3.61551808987706	2.3811390500467	2.98281914071382	1.17018418205015	3.04905531600921	3.235534264676	3.39296219053565	1.38435864917916	1.71341985588995	2.91843454280415	2.59963425385422	0	2.22462906774398	3.3395331490595	2.78967697651362	0	1.89079136896295	3.24958104530103	0	3.00107547342106	1.59816526637643	3.03610144487889	2.93801444420955	3.32792055675286	3.03088787878645	3.2365950361011	0.218492490463048	1.86997403785368
ENSG00000044446	PHKA2	protein_coding	2.64941636661853	2.6549473618567	2.30398563389943	2.26948395550535	2.23894389397592	2.1554853817392	2.30955142604549	2.16663535719512	2.50822284019182	0	0	0	0	0	0	1.81866379726543	1.33785119369867	0	0	0	1.38998877737425	0	0	2.81610105936067	0	0	0	0	2.72658141797714	0	0.624410731570387	3.20367491330566	0	0.205522884719705	0	2.64052400220014	0	0.896286200668563	0	0	0	1.62958727433417	0	0	0.443200367540368	1.56207463339405	2.38995669843758
ENSG00000044459	CNTLN	protein_coding	0.865528807061456	1.03177542204558	0.275192403304298	0.386994513221595	0.814944027333261	0.9538309317079	0.267570031139682	0.793339457045655	0	0	0	0	0	0	0	0	0	0	0	0	0	0	0	0	0	0	0	0	0	0	0.903237864142877	0	0	0	0	0	0	0	0	0	0	0	0	0	0	0	0
ENSG00000044524	EPHA3	protein_coding	0	0.269645480264029	1.37819575478796	1.6002767559516	0.791958683989144	1.18116208672397	0	0	0	0	0	0	0	0	0	0	0	0	0	0	0	0	0	0	0	0	0	0	0	0	0.731130046914606	0	0	0	0	0	0	0	0	0	0	0	0	0	0	0	0
ENSG00000044574	HSPA5	protein_coding	3.7364677457186	3.67618794877793	4.06791283369194	4.08569143626195	4.13547117924495	4.14406378421352	4.25331225534775	4.22508806031636	3.48289547600281	3.43195389453192	3.64778240334095	2.82263086158321	2.7910339314547	4.09019071740771	4.14312479848031	3.63345783702785	4.11493347268315	3.65984247945038	3.84461495493292	3.8929531501165	3.63237670140615	3.88557108324626	3.17662321509899	3.55628910065654	3.89933435453215	4.0887701633982	4.17206826147969	3.93359949485486	3.54989156290816	3.60905758512188	4.35651069621977	3.36434070829642	3.90623440256731	3.73361346062254	4.00901794729593	2.15359915140827	3.26868178631836	3.92317017837814	4.1508652461733	4.39411549474008	3.97139337385591	3.55348529134421	3.62073482376417	3.82665736611992	3.7992432196848	4.11743186316055	3.70630345995809
ENSG00000046604	DSG2	protein_coding	0.594055240308491	0.706083077922838	1.01231556202833	1.02961084297849	0.920279108531356	1.23185841196369	1.26121302402091	1.73474438096278	0	0	0	0	0	0	0	0	0	0	0	0	0	0	0	0	0	0	0	0	0	0	0	0	0	0	0	0	0	0	0	0	0	0	0	0	0	0	0
ENSG00000046647	GEMIN8	protein_coding	2.60332298309345	2.67701729342552	2.6622092878818	2.66563161268713	2.4644940994367	2.56548996866187	2.41232148732936	2.26802659217738	0	0	0	0	0	2.65126788803821	3.04635309700205	2.50044863219312	0	3.79600222072536	3.62925847367276	0	2.58376788571382	3.36619548503366	3.67510317237964	2.17781205315325	0	0	1.34548105215043	0	0	3.47064964915447	0	0	0	2.10078331524437	2.46937542656127	0.724451785563994	2.73604039737759	0	0.890678715832699	0	2.40318525298301	1.75373204875337	0	0	2.61762202500006	0	0
ENSG00000046651	OFD1	protein_coding	3.25185253742006	3.25138887090185	2.78310590542178	2.74771525866763	2.64541642025881	2.62059790543452	2.47158876200849	2.52522659860888	2.69343340405175	2.71903758470257	3.32279344636256	2.74290962442342	1.68533296524504	3.29117562415067	1.23993919335694	0	0	0	0	0	2.73520296739578	3.06027718481405	1.70833042998932	0.424313602986174	0	3.14381145641551	0	2.72819408455224	2.52004735733959	2.86930249764515	0	0.660457786225589	0	2.60306797481484	2.50041363379705	0	0	0	0	0	2.3206628247163	2.49825336157175	2.10835026913757	0	3.49228365658603	0	0
ENSG00000046653	GPM6B	protein_coding	1.83746618804526	1.94864096353567	1.85593462624332	1.85690200152866	1.4767505224854	1.54807024136479	1.16397382560914	1.25791299173331	0.734123189046264	0	0	0	0	0	0	0	0	0	0	0	0	2.12365927844109	0	0	1.37897959902686	0	0	0	0	0	0	0	0	0	0	1.28726511161555	0	0	0	0	0	0	0	0	0	1.91046126813141	0
ENSG00000046774	MAGEC2	protein_coding	0	0	0	0	0	0	0	0	0	0	0	0	0	0	0	0	0	0	0	0	0	0	0	0	0	0	0	0	0	0	0	0	0	0	0	0	0	0	0	0	0	0	0	0	0	0	0
ENSG00000046889	PREX2	protein_coding	0	0.0757391584984665	0	0	0.0308874731890301	0.053797336845159	0	0	0	0.233100379114457	0	0	0	0	0	0	0	0	0	0	0	0	0	0	0	0	0	0	0	0	0.534873305136139	0	0	0	0	0	0	0	0	0	0	0	0	0	0	0	0
ENSG00000047056	WDR37	protein_coding	3.02924864438604	3.03220723911833	2.66303210470841	2.65145563924636	2.51402073409277	2.43144177753536	2.61960358435214	2.61131123204934	0	0	0	0	0.666901327589249	1.17942135740296	1.74796314101457	0	0	1.23519216334043	0	1.87684109461461	2.15610340087809	2.26174800803288	0	2.31931835653217	1.05913411058679	0	0	0	0	0.964849820999157	0	0	0	0	0.353858665380285	0	0	0	0	0	3.19799038142157	0	0	0	2.65030204001938	0	3.24539773287277
ENSG00000047188	YTHDC2	protein_coding	2.8629705462642	2.81799469006924	2.55457265696933	2.54453808876117	2.69514343946806	2.61541839309457	2.58357962317513	2.50112133259558	0.612066080094375	0	0	1.5348353183195	0	0	0.694212002818609	0	2.71172962949761	1.73161333248539	0	0	2.03899421387313	0	0	0	2.53576005632395	1.79211097606327	0.527707517552889	2.5722368855006	0.953355316315857	1.74401188438807	0.959804301040818	0	0.547863692421155	2.84603558828714	0	0	0	0	2.13635771744756	2.24055392724558	1.7773426453265	1.90702090102691	0.18570411635954	0	1.68878182087602	0	2.47240255936389
ENSG00000047230	CTPS2	protein_coding	2.06948534392266	2.06161515669355	0.990970619723054	1.00148410765799	1.95908956139603	1.94665756005431	2.21819321846854	2.15152658198404	0	0	0	0	0	0	0	0	3.09875028019688	0	0	0	0	1.73472816290811	0	0	2.05993966136126	0	0	0	0	0.381427945588831	1.06524389677904	0	1.61004236750222	0	0	0	0	3.42911216598503	0	0	0	3.31566316309193	0	0	0	0	0
ENSG00000047249	ATP6V1H	protein_coding	2.54138626737326	2.54636459686636	2.29837543773637	2.32195728259779	2.47187359918004	2.5279287179511	2.6178725486027	2.64432972185157	3.37955450499124	2.65990229361927	0	0	0	0	3.08337957514036	1.79563278864149	2.70084285995017	3.17379726325464	1.40023991297425	3.33983998659061	0	2.84797928610801	3.51338529192952	1.71497345706399	1.71704803727471	0	2.88023137366241	0	2.07809679790794	2.27827624239076	0	2.53641250931457	1.98221113279295	3.01738160240224	0	2.53539896907348	2.35230903532034	0	0.766296684671458	0	2.77144488082897	3.21693018490111	3.11093524400988	2.6091296566405	3.25420145437386	0	1.10161213505638
ENSG00000047315	POLR2B	protein_coding	3.18180116107697	3.25753143482751	3.45373814935374	3.53955574917659	3.54647925207574	3.49689213803052	3.41216115246626	3.37821813377919	3.35742948034348	2.96646793819147	3.14950812174061	3.21298560913481	0	1.92484362456021	3.31014695224027	2.5087993847929	3.4463459857788	2.84857291949059	3.40195415983585	3.0578835213258	3.12997503241165	3.14628292346733	2.79265289644153	3.04188868118651	3.11366431926572	3.78668904992525	2.59932661314351	1.48779076356904	3.36517537950102	3.6198751168466	0	3.37584084376033	2.11171354963291	3.33457139488886	2.82878506734141	0	3.84027357426726	3.22530978678831	3.78242152731295	0	1.54584339145573	3.5495289479557	3.44746197731898	3.61166603839318	3.37146051736093	2.97907285605427	3.30487915044422
ENSG00000047346	FAM214A	protein_coding	2.82879302953016	2.86529054480335	1.61312314896151	1.70207858221959	2.20059039339351	2.12899960626428	2.14817204499529	2.41990848494751	2.54194160521123	0	1.97912219781791	0	0	0	2.30756856889336	0	0	0.297496645422827	2.33899547697136	0	0.598165396253131	0	2.38495167779257	1.04217695669079	1.09488400134955	2.97234706633544	0	1.35223960714599	1.25693897550426	1.97750743379812	0	0.869727114553716	0.525445038588611	0	0	0	0.33046802408492	0.519594514766703	1.83060832453236	0	2.70085536182184	0.956087962122582	0.241591198902658	0	0	0	0
ENSG00000047365	ARAP2	protein_coding	2.95902017917904	2.86223673164852	3.39065181406873	3.36281046670102	3.11611583375337	2.91835883098258	2.66182838566859	2.69352156790554	1.0673369125238	0.997686443234575	2.03981174060012	1.83865485167723	0	2.18152390167865	2.35678090370086	0	1.09300427075074	3.276960856562	1.51733319059216	1.32059898341032	2.64897078628349	3.35887663522507	2.05215798607453	1.54488972150504	0.812369302732682	1.85116416913957	1.87730855683388	0	2.7669658707919	2.30833029799944	0.643029618618838	1.40673356704871	0.866470097228597	2.73940577143565	0	0.848254701743801	1.15656767925234	2.68201917919427	2.30341520522702	3.61373422029203	0.399413431571693	1.39991662806568	1.89959661894451	1.48904197172981	2.32847978628193	2.8766437578223	1.02631149904619
ENSG00000047410	TPR	protein_coding	3.34869028384311	3.39447843546216	3.28978211106001	3.36282216112957	3.45493675221292	3.31238806165167	3.41523950601172	3.43448644255446	3.08470295326428	2.63784517552442	3.44974412052504	2.44529929627917	3.11624375901698	2.57685003729414	3.22489710029868	2.41932232176074	2.69372413939864	1.51157037817969	3.34947494933598	3.13128290015179	3.24349112136551	3.14364235784681	3.18614761517931	2.45243340376797	2.97287303083496	2.46723480245034	3.15044771884725	3.43857349628927	3.21558046618183	3.1400884141889	0.829220137576442	2.99678786475582	3.57446099542911	3.5989615711193	3.22821756832492	2.64188970750661	3.10174883752454	2.99490081969434	3.03801402978323	3.91950389805009	3.21599524881014	3.35734398892345	2.66984145008203	3.3439162718612	2.4946151838785	3.01250185919285	3.38246157069649
ENSG00000047457	CP	protein_coding	0.665521857400717	0.907670454892137	0.766442710628166	0.582426708586004	0.369222543180098	0.383210246377921	0.469984849262157	0.551365121053242	0	0	0	0	0	0	0	0	0	0	0	0	0	0	0	0	0	0	0	0	0	0	0.699884347283789	0	0	0	0	2.02259835563203	0	0	0	0	0	0	0	0	0	0	0
ENSG00000047578	KIAA0556	protein_coding	2.32682191778262	2.27421079911014	2.15100906346477	2.17413437047385	2.00924315712956	1.89316427170302	2.07282470522987	2.03493425283155	0	1.49206716653915	0	0	2.57435744344567	0	0	0	1.32735746502008	0	0	0	0	0	0	0	0	1.46549270414821	0	0	0.202438885003251	0.623142580534293	0.847458636409963	0	0	0	0.239185581716472	2.20185893288858	0	0	0	0	0	0.316383507333441	0	1.24498319587002	0	0	0
ENSG00000047579	DTNBP1	protein_coding	2.62633764384484	2.56917899755769	2.26992759528548	2.30423595402152	2.4057441148371	2.52402055599207	2.56207994917701	2.5282589585448	0.808532201607155	0.817303328290905	2.11826204573269	0.808659788690075	0	0.67259865233071	1.31819577944128	0	0.893858408820452	1.31867477704563	2.6263028780619	0	1.83388988898381	2.23129276686211	1.20624606843596	0	0	0.557787917631606	2.5267160022816	0	2.77084585233408	2.06758559739039	0	0.702129609068257	2.36589035095983	2.98365286737605	1.01079739660456	0	0.829032917790365	0	2.94774660313054	0.660487923145769	1.5141926325909	2.96016754309698	0	0	2.15486035918065	0	1.90259396315806
ENSG00000047597	XK	protein_coding	0.676500222395884	0.220615225732441	0.437012400408703	0.423013481192172	0.45909179911777	0.682865188231523	0.281366510241567	1.10437636190573	0	0	0	0	0	0	0	0	0	0	0	0	0	0	0	0	0	0	0	0	0	0	0	0	0	0	0	0	0	0	0	0	0	0	0	0	0	0	0
ENSG00000047617	ANO2	protein_coding	0	0	0.0556110281698632	0	0	0.0539403902378514	0	0	0	0	0	0	0	0	0	0	0	0	0	0	0	0.346554698936537	0	0	0	0	0	0	0	0	1.03076805372574	0	0	0	0	0	0	0	0	0	0	0	0	0	0	0	0
ENSG00000047621	C12orf4	protein_coding	2.27239303305072	2.36625797536869	2.45915924198793	2.54955373126043	2.77257095077801	2.79516656153207	2.64634489133271	2.61947798375475	3.3405766018176	2.18646455935891	1.51645944507483	0.89077144682048	1.24778823025801	0.74961743109454	2.01988174966908	1.96620868666687	0	3.12468039562641	2.70178118759256	3.21973168786192	2.42283460952184	2.14833205224867	0	1.46193923013746	3.02225403624178	0	2.45321513215656	0.443575848588119	3.25672011674762	3.0534409812319	0	2.10304471720984	0.454442079870952	2.64323817889847	1.91992162926746	2.28587468160408	0.445666072925444	0.916376751370682	0.883649575582497	0.996264111533224	3.20479294177815	1.86671956530792	1.01484902251057	0.875440644385924	0	1.5843984345206	3.0159031410691
ENSG00000047634	SCML1	protein_coding	2.66271925751694	2.52013497460541	1.75779748229097	2.02284498656548	1.83692902282793	1.9976324075144	1.04857880854447	1.24546187168419	0	0	0	0	0	0	0	0	0	0	0	0	0	0	0	0	0	0	0	0	0	0	0	0	0	0	0	0	0	0	0	0	0	0	0	0	0	0	0
ENSG00000047644	WWC3	protein_coding	2.82925096049788	2.86640346045308	3.10336823769157	3.02063510406403	2.9533634759755	2.79986717751559	2.88303064486414	3.09117317981997	1.97798787762907	1.85027324244583	0	0.337685204100053	1.2644277786222	1.71852634533068	0.895182498229252	2.64043051156534	0	1.40935950361178	0	1.68510905821477	0.724972829627095	0.307899451772902	3.09532686025809	0	1.5653198919128	1.04814881046817	0.278994792508537	0	0	0.502305768666497	1.12513703196251	0	2.44609362065564	0	0	0	0.350831211799816	0	0.899003333216198	0	0	0.989565966612995	1.43071120565327	2.83305108022681	1.28293998961322	3.33112238090349	2.38913966960781
ENSG00000047648	ARHGAP6	protein_coding	0.335905895765154	0.261170743345398	0.143968845774405	0.116627285524471	0.185177041650421	0.109030073966123	0	0.842460980194987	0	0	0	0	0	0	0	0	0	0	0	0	0	0	0	0	0	0	0	0	0	0	0	0	0	0	0	0	0	0	0	0	0	0	0	0	0	0	0
ENSG00000047662	FAM184B	protein_coding	2.36328146750598	2.4085234160937	1.91832594449075	1.89057104016063	1.8184145450437	1.74153270852632	1.87704620691654	2.0332799074836	0	1.4692166292279	0	0	0	0	0	0	0	0	2.50386716080145	0	0	0.735136713543283	0	0	0	0	0	0	0	0	0	0	0	0.92914371323789	0	0	0	0	0	0	0	2.00609063767784	1.71948751825201	0	0	0	0
ENSG00000047849	MAP4	protein_coding	2.80483910714319	2.81532904355835	3.02684288494028	3.00527896457305	2.98138646972681	2.87280604054782	3.16193585189556	3.21322385954823	2.64173293473439	2.72605810380421	1.0211654489656	0.855916729249817	1.51605290280695	2.12270581869776	2.65578705278941	2.49775099643017	2.32386346048803	2.15010601550906	2.31210043817562	2.95653286794063	2.48344686992974	2.63997875677129	3.12720451774884	2.95963953541149	2.79008690626668	2.19426000208983	0.155390629931653	1.80231786147784	2.70794821892729	2.35054702277594	0.692615340362662	2.43520737116811	1.90633994980185	2.77771577027753	1.22443777422236	0	0.995702012332696	2.47467724294812	2.28500980009586	2.78403963327307	2.68976101035625	3.08998618279568	1.26548681147009	2.39809670261207	2.98679813987951	1.98542573964071	1.77408003620028
ENSG00000047932	GOPC	protein_coding	3.01433978649767	3.05194509424538	3.07657260386645	3.112139637966	3.18134473210242	3.07515168793722	3.01652440401086	3.18511100410475	0.884114444564189	1.81808530015612	0.409081113264112	3.22901114646285	0.707714457370473	3.83847811013646	1.81491492305013	2.75673667529388	2.40393810759072	0.744670063162571	0	1.93357345482895	1.21083018432542	1.15068813060697	2.61733378595785	2.25865579344549	0.656251123797519	2.52560423082189	2.54629826668877	1.97113261786035	1.0070069779723	2.81214639733271	1.10195740328921	0	3.27338583562031	2.30021951433781	2.80615147290897	2.5992094520771	1.17834509004585	0	1.37796053435586	0	1.5999062296154	3.33870578958318	2.53994447271598	0	2.26581424991882	2.40048057303832	2.6904083613348
ENSG00000047936	ROS1	protein_coding	0	0	0.0431827536926155	0.18927684766842	0.0465488707652738	0.0418676789712669	0	0.0638802725366195	0	0	0	0	0	0	0	0	0	0	0	0	0	0	0	0	0	0	0	0.325758721087173	0	0	0.926821172206387	0	0	0	0	0	0	0	0	0	0	0	0	0	0	0	0
ENSG00000048028	USP28	protein_coding	2.47713690435565	2.39383673536531	1.77203631874658	1.83302859544946	2.32324650882159	2.21022070233153	2.80595356708002	2.85704492902355	2.37107068923117	0.844560972200667	3.61089035559709	0	0	0	3.213277458931	1.66264392619188	2.83328973582225	1.55248343786901	2.0472073730123	2.05622543147566	3.20615054720904	0	1.76953879670407	0	3.25744721706636	0	2.16312831983204	0.403916160173377	3.17006256205419	3.16455636157559	1.05049062995757	3.09432032647458	0.414204555731118	0	0	3.25236682899926	2.965712947392	0	0.91267650204476	2.16812104134045	1.73570373247572	2.21376195076222	0.303004191195646	2.00921522198387	1.60835721643198	2.19998316010627	3.33935890346005
ENSG00000048052	HDAC9	protein_coding	1.31714149357187	1.55634673144959	1.45540453246594	1.44871239920526	1.00230935555113	1.14058361892897	1.28159844750195	1.55981434016203	0	0	0	0	0	0	0	0	0	0	0	0	2.03209531307251	0.210347541942028	0	0	0	0	0	0	0	0	0	0	0	0	0	0.734475161357497	0	0	0	0	0	0	0	0	0	0	0
ENSG00000048140	TSPAN17	protein_coding	2.72632775369804	2.6231714129481	3.69020564176512	3.55896906786686	3.03943923508182	3.12453274923918	2.85916199039181	2.79211542403903	1.57826554626702	0	0	0	0	0	0.523314290541274	0	0	0	2.80547891930817	0	0.595167789349648	0	1.78560109315579	0	0	1.59686274658368	0	0	0	2.38317525161039	0	0	2.33460572099862	0	0	0.476910491690367	2.75618573274957	0	0	2.19616953589701	0	1.84934775607626	2.57765986215658	0	0	0	0.514623843999842
ENSG00000048162	NOP16	protein_coding	2.38190068083129	2.32890361241179	3.43919117291613	3.41884842914461	3.1767249425234	3.27136139070672	3.09155801619631	2.71816570896274	3.51272565858508	3.82717165129742	3.64116679527375	3.21741999121687	1.56977546023188	0	3.90284933959635	3.97806384501144	3.88917160578863	3.80689116423886	3.62895181129828	3.98872474302432	3.69153376091487	3.50729379209671	3.72461073990819	4.06812663595635	3.83908245779093	3.66242992107709	3.8038773479051	3.94474406664537	3.67570740606772	3.53505560028342	3.32731271288256	3.75895129753884	4.04565939221801	3.67684305359459	4.05274736741325	3.94151596005292	3.30590133983771	4.00699925573442	3.97303388004306	4.02699662518259	3.52041622564849	3.697143471199	3.89004457714594	3.81626985062322	3.0823037160663	3.67335525762443	3.85103908809313
ENSG00000048342	CC2D2A	protein_coding	0.88239899384909	0.970616557102977	0.453987877256661	0.686168165483327	0.620149157741971	0.476472015271456	0.6325432042404	0.422334702356647	0	0	0	0	0	0	0	0	0	0	0	0	0	0	0	0	0	0.314328293571235	0	0.334331609659402	0	0	0	0	0	0	1.05480281087261	0	0	0	0	0	1.52666955842442	0	0	0	0	0.895642642646753	0
ENSG00000048392	RRM2B	protein_coding	2.27100358231099	2.38455858628577	2.53561621467975	2.62091679884416	3.16955576779966	3.01988051774724	2.9832293760241	3.1435427892322	0.931352821285605	2.79357344650142	3.68789868489923	3.14253414516896	0.673484940804392	0	1.7961254252263	0	1.17311191063288	3.15818317386398	0	0	1.1706026875427	1.11087098304114	0	2.54931898092501	2.4856371934419	0	0.899401616874838	0	0	2.88536507349099	0	1.78064111599384	0.879571761758555	2.6866738325294	2.9929657643669	3.64709132889554	2.61847211447187	3.06358720387056	0	0	0.836158595099394	0.286979730107153	2.22920768804877	2.91029078803422	0	0	0.315499842683836
ENSG00000048405	ZNF800	protein_coding	2.98593377152626	2.91251559806287	2.87661133954933	2.99812900770579	2.95848477621943	2.92098977804391	2.71763093861394	2.64936684136136	2.72263145829598	2.67049670151379	0	3.46516654100322	2.16694673400548	2.38589767156392	2.74476239652892	1.81835359781056	0.344386777209878	2.39549096469151	0.303178778002782	0	2.42414621606877	2.89788009084214	1.41558280209122	0	0.305594847262219	3.02872684319414	2.23681836949156	3.87244623909682	2.48431130274012	2.57010976937543	1.20825933556542	1.88118641004715	2.1349795091132	2.18555463345662	3.19904398880874	2.80377195912427	1.69763612584892	3.24873408840665	0	0	1.46312094091679	2.57187613743383	2.01956101085778	1.39051635887477	0	2.47853796020541	1.47177290912617
ENSG00000048462	TNFRSF17	protein_coding	0.928369630982476	1.08997280555427	0	0	0	0	0.314092054768547	0	0	0	0	0	0	1.04927668162987	0	0	0	0	0	0	0	0	0	0	0	0	0	0	0	0	0	0	0	0	0	2.66967628125095	0	0	0	0	0	0	0	0	0	0	0
ENSG00000048471	SNX29	protein_coding	2.65666707493349	2.59219038962573	1.59208175682962	1.57448431426933	1.86880153289506	1.7434872530893	2.01264113978156	2.11365565937996	0	1.28322823491289	0	0.240692423100247	0	0.781574617595616	0	0	0	0	0	0.311306284664211	2.09495515491458	0	0	0.973408229788767	0	3.00653865401097	0.195170609266726	1.37158519850302	0	2.1251866804636	0.942987287537415	0	0	0	0.932553001534021	0	0	0	0	0	0	2.47692862398457	0.179209374983486	0	0	0	0
ENSG00000048540	LMO3	protein_coding	0	0	0.0934065735742336	0.0671342027547487	0	0	0	0.04969682103546	0	0	0	0	0	0	0	0	0	0	0	0	0	0	0	0	0	0	0	0	0	0	0.585428695077663	0	0	0	0	1.86996336951144	0	0	0	0	0	0	0	0	0	0	0
ENSG00000048544	MRPS10	protein_coding	2.71833855854583	2.78156908149339	3.28662142706089	3.35685746008045	3.35703040487694	3.38706376641101	3.2777611095175	3.1290906284783	3.54618347363208	3.88959162804098	0	3.47637940234217	3.12368262766398	3.159636005248	3.89059863747892	3.85365128257606	4.02672291822401	3.96171479936417	3.67395963185772	3.71431969697884	3.54699375616806	4.0443392046176	3.91845053914611	3.86531668751715	3.91890060842074	4.09360089273506	2.91767709872974	2.34528535715405	3.50112786086659	3.67710650455927	0	4.00035664363686	3.3315917597988	3.88086509759697	3.78180145348638	2.38592111932234	3.63902130629296	3.80630382420242	3.84253451016061	3.19766863767291	3.54063683846194	4.1356866760337	3.86142840969789	3.56574283987174	2.22942268764072	2.54559542013044	2.76083487145321
ENSG00000048545	GUCA1A	protein_coding	0.663607302175291	0.299186528859204	0.131767361032467	0	0.141011657158528	0.128121454169935	0	0	0	0	0	0	0	0	0	0	0	0	0	0	0	0	0	0	0	0	0	0	0	0	0	0	0	0	0	0	0	0	0	0	0	0	0	0	0	0	0
ENSG00000048649	RSF1	protein_coding	2.62378673801839	2.61391334091783	2.52854261181769	2.5894765971999	2.50429094794422	2.38687239804389	2.35216316772138	2.47785369104878	1.72053068284035	1.69879989001817	1.7156752020854	1.8457480300359	2.36937391978369	0	2.7402286497381	0.158900121441869	2.11738405922198	1.65890064180132	3.13208467763693	2.83335833241685	2.35581282212062	2.08893482735801	0.136270417786873	2.89538975036744	1.63816736846364	2.58736412727458	2.31354359107207	2.2697994287128	2.99422268012063	2.76277725385439	0	2.66239188217291	2.31429988362015	2.11016718936302	2.78775434537444	1.76326756371436	2.27174095627232	3.09422793161445	2.91408811002056	0	2.28557450693669	2.89055783759217	2.93249100185189	2.63936249351959	1.96582356160255	1.51247734421253	2.77690824864883
ENSG00000048707	VPS13D	protein_coding	2.74172729603589	2.77730299974697	2.61964678967515	2.61390452580912	2.39657694718847	2.18304938379094	2.31668568241724	2.32032517814362	0	0.152601062893013	0	1.43646616540833	2.65299074025647	0	0	0	0.813723358497284	2.58203923728238	1.17868602831127	1.90225038955611	0.560663605623136	0	0	0.153616322743846	0	0.81510052146295	0	0.3606127863842	2.07745102312152	1.99355465588083	1.56766262130936	0.115719388543562	0	1.40470850179855	0	1.54827952638611	1.19802638359239	0	0	0.318476703336739	0	0.246981838690895	0	0	0	0	0
ENSG00000048740	CELF2	protein_coding	3.56315251520002	3.50764518094251	2.59736599734793	2.63766210490126	3.09659717907899	2.94756076462209	3.23326786996417	3.26622974678024	3.00910090120351	2.03272728236277	0.25462472517711	3.07814287901758	1.7590838583909	2.22704777520557	2.35999022806621	3.25532739736542	3.09604768139066	2.89120144031852	3.04657305983745	3.08118533961193	2.90668965304955	3.40922134151232	2.02165307899399	2.57580510496364	2.82667767377707	3.0868658218487	3.33667286498189	3.4787636122923	3.18991222468148	2.73688423838078	0.598432931262153	0.46082914891048	3.35765975783647	2.79233572835938	2.65940464271861	3.13140042796085	2.89065634027695	2.43940895779389	2.30275750138116	2.9468757968414	2.99248962174226	2.98823523995398	2.88409361962914	2.77556720801017	3.12671980037704	2.77759687388004	3.04780161842015
ENSG00000048828	FAM120A	protein_coding	3.28236499210876	3.2731706141873	3.38260508562009	3.44886018045067	3.4468419602753	3.38771372416139	3.46379692555475	3.49951888871983	2.24505370719477	2.90507329075399	2.72286231014406	1.62405509761914	2.25587855291022	3.36742554758627	2.30342509783425	2.91963828108612	2.75609101823377	0.316008456872747	1.99773093106505	2.67832444600382	2.73971429703326	2.91579151116286	2.52774904887042	0.344604711864081	2.87714109725095	3.12777430605633	2.04413769520207	0	1.84274070551437	2.45780659109472	0	3.25200104918693	3.30355361289603	2.58332941304661	3.08895559078109	2.02060916328482	2.69865601355969	2.95176615433488	2.75320720659595	0	2.475843774499	2.24702057237235	1.2743790437483	2.68525616761115	0	1.53407155267393	2.5461301030241
ENSG00000048991	R3HDM1	protein_coding	2.6652228254033	2.67933524521128	2.75596850823855	2.84127235116603	2.7650243955388	2.74086299827799	2.78494279646705	2.74994342460071	2.65527287492977	2.13190652218826	2.83823183749204	2.39601699918049	0	0	2.24795137879116	0	0.275883842247087	1.46259975028253	2.06654007033207	0.601841168802047	2.33522874357647	2.43074032197803	2.96270829105781	2.40213650981999	1.37050045420834	3.39195117010542	1.1197234140758	0	1.2494466220789	2.99832035234222	0	1.78933035467742	1.47539585487397	2.00364307985376	2.79320287675195	1.83467282849148	1.34777510531284	2.46908901083547	1.09467008865724	2.95620708018932	0.708808089951406	2.51135408565726	2.55159991654582	1.04813696219149	2.03126062485295	3.28442408225665	0.602083354806128
ENSG00000049089	COL9A2	protein_coding	1.92217144962392	2.07208330557249	2.23288603186279	1.86303567488801	2.66824896205898	2.57188354030946	2.87342028367181	2.96386547205888	0.479281319272377	0	0.680239149353652	0.479382281003874	0	0	0	2.19532341472176	1.20944468945471	1.2873422766949	0	1.95828175179166	0	0	1.95639298415903	1.37802076042876	2.1347527821536	0.467913832944772	0	0.493365240236296	2.17016535484777	1.75601615756085	0	1.20318306191494	1.67356485122008	0	0	0	0	0	0.949982294822826	0	0	0	1.71967012315348	1.91533673224245	2.66704424733543	0	0.385089083950906
ENSG00000049130	KITLG	protein_coding	0	0	0.914666784905843	0.883444550668724	1.32738656960244	1.22086122133921	1.66154452296594	2.0931021788033	0	0	0	0	0	0	0	0	0	0	0.851183347145815	0	2.03449304214818	0	0	0	0	0	0	0	0	0	0	0.576958701980738	0	0	0	0	0	0	0	0	0	0	0	0	0	0	0
ENSG00000049167	ERCC8	protein_coding	1.95211656987346	1.99405075886914	2.12162109918061	2.240539555786	2.25343163905432	2.30203050332063	2.16109620903183	2.16695775396516	2.94244986509133	1.79834467763921	0	2.04719017957757	0	0	2.70360451177721	3.09360540248785	1.82004128560531	1.68323540362964	2.79841221923636	0.536880340576367	2.32482043029373	2.61269730994157	1.75781445282256	2.36654368657684	3.15685334499484	3.10212272212933	0.561695134396239	0	3.54129013771823	1.23023276286333	0	0.685290947631674	3.38312352030394	2.3861910861009	1.76553960751743	0	1.32362717706015	2.42634890285246	2.156234674722	0	0	2.77977768631565	1.50456698597345	3.03609822941019	0	0	2.40897969665493
ENSG00000049192	ADAMTS6	protein_coding	1.35791760013588	1.40488563001171	0.701258144868973	0.663373117304353	0.784164458085131	0.895838790188811	0.921109326561908	1.55301342612418	0	0	0	0	0	0	0	0.25808186511129	0	0	0	0	0	0	0	0	0	0	0	0	0	1.32024547046564	0	0	0	0	0	0	0	0	0	0	0	0	0.223663222217835	1.49148756483535	0	0	0
ENSG00000049239	H6PD	protein_coding	2.84484789162719	2.91212108559747	2.76662950356936	2.67805262963303	2.42148623121662	2.41541289278571	2.84420050654	3.02547903384177	2.20830159014066	0	0	0.452625457913243	2.6895896456454	1.93483886488118	0	0.246182189693365	0.247684610493097	0.427104252623653	0	1.55704176305641	0.837802082455352	0.416700943550519	1.67039500371297	0.289365941672676	2.13752881069905	1.92378045046597	0	0	0.354596311251681	1.94727997146427	1.63066497808863	0	0	0.449406627917535	1.07672084409622	0	0.294448893525011	0	1.89956207200494	0.533340833713887	0.233727731672516	1.28405273718223	0	0.274436687366357	1.49348110230436	0.735021763445855	0.36163980031167
ENSG00000049245	VAMP3	protein_coding	2.94529269905432	2.9554321126032	3.05020187808778	3.04087589718178	2.85816796082762	2.90469939671678	2.61839936379256	2.70078629844042	0.605355496814008	0	3.02684835511614	0	0	0	1.69543294698622	1.83900698773131	0	0.968144002503661	1.91142345535665	0	0.96983555666372	0	0.863675826316587	0	0.723171346043487	0	1.65444185251742	0	0.489290343950394	3.11810214387698	0	0	3.10168815069447	2.52975793783872	0	0	0	1.93101414535823	0	2.85422046516358	2.23184765930372	3.18716143597575	2.28639004658581	2.96827916433596	0	2.05674218254499	2.75407015621371
ENSG00000049246	PER3	protein_coding	1.89699063249843	1.91128774808064	2.00333683815633	1.96079291682763	1.94115655085866	1.82190234064446	1.77897018553104	1.79835206935518	0	0	0	1.57416339446259	1.51738830447477	0	0	0.296410575716781	0	0	0	0	0	1.24386676507569	0	0	0	0	0	0	0	2.10943501317905	0	3.07212153439221	0	0	0	0	0	0	0	0	0	0	0	0	0	0	0
ENSG00000049247	UTS2	protein_coding	1.22096941147034	1.10024572588866	0.625761636710119	0.798987481281341	0.697920134845269	0.737120637772643	1.32138544942613	0.938515847181841	0	0	0	0	0	0	0	0	0	0	0	0	0	0	0	0	0	0	0	0	0	0	0	0	0	0	0	0	0	0	0	0	0	0	0	0	0	0	0
ENSG00000049249	TNFRSF9	protein_coding	1.0785819161121	1.09924288753286	4.11663786912112	4.06241994880955	3.75394657582367	3.45370455917994	3.41445192592215	3.40720636574422	3.40650231020029	3.3944652203883	3.74519467725633	4.00686638978932	2.83110575945913	4.04753238276349	3.27847522229025	3.7305898160329	4.00197200032763	3.96031830153396	4.22076523462549	3.44676722258873	3.44908357419406	2.22564385713584	1.04767104697165	4.11648958924409	3.84919547961127	4.008892011572	3.18004506162662	0.685082666187788	4.18970895937165	4.3494402459833	1.59586792202594	3.87092860246824	1.68964164714215	3.71994240843064	0	4.68863025002252	4.731945075423	0	2.17141136460568	3.43132138909285	2.30144705626019	3.77887510854173	3.69755751562816	3.72414095721475	4.60871360846952	3.13464096446315	1.74403397373263
ENSG00000049283	EPN3	protein_coding	0.491589357687437	0.570776861916337	0	0.136649809056083	0.197118839296829	0.127930198046213	0.483504052258319	0	0	0	0	0	0	0	0	0	0	0	0	0	0	0	0	0	0	0	0	0	0	0	1.29908269020491	0	0	0	0	0	0	0	0	0	0	0	0	0	0	0	0
ENSG00000049319	SRD5A2	lincRNA	0	0.349460803137091	0	0	0.0760084522232707	0	0	0	0	0	0	0	0	0	0	0	0	0	0	0	0	0	0	0	0	0	0	0	0	0	0.863128018358137	0	0	0	0	0	0	0	0	0	0	0	0	0	0	0	0
ENSG00000049323	LTBP1	protein_coding	0.490204782111446	0.482517802114358	0.855115226295137	0.946743908589679	0.237452651414922	0.650442473008925	0.390359343267258	0.178849265263406	0	0	0	0	0	0	0	0	0	0	0	0	0	0	0	0	0	0	0	0	0	0	0	0	0	0	0	0	0	0	0	0	0	0	0	0	0	0	0
ENSG00000049449	RCN1	protein_coding	1.92598895573926	1.70554843496848	2.68829909647982	2.74208215898053	2.4854943959144	2.59314283240529	2.47805646383705	2.29878589782426	1.09956318512461	0	0	0.83188977813001	0	0	2.59757932358542	0	2.55507884001131	1.22632736586538	2.41246308660005	0	2.3434874128799	0.851025845061212	0	1.53731154148192	1.54884656382805	1.29927725483721	2.71080145153051	2.20117336010902	2.43430882548896	1.82244146611958	1.11892073596162	0	0	2.61288325369465	0	2.17929693118823	0.852453534884983	2.29386167221028	2.67242355839548	0	1.8788885856577	1.14432450764364	0	2.11760350854094	2.77548684072845	0.414666842495034	0
ENSG00000049540	ELN	protein_coding	0	0	0	0	0.0553255789804887	0.0498113299489515	0.188645999325584	0.140058542335095	0	0	0	0	0	0	0	0.31448410243718	0	0	0	0	0	0	0	0	0	0	0	0.369508593359992	0	0	0	0	0	0	0	1.22893131326843	0	0	0	0	0	0	0	0	0	0	0
ENSG00000049541	RFC2	protein_coding	2.52792664326933	2.53641132463526	2.87044261146585	2.87261086181964	3.31812028112624	3.37054223296583	3.36004079301932	3.23875134121134	3.81514112224271	3.80639840130112	1.27564458902185	1.86467504088357	1.67962713642598	0	3.98644164718985	3.91093063845266	3.34461474477602	1.84711584656119	0.800455162820814	3.16715485465222	3.56636472424791	2.52873447663837	3.12795866707568	3.00394557448934	2.94968161836365	0.919416230050591	2.62364217518108	0	3.84304370538706	2.63764986267464	0	4.06808137227424	3.44250332453482	3.13638597339006	3.16332257879862	0	3.06373610884277	3.61535242132664	3.80533875033515	3.24460298632674	3.294596526557	3.58895981058306	3.81105177353901	3.48205424399593	2.55749493841918	4.21471612187411	3.75187188946561
ENSG00000049618	ARID1B	protein_coding	2.77387889557554	2.75669730296899	2.42637185469771	2.52638077746888	2.49604430410841	2.38247619297889	2.47118524378659	2.51224572064364	2.35114631855179	0.650074405717719	2.37102412649576	1.86148275714678	0.71363394045841	0	0.67226075650318	0.789623118210539	1.95378751784768	0.180335168828952	0.14448549268863	2.37186649229545	2.81140270100877	2.2903562871823	2.15558311272297	1.23829629046814	1.78436488481228	1.89228034566444	0.689508935209993	0.201979467141825	2.00342385942769	2.6311632314044	1.10873117733225	2.71554429981569	0.454347018509414	2.4983125467788	2.05274435370481	2.22647388196326	3.03758092767642	1.87313781168279	1.43194611963623	2.77186388698616	2.07857217976	2.21010264084569	2.85624748791891	2.79352799428959	2.54824059820252	2.0146974514844	1.20917981948046
ENSG00000049656	CLPTM1L	protein_coding	2.9497443117492	2.95291089944624	3.21083245551727	3.15240500257657	3.02953132048468	3.04768114166246	3.08790934344314	3.02288067895798	0	2.17965851659625	2.55144833118798	0	1.51099523512864	0	1.76822882871557	2.80722368858097	2.97293066336741	0	1.89060701186505	0	1.17677191682067	0	1.45374602926623	1.84995160448615	2.02386883006748	1.19632668956206	2.49398209154545	1.29532784893646	1.42249516065806	2.5148963126027	0	3.19508943398611	0	2.36125415337651	1.1120404007589	2.01193855051902	0.370809141529483	0	2.54141187412405	2.40850571368266	2.65893131290901	2.54257237391808	0.732452181457132	3.04622283483324	0	0	0.27954158614075
ENSG00000049759	NEDD4L	protein_coding	1.04566534438717	1.69421659773597	1.79153003127177	1.55961778045031	1.6580638987291	1.45896385998705	1.1288421056745	1.38108431662355	0	0	0	0	0	0	0	0	0	0	0	0	0	2.34802292064579	0.136441545018585	0	0	0.179435920508955	0	0	0	0	0.456629368451432	0.144652882911891	0	0	0	0.635237960949214	0	0	0	0	0	0	0	0	0	0	0
ENSG00000049768	FOXP3	protein_coding	2.64767195525776	2.77804221186384	2.79261179734794	2.436677054191	2.54223411604501	2.22966929811693	2.64389211880139	3.48248812554046	0	0	0	0	0	0	2.25701338565147	0	0	0	0	0	0	0	0	2.86989765512196	0	0	0	0	0	0	0	0	0	0	0	0	0	0	0	0	0	0	0	0	0	0	0
ENSG00000049769	PPP1R3F	protein_coding	2.37488522835669	2.4484862001385	2.06314341869773	1.94152429894239	1.93013389476209	1.97502933811072	2.13838736858435	2.47769564334502	1.43337339487361	0	0	0	0	2.35354658103848	0	0	0	0	0	0	0.922436338356834	1.55961393886925	0	0	0	0	0	0	0	1.01333233131846	1.17785302094799	0	0	0	0	0	0	0	0	0	0	0	0	0	0	0	1.50938258207151
ENSG00000049860	HEXB	protein_coding	2.74209643037634	2.75605931969073	2.44278602868838	2.52286778403427	2.7546966570659	2.8344730389052	2.87880703180412	2.88369301508483	2.40969369775539	2.89416928671854	0	1.87683707482187	3.27982241023324	0	2.92157582613622	2.39208092799023	2.6147401810793	2.39957740082042	1.53761790267316	0	1.24637563789087	0.986437111786535	0.331417128831083	3.40626265580221	1.64537615911358	1.57401317511488	2.2506877505566	0.436498201153632	2.65724640840799	1.31986321752315	0	2.00660607384835	1.18767658913263	2.06171845138611	0	0.485452026367758	3.013845934398	1.58085065518906	3.02362861345058	0	0.999077534806483	0	2.8680018782718	1.81959288763553	0	0	2.62878739866771
ENSG00000049883	PTCD2	protein_coding	1.95368005166726	2.00950559657224	2.05173046313496	2.06172966594609	2.31147149807141	2.31443430048498	2.37704115361699	2.2336914103961	3.27083393053678	0	0	3.68994419553322	0	0	0	0	2.5032829886842	0	0	0	1.49147002670322	2.73487409194551	3.57698604908929	3.24649499806907	0	0	0.446076751742106	0	1.79361654091503	1.92111039527694	0	0	0	0	2.13486007172349	0	0	1.2046948271801	1.23241536231831	0	2.90358950454479	2.87551861783755	0	1.61753238325312	0	0.626325923554588	0
ENSG00000050030	KIAA2022	protein_coding	1.01049366313599	1.10788687224071	0.172867295591256	0.111244787000055	0.262792692598196	0.10395771932531	0	0	0	0	0	0	0	0	0	0	0	0	0	0	0	0	0	0	0	0	0	0	0	0	1.03955402578381	0	0	0	0	0	0	0	0	0	0	0	0	0	0	0	0
ENSG00000050130	JKAMP	protein_coding	2.65053725180078	2.71977149196848	2.6620237077417	2.72343451914991	2.90584512472578	2.92464013830828	2.84784751550058	2.8295734257572	2.98473913299192	3.83685883630103	3.94933232256639	2.7357052567968	4.52041273801975	1.13018981678731	3.04325586584275	3.3134374543102	3.63670638219046	3.70235768891194	3.36393184978017	3.51963622397513	3.79362428450412	3.37133321594224	3.31694540577723	3.63752622016916	2.71147792959629	3.33959592475186	2.27208677236681	3.58324374399669	2.42972187458679	3.48605859713453	1.23118837239108	3.67715045110944	0.543952520624768	3.43136960670828	2.71736463210299	3.82490127670097	3.39507542207865	0	1.94796338429225	1.34446131975571	3.19963455795517	3.551390012559	2.82788263936066	3.34531239886378	3.01033859783923	3.39757385330206	3.21521353547496
ENSG00000050165	DKK3	protein_coding	1.22278505132407	0.329456737813351	1.35705656781841	1.46983607558523	1.08164936414435	1.54921611944357	0.167014445818541	0	0	0	0	0	0	0	0	0	0	0	0	0	0	0	0	0	0	0	0	0	0	0	1.26367818245069	0	0	0	0	0.709500106530865	0	0	0	0	0	0	0	0	0	0	0
ENSG00000050327	ARHGEF5	protein_coding	1.68857463423308	1.73371628005375	1.11996241441045	1.08071866614833	1.27755702057679	1.40788571285099	1.53506327189201	1.28423048208797	0	0	0	0	0	0	0	0	0	0	0	0	0	0	0	1.72800426361891	0	0	0	0.616658356895883	0	0	0	0	0	1.2727101317509	0	0	0.949437668149374	0	0	0	0	0.455849477795686	0	0	0	0	0
ENSG00000050344	NFE2L3	protein_coding	2.4706165365027	2.49373662313896	3.19257416667746	3.36152158318346	3.18544722367647	3.258619925808	3.08673877236378	3.28252304624254	2.08373556377695	2.67464501901278	3.59519151219531	1.59757446904767	0	0	1.65949937794923	1.09057757657986	2.81760409509041	2.26767198289119	1.30203974405341	1.3707584123219	0	1.70576679875548	2.37490893388572	0	0	0.50262287400459	2.86415354837291	0	0.944825940493888	0	0	0	0	1.94334518383883	1.72548949028143	0	0	1.44262945213141	2.13634595575	1.5295300898973	1.83253231775594	2.31841940090744	1.86345064397566	0.98759295742643	2.46970870857348	0	0.416164662648718
ENSG00000050393	CCDC90A	protein_coding	2.26703335106038	2.35571372116918	2.85717758810912	2.85227650774746	3.02855523850141	3.08826715768739	2.980455589145	2.70370646012886	0	0.755203839645296	0	0	0	0	1.2478088140513	1.81781975565413	0	0	2.60713473695652	0	3.05140121952525	0	2.42794011782012	3.39750898800108	2.59078195477824	1.50276020456421	2.01200781243777	0	0	1.99401606499049	0	1.3306662490088	1.20385685259575	0	0	2.32696924439625	0	2.99396507443446	2.45375716807828	0	1.06736925392217	1.78349389791859	3.46885603313598	0	2.46721092608681	2.7748167494162	2.40491624259496
ENSG00000050405	LIMA1	protein_coding	2.47856525865574	2.62019351541446	2.88665738745343	2.95594081986327	3.49840248932438	3.50164337458408	3.61464704979797	3.64503371364421	3.76301916500312	3.32291453876168	3.63716941636494	3.92828677006653	3.47111252432004	2.14077276200005	3.44418921386515	2.82717031197569	2.86311976479393	3.47736511266205	3.42197574784777	3.34015621124664	3.20252901463967	3.87989675731086	3.52893234671888	3.0016472426088	2.98474376205261	3.31858991864723	3.4439951813105	2.37219336621233	2.80663883485297	3.11148028710575	4.44658102135422	2.05183754427682	3.53382762612494	3.37345405426521	2.88712514141865	3.11075468527909	2.90233210648914	3.85280219498293	3.46496791214436	2.39580396899952	2.91429683656805	3.75501226385486	3.27503625449728	3.42381137481914	2.71107938021935	3.16580072944342	3.48158979469082
ENSG00000050426	LETMD1	protein_coding	3.01003894443949	3.08273594167494	2.68259100075801	2.7017920049072	2.76568990979267	2.77962353477489	2.82342100630164	2.69951731427557	3.3674531499544	1.09205067097541	1.89884694339882	2.17842168447059	0	2.76169731609884	1.32661240674996	3.0824737262972	0	3.08102226519845	2.90002953623613	0	2.9003465453137	3.49230495590254	2.63632687349131	3.73342749916866	3.12411057129938	2.41875114421576	2.22489898362361	3.74783903841086	2.22276320374954	2.90253749729351	1.30971040525877	0	1.73192357776535	2.29567712218128	0	2.98406251168635	0	0	3.06727865365585	3.74785700266939	3.27716294542512	3.57100666652366	1.72151772030533	2.5758726373607	2.1304509331005	3.44976519684929	0
ENSG00000050438	SLC4A8	protein_coding	1.31656797299352	1.0746521433211	0.650569266862111	0.449399123780649	1.20941086076854	0.895957439997609	1.60716926274035	1.65041354167138	0	0	0	0	1.82807902612073	0	0	0	0	0	0	0	2.71017393643371	1.84819823433367	0	0	0	0	0	0	0	0	0.804775301735702	0	0	0	0	0	0	0	0	0	0	0	0	0	0	0	0
ENSG00000050555	LAMC3	protein_coding	0.989786426013879	1.31007208868806	0	0	0	0.118133779739178	0.319797775447613	0.0656362691183204	0	0	0	0	0.568355769369683	0	0	0.868028069114967	0	0	0	0	0	0	0	0	0	0	0	0	0	0	0.938016919998424	0	0	0	0	0	0	0	0	0	0	0	0	0	0	0	0
ENSG00000050628	PTGER3	protein_coding	0.538343287374457	0.480402673613119	1.89346246027334	1.66511830681106	2.51062692164684	2.13531261540252	2.01486052390871	2.70077684221717	2.74127392812267	0	0	0	0	0	2.50843247036234	0	0	0	0	1.70472166235228	0	0	0	0	0	0	0	0.743946818682686	0	0	0	0	0	0.196231658200151	0	0	0	0	0	0	0	0	0	0	0	0	0
ENSG00000050730	TNIP3	protein_coding	1.38564094408243	1.14948623992406	3.55144187463158	3.42013817531075	3.32375530404132	3.15729007188692	2.62749805582568	2.3155975830372	2.52370154349325	3.37430801852165	1.53646404506663	2.92789698227672	0	3.4397171880069	2.6570776781666	2.3917210139076	3.19464147330779	1.84411732075096	3.59823998118598	2.83530000877772	3.51791713446142	3.30937966011756	2.01122328998404	2.60667926726266	3.25719045687616	2.83632502558815	3.63001065329339	0	3.31961509251994	2.78962914223258	0.942783007753223	3.29363083437247	0	3.3547865134717	3.72060457728834	3.47285293458793	3.41479235189044	2.71699649038019	2.40444884958409	0	3.14609059937353	3.2327807129485	1.82516183030256	3.48338590341383	3.47846563096437	3.40950276103671	2.74382537608011
ENSG00000050748	MAPK9	protein_coding	2.57093524658347	2.57259477867212	2.48014305258012	2.55365769851005	2.72151643039236	2.70832219440878	2.60876880239199	2.50443652773733	0.675416698137309	0	0	3.12403570093036	0	0	2.45777288331085	0	1.52987619685446	0.431994672393024	2.14661426643862	1.61618990523945	2.32354836207318	0.923126330572557	0	2.74908706824586	0.220257709970629	0	0	1.31390027344592	0.358958452816206	3.00218805646651	0	1.19223124161803	0	1.64448861816077	1.28521880679722	0	0	1.7556426091375	1.48202651926098	0	0	2.08098689999373	0	2.83259940385695	0	2.72610802007959	0
ENSG00000050767	COL23A1	protein_coding	0.725304428438686	0.758858285142032	0.26649741119815	0.32357490655675	0.415699182724408	0.539101968149416	0.282779339227131	0.552426758719379	0	0	0	0	0	0	0	0	0	0	0	0	0	0	0	0	0	0	0	0	0	0	0.931730076223554	0	0	0	0	0	0	0	0	0	0	0	0	0	0	0	0
ENSG00000050820	BCAR1	protein_coding	0.176561123267622	0.150278665981758	1.06968124950184	1.02007969326982	0.432355510722416	1.08494652798221	0.268096961494577	0.369988072711606	0	0	0	0	0	0	0	0	0	0	0	0	0	0.27432523983659	0	0	0	0	0	0	0	0	0	0	0	0	0	0	0	0	0	0	0	0	0	0	0	0	0
ENSG00000051009	FAM160A2	protein_coding	3.01162570674237	3.01827042787288	2.83157000500666	2.75242983580351	2.6036743920379	2.50464344914734	2.55044669463774	2.58666779220364	1.2277479354609	1.13548531750878	0.635576258222187	0	0	0	2.57619798265071	0	0	0	0.540409103244012	0	0.417964078545765	0.752050433971907	0.921677286314213	0	1.52471888203393	0	0	0.924933885460882	3.37353555154974	0	0	0	2.06667061447592	1.14012677331868	0	0	0	1.98847051812924	0	0	0	0	0	0.784552007904266	0	0	2.27559766515203
ENSG00000051108	HERPUD1	protein_coding	3.17929198179298	3.05724293877017	3.13320135815967	3.18040062842764	3.25709049677439	3.28530714151292	3.20299271753025	3.28574594011197	3.3003630684414	2.93660121748344	0	3.08299726668199	3.0737088494201	3.29789113738975	3.52615045107902	3.24843281531822	3.78873653436937	2.44206681451091	2.79915861252821	2.7915071294919	3.36534714397606	3.07380384181773	3.40542803349247	3.63817267270965	3.60106713826144	2.93804260086856	2.85951844038128	1.6543121424168	3.65347726072566	3.08033100589571	3.24696555376798	3.17039263637789	2.5078897327133	3.31219027830642	1.89030310719742	1.76647712290039	3.68250073708799	3.04474325843962	3.04968097981009	4.00416864782718	3.15552104631247	3.11446317714073	3.65466936355117	3.19326092367563	3.85708547705753	1.95152433637635	3.44626278738473
ENSG00000051128	HOMER3	protein_coding	1.07904695435722	1.09387706862743	1.32552187321336	1.23810316056029	0.969018913443488	1.32660830663654	0.767396967459596	0.134743429260652	0	0	0	0	0	0	0	0	0	0	0	0	0	0	0	0	0	0	0	0	0.428434434503458	0	0	0	0	0	0	0	1.05447440073758	0	0	0	0	0	0	0	0	0	0
ENSG00000051180	RAD51	protein_coding	1.52019649814395	1.4696224082261	1.7767532503116	1.69777932490223	3.1185556201418	3.11304244555783	3.13130133263397	2.92166320266893	2.9086135697731	0	0	0	0	2.40135259648021	2.84076204975256	0.535143107818129	2.51404086107679	0	2.27173976805362	2.17570533522109	3.17370627746536	3.01032165454925	3.83440948845905	0	0	1.41956902571187	1.32532133407598	0	3.2410131303935	2.53073341522384	1.05000670317043	3.84676184401617	0	0.466286419542537	0.776210852484851	0	0	0	2.57928532244046	0	2.13013143539002	1.13675681139775	3.62758632948625	2.24989899208947	0	2.28459302262065	3.37742283468801
ENSG00000051341	POLQ	protein_coding	1.09647963911491	1.19784381983426	0.807244682235668	0.977226817583637	2.57451214829822	2.45254473086329	2.80959158617172	2.69498745485245	2.35627656147066	2.73950593865273	2.93366442058484	0	1.37386707482953	3.65679702995512	0.22271826472629	2.68961006243638	2.62885875953746	1.43124897933544	1.07666390543647	2.74856693271769	1.50730811318585	0.872400788192748	2.9893964201241	0.289783616512086	0.217514959862134	2.34447225582484	2.10655564033313	0	2.32166313297186	3.21865777842671	0	3.3740123529275	0.301628625055075	2.23833665228151	0	0	2.18357462016064	0.596697749825342	1.56932152240951	1.30867273111646	1.09442549948827	2.91274335499903	0.548638942482346	2.2766191658139	3.14323964645153	2.51219428369846	0.217760831036842
ENSG00000051382	PIK3CB	protein_coding	2.40716300925891	2.50065946064409	2.17358523005988	2.20092118555006	2.59985798746918	2.46203446521409	2.56745016780551	2.62868335064741	1.30556918482104	0	0	0	0	0	2.78305424012846	0	0	0	0	0	1.34476613771867	0.999652254536262	0	1.91190452281648	1.75012608073023	0	0	3.33510357366538	0.441294868577079	1.433128993283	0.738804877439136	3.00112661130762	2.24113188080868	0	0	0	0	1.9676287296351	0	0	0	0	0	0	0	0	0
ENSG00000051523	CYBA	protein_coding	3.45023489464149	3.46468554764627	2.9676537614855	2.67387433040806	2.93896633444196	2.99616524439804	3.11512178940267	3.10857860941806	2.00286343830324	0	0	0	1.28822994717755	0	2.31811916816533	2.41484719200219	1.48046400151049	0.514901103268813	2.02352399457397	0.441433815903907	0	0.730253451255241	0	0	0	0	1.61383106641623	0	2.49794899287525	2.16572792400988	0	0	1.35685662302689	2.11101568552131	0.494252876563509	1.12794218955454	0.560400416225639	0.801555818437531	1.856913742336	0.631323748598831	1.82494586204034	0	0.647212347990723	0	2.71702060801638	2.6645543501586	2.04988776686664
ENSG00000051596	THOC3	protein_coding	2.10831013706069	2.1172990451982	2.53854204569349	2.31178089611396	2.50389742037475	2.50545594144673	2.49316206415439	2.27138444953178	2.40912489538494	2.25635113196725	1.57528471773964	1.75580622761867	0	1.95711099673903	2.38422892273481	2.50053336026738	2.46328476188827	1.61231469288643	1.54461405591091	2.10287052309636	2.69150889763099	1.78392631939582	1.49669412991253	2.52517198190502	1.4808503744758	0.754267553653647	2.7543247653162	3.42183186218963	2.97869236348182	1.85071358803378	0	3.14273897943397	1.9206177587193	2.58120546475605	1.55886275358911	0.849316097009874	0.940439382544293	1.43201504937559	2.07209788594055	0	2.7368799613207	2.42652882135025	2.08599003611699	1.58433020920272	1.85473671174534	1.8546120018765	1.59015759719085
ENSG00000051620	HEBP2	protein_coding	3.12447150454095	3.11096511663944	2.28501284681778	2.30542014965699	2.72000236150527	2.8027029217213	3.07160855806164	3.02716168879855	1.29749888078002	2.24213822838104	0	0	3.92204089435448	0	2.07917638690422	2.1521442424158	0	2.26549490867796	0	2.41289201293878	2.76494517169895	1.45569294266126	3.65490801904056	0	2.4125923204978	0	0	0	1.75717004947338	1.67717931006944	1.65258727345851	2.03449809929826	1.33344279590779	2.69341939997218	1.23132322003227	0.945918051736464	1.32048186992673	2.99212029763835	2.89424092985497	0	0	3.3953761160032	0	0	1.57309527105351	2.07198446638556	0
ENSG00000051825	MPHOSPH9	protein_coding	2.70290208807325	2.68489239488075	2.39523460092972	2.47428081472706	2.71507263219146	2.61179334652862	2.76392794729285	2.74027788836366	2.59482733571325	2.93515325827789	2.37616729805252	0	2.62700988741471	3.68438499134044	0	2.86081126310923	2.84381824989521	2.83845340774778	1.73444155922322	2.53636037664797	3.01686876195131	2.14545599127663	2.8246385149936	1.087330794071	2.45398113496858	2.76350943792595	3.04768459427166	2.79049793184114	2.74370516244995	1.7776155545846	0.594057197114324	1.2017718088552	2.62032751456583	1.99885572768925	3.5302059768975	1.80338340580404	2.7154534568881	2.32874984599398	1.88401497518636	0.322432107827395	1.68537922347655	3.26481309382579	1.77309665456781	3.13198092259135	2.07582989091813	0.589676326673675	1.62818367223008
ENSG00000052126	PLEKHA5	protein_coding	1.76823674276975	1.77948987663027	1.09150015639028	1.0085353211225	1.23804642077536	1.10085411572578	1.9318550162937	2.04298209637595	0	0	0	0	2.01739984268202	0	1.40139566685495	2.87577974119778	0.944021476059516	0	0	0.822130786864356	2.54730975862426	1.62112848349347	2.27414702522701	0	2.51568899348787	2.33084331355652	0	0	1.99866658110173	1.91175627083771	0	0	0.388940896005257	0	0	0	0	0	1.08212522035875	0	0	0	2.15958912852095	2.07785584129321	0.870331650969134	2.472223260468	1.55391157398282
ENSG00000052344	PRSS8	protein_coding	0.378392693800882	0.682936128231323	0.373864209489051	0.552413667426298	0.338840281026117	0.184301828187925	0	0	0	0	0	0	0	0	0	0	0	0	0	0	0	0	0	0	0	0	0	0	0	0	0	0	0	0	0	0	0	0	0	0	0	0	0	0	0	0	0
ENSG00000052723	SIKE1	protein_coding	2.79818129207818	2.78382474092138	2.85666801855696	2.95312842221322	2.98189870707586	2.95634869870622	2.80756076804381	2.7617793463908	2.80878193692884	3.16613145980394	3.49123239739443	1.03890047276921	1.51151623244202	0	2.63580459424322	2.15404238074512	1.56439541473973	2.59462450771037	2.27783066853106	2.85739301759042	2.94505289463428	1.36956063246818	3.05646655783179	3.40750822825196	1.23193201390794	0	2.74987816706792	1.73724563886088	1.19443073874718	2.78897665871011	0	2.43436788530103	1.67615350233273	2.49100418993642	0	0	1.87224220022221	2.11923042233545	1.61699403561674	0	1.73182993270672	2.33278533534125	1.10550355125417	2.47838849301991	2.54674896327744	1.90494402203872	2.18970588711116
ENSG00000052749	RRP12	protein_coding	2.26529131537557	2.31074416707307	3.33626229371539	3.22759305541794	2.80984424689545	2.88124306366102	2.89864204863585	2.4635199132301	0.923191992743632	1.23990029149598	0	0	0	0	1.23388759170112	1.4406521305488	0.307632475463271	1.49538410645609	0.269568102847209	0.271932142719434	2.4547358783611	0.499515716514991	2.41975815515019	1.79193964505986	1.83786228386215	0	0.823157629339353	0	0.890417298516806	2.13188994068476	0	1.81857560541989	1.60103697017961	0.627700759592784	0	0.748195038492533	0	1.77974127349426	3.08260755633761	0.418042124833952	2.34022100841421	0.936425312011726	0.936368665248931	1.41173981210526	2.36479214487811	0.431009969772236	2.26667582632978
ENSG00000052795	FNIP2	protein_coding	2.06504418601887	2.08378964350003	1.88147799647386	1.95079834132026	2.33495781691622	2.21520729883828	2.38598153460234	2.34581073588679	0.749554200001838	1.18148789087218	0	0	0	0	0	0	0	0	1.68940228621339	0	0.231741941408502	0	0	1.18468091747532	0	0	0	0	0.620903716784097	1.83277174261298	0	0	0	2.0800413067068	0	0	0	0	2.13187489939351	1.78357877707794	0	1.76610407914849	0	1.19823442025339	2.0951452176271	1.55059210305789	0
ENSG00000052802	MSMO1	protein_coding	2.47750452080933	2.47204304343593	3.60321171397083	3.66351441379569	2.94839601680083	2.89000869954469	3.37801648398591	3.53408343046328	3.502749697513	3.46868330182148	3.44532152134844	3.64559316421133	0.909925296156559	0	3.73151609421999	3.66077795821023	3.72441127869814	2.95325066959467	3.61015827233391	3.39583918947503	3.97928963211427	3.09774134549334	3.57009691824237	4.0244158344372	3.88959724866887	3.97549617308716	3.42247175863245	1.00450876528435	3.09993114058469	3.33091457585855	0	3.76828294907527	3.35470291209525	3.67167827193593	2.46092467166191	3.68161423348022	2.49960421501598	3.56336709025095	3.42647930167253	1.59173369449204	4.12034302380384	3.22404309150737	3.70172043018009	3.36404300743652	3.5671774826346	3.89257480525588	3.7118608553443
ENSG00000052841	TTC17	protein_coding	2.88982512466293	2.93484118808777	2.81352879031337	2.83590966932394	2.57968997425629	2.50841523685241	2.64386659110662	2.64083062265898	2.4737016140159	1.51341778579451	2.93074049597262	2.34866717592274	3.18987104919138	1.48817643369905	0.189989624126162	2.63513520631745	2.38948978985634	1.7028389721564	0.312449051543798	0.868896959538853	1.05486560038808	2.23423048272981	1.03831739270107	1.42565247486487	0.762858737272381	2.83752039031084	2.37156633811339	2.6270315004832	3.01323006836304	3.08234486548532	1.22540957627488	2.58942204247524	0	1.24006964434035	0	1.29610981836896	1.46029676357911	2.47110563985311	2.50755358122148	0	2.52284859269967	2.0005859122408	0.556000106093813	1.80562267159147	3.16765588134066	2.55455605534309	3.1773184616026
ENSG00000052850	ALX4	protein_coding	0.430824807984148	0	0.10912846159496	0.242120362008231	0.165459970093542	0.10603491378794	0.0814583090428422	0	0	0	0	0	0	0	0	0	0	0	0	0	0	0	0	0	0	0	0	0	0	0	1.32950766323439	0	0	0	0	0	0	0	0	0	0	0	0	0	0	0	0
ENSG00000053108	FSTL4	protein_coding	0.350626448001856	0.821511980087779	0.391598709736383	0.0986225986690574	0.220118452587773	0.16800641146405	0.601537763570114	1.00257525242284	0	0	0	0	0	0	0	0	0	0	0	0	0	0	0	0	0	0	0	0	0	0	0.986403637662333	0	0	0	0	0	0	0	0	0	0	0	0	0	0	0	0
ENSG00000053254	FOXN3	protein_coding	3.11657346265125	3.03180150535546	2.83381499199493	2.92425869164963	3.02709714380055	2.83969857872066	2.91715174307146	3.09179089639916	2.85667968584041	2.73412565967318	2.21164831409146	2.22685211353185	2.6434617669991	2.37418633951728	2.4514878824675	1.82722361435534	2.59647810691005	1.96834080819285	1.75746131261734	1.55478425629652	2.67319892968382	2.02034091074286	1.76968065165556	2.14216285665289	2.87846969888429	2.5805837269745	1.51791709301629	1.54661566570779	2.39581638931172	2.23303205576476	1.51621119226559	0	3.01413166083011	2.27167489023362	0	0.288964531247448	3.06051902654926	1.0624234809898	2.96101332636946	1.14517628213307	2.38895414113702	1.67772618121028	3.08813646381506	2.72459050506127	2.33827983696456	1.70956758903286	2.37520301959412
ENSG00000053328	METTL24	protein_coding	0.812866107154589	0	0	0	0	0	0	0	0	0	0	0	0	0	0	0	0	0	0	0	0	0	0	0	0	0	0	0	0	0	0	0	0	0	0	0	0	0	0	0	0	0	0	0	0	0	0
ENSG00000053371	AKR7A2	protein_coding	2.79782334106933	2.81666627108086	2.46052508486515	2.31548425226228	2.87365761043961	2.98121003608133	3.10078620211286	2.9720198168654	2.397772096532	0	0	3.25078900686797	0	0	2.8183705514311	0	3.65163553612656	3.39840861171619	0	3.77696777655014	0	0	1.48168274825709	0	0.635624966095458	1.28009984312076	0	0	0	0	0	0	0	2.67359750140871	0	0	0	0	3.0220709359557	0	0	1.88556488364366	0.627404541753374	0	1.0034284619642	1.1450903380407	0
ENSG00000053372	MRTO4	protein_coding	2.61478440965234	2.60062948720291	3.77242910308019	3.78543826343844	3.60911644997213	3.72636142377128	3.5129504287274	3.1726091966813	3.66978640038043	3.76785913604768	3.34400505953498	3.97761552771204	1.57424493318892	2.93134080738052	3.89959158653085	3.62246535601121	3.65814275061594	3.98464232065438	3.12986902459437	3.39525612773912	3.73210255267629	3.44997138337123	3.41797465489863	2.93330960877572	3.46302807871808	3.34591580132089	3.87514335380936	2.83975093157764	3.45017228005134	3.50823910908881	0	3.46993953091413	3.52260070644235	3.63836889258268	3.97339690633909	3.57381471817712	3.03800880536175	3.87054655822657	3.84500716792071	4.05024103332254	3.64458051867862	3.70976308362209	3.57469087294402	3.17564876565923	4.04352867335515	3.96451815870223	3.53913526143553
ENSG00000053438	NNAT	protein_coding	1.95093184518915	2.05250307635148	1.77372594962728	1.72208981055817	1.20712607353352	1.00929222146433	1.41081451611889	1.44617014873158	0	0	0	0	0	0	0	0	0	0	0	0	0	0	0	0	0	0	0	0	0	0	0	0	0	0	0	0	0	0	0	0	0	0	0	0	0	0	0
ENSG00000053501	USE1	protein_coding	2.68252453271618	2.65674014437357	2.84467475270228	2.70614182448221	2.59914735704102	2.63913611091978	2.45633367940676	2.40999346293123	2.97484485072767	2.98042360051215	0	3.35454229645468	0	0	2.15819049277092	1.18475074079054	0	1.01766116402805	3.41499637010786	2.2279279144133	2.48678608484145	2.29508122226732	1.72836924899435	2.88140177003567	0.535715392459565	1.60949991456803	3.27984569603047	0	2.12573373742914	1.13842155549658	1.39920847615166	0	2.76827085151256	2.80509818166111	0.990584502198459	2.85575520359362	2.71999435153526	0	3.15524631714108	1.16385540910707	3.15493068199188	0	0	2.4936687721266	3.24968493602691	2.20444034519719	2.99041317260198
ENSG00000053524	MCF2L2	protein_coding	1.14432724336469	1.32782663125259	1.34797372250535	1.22997979678523	1.08761942006157	1.01512983145382	1.3730748667484	1.41288243876284	0	0	0	0	0	0	0	0.126482813636105	0	0	1.36523927007167	0	0.396236967971733	0	0	0	0	0	0	0	0	0.603665978366909	0.384289098323183	0	1.14190710961985	0	1.91561428781487	0	0	0	0	0.316033785124821	0	0	0	0	0	0	0
ENSG00000053702	NRIP2	protein_coding	2.62698464290174	2.55131805700809	1.84783245934676	1.82893906095301	1.62226470208414	1.60360975866014	1.66938436612322	1.65289465597593	0	0	0	0	0	0	0	0	0	0	0	0	0	0	0	0	0	0	0	0	0	0	0	0	0	0	0	0	0	0	0	0	0	0	0	0	0	0	0
ENSG00000053747	LAMA3	protein_coding	0.117006767038445	0.0985911917824549	0.0726955348469639	0.0756974271580652	0.183510391403658	0.200843016025465	0.157953760767351	0.190993722094959	0	0	0	0	0	0	0	0	0	0	0	0	0	0	0	0	0	0	0	0	0	0	1.0726076422843	0	0	0	0	0	0	0	0	0	0	0	0	0	0	0	0
ENSG00000053770	AP5M1	protein_coding	2.79851854585731	2.84430696206929	2.92725704907045	3.05028521179518	3.00396489054697	2.98298529360468	2.85251533252722	2.91097835310936	2.71883120573893	3.80642086604545	2.97402234627383	0	2.15369907846788	0	0	1.1375733951557	2.87126358256502	2.22224017170046	2.67284025746274	0	2.75777725544929	1.80030012306571	2.27754309147066	3.61232645921087	1.07286250660176	0	1.59250120620331	0	1.25808825129265	2.88883036428113	0.886170392034693	0.384035674021165	0	0	3.35097856920632	0	2.76463692203644	2.15936587490921	1.46504327928063	0	2.9942433258613	1.57797779661475	3.46325091695288	3.37713658435286	3.24324262225723	3.18145494936215	2.80939644779549
ENSG00000053900	ANAPC4	protein_coding	2.87886994062536	2.86948179951699	2.56923042660635	2.63371130154648	2.77353644761442	2.79138463052196	2.77434868398897	2.6941835620912	3.30965659762189	3.68068648863926	0	3.31897622711632	1.78892725874179	0	2.21405036132303	1.59155278810166	1.88514505674419	0	0	3.20533971124513	2.86698673738015	2.23905657249054	2.32703638956586	1.77638759393238	3.24348158817499	2.66800533462925	1.72572622366317	0	3.03986940471671	2.70303994353652	0	0.542435057787446	0	0.882099920810802	1.70242518737433	3.14511617708125	1.27183478299422	2.63802273449747	1.59492137045206	1.41445777397255	3.3573112289356	3.28792400615041	3.10040840717544	1.91064577436528	2.94727496431102	2.70645596854159	2.86650255508407
ENSG00000053918	KCNQ1	protein_coding	2.76187621723418	2.68213197941477	1.08221583695011	0.955156687712332	1.60934815855783	1.63234112177504	1.47626612324334	0.468126969000225	0	0	0	0	0	0	0	0	0	0	0	0	0	0.463180116683774	3.30570572488807	0	1.80581580454558	0	0	0	0	0	0	0	0	0	0	0	0	0	0	0	0	0	0	0	0	0	0.854302094068848
ENSG00000054116	TRAPPC3	protein_coding	2.90913296796397	2.91525634849922	3.09877293205314	3.06591627727494	3.10323961035183	3.2063270558972	3.08796285985399	3.06788638811752	0.781701947141878	2.99958550754912	0.759465549500071	2.62868010227772	1.29366662665974	3.44552568488365	2.48113206471602	2.08148286390131	0.493557900820894	1.73211565820672	1.27089117686275	1.23250823381269	2.95459180344781	3.09406225844952	2.63172097845398	3.29241987003083	0.996843905552629	0.767457802784315	1.3841386571546	0	2.3282499357621	1.79119671413871	2.60989148485098	1.71288147224851	2.41477088330747	1.98917807263176	2.51822076496842	3.10686218241026	0.564561153102723	3.0230843746676	2.54462573437074	0	2.33210161461828	0.616579493388887	0.987210230582929	2.02232220980212	2.05407212476705	0.794343480868601	1.9812226564116
ENSG00000054118	THRAP3	protein_coding	3.28594564829904	3.34616901734661	3.61204898144988	3.57106815820688	3.59636686348555	3.54637674037573	3.63867243640161	3.59468777672561	3.97968759548977	4.10842046112499	4.27298403178055	3.98168326784234	2.8461329551545	4.22495334193539	4.0195261362795	3.74951151845877	3.88145630159323	3.45372581008005	3.92010413648948	4.01740520120821	3.89530346545034	3.92213595559975	3.93833163019707	3.61749445097615	3.99336477157573	3.76449410790405	3.88966431854526	3.83476916389212	3.83096446382774	3.93876889042321	2.02543996181316	3.87147429366212	3.60793127045699	4.20009745911317	3.9647402127363	3.6628390382328	4.10823059276666	3.744251818518	3.82053554280434	2.5605776732106	4.1067686581899	4.0043627413468	3.9272586820227	3.81073846279072	3.8878513017134	3.94484501399317	4.05152718418133
ENSG00000054148	PHPT1	protein_coding	2.61897790155605	2.61636527551744	3.3404940807121	3.14694362799353	3.28817323818967	3.33568936007044	3.13258195627538	3.241297622404	3.44545329874564	3.58732182888599	3.85840810353946	3.76754694269184	1.52384081662049	0	3.30473928103626	3.7363569731125	3.41652531049481	3.56769724900086	3.3186904619654	3.22516417168351	3.27705327878801	3.81337779064727	3.62357035500004	3.70142398020448	3.77478156005403	3.16031343952806	3.59421210374886	2.70499818187528	3.56275183488107	3.43760344084019	0	3.66565955767462	1.80048549947149	3.708484884953	3.39745353141718	2.29614363112154	3.40257852519375	3.52991623549815	3.13927390448239	1.38157442128504	3.21470197839209	3.58401194514274	3.43363366745593	3.20096658740705	3.02545557219525	3.91419389158207	3.07332313103607
ENSG00000054179	ENTPD2	protein_coding	0.561883236804035	0.363385381467295	2.14358223660957	2.15470534627669	0.806250830932568	0.900096329498109	0.61844371161475	0.383520608276451	0	0	0	0	0	0	0	0	0	0	0	0	0	0	0	0	0	0	0	0	0	0	0	0	0	0	0	0	0	0	0	0	0	0	0	0	0	0	0
ENSG00000054219	LY75	protein_coding	2.44306092070885	2.4990244254183	1.93889109784343	2.10054895571596	2.34879042424481	2.48685179938517	2.24016491221586	2.39234674933815	2.39370964784904	2.44696591144285	0	0.95354097958563	0	3.59672080295544	2.65970218937631	0	0	0	0.209624926845593	1.25403515525066	0.258298702117098	0.52314378722563	2.69730980319033	0	2.89770468749274	0	0	0	0.206911387951598	2.57969717772565	0	0	0	2.32414259224167	0	1.154439333566	0	0	0.437976727933318	0	2.77810288379206	1.22982066693293	0.207363685573671	2.91860880977731	0	0	0
ENSG00000054267	ARID4B	protein_coding	3.01270060585475	3.01613739959291	2.82819788091174	2.93848616553644	2.85536842425221	2.72518410169847	2.5980427813983	2.68952861147399	2.59775314287567	2.75497963610426	1.4125725465748	3.32411472793368	4.18123340768945	1.01157392784021	2.62606497720067	2.70567880174309	2.63109017877258	1.27678489737315	2.78017000363847	1.85145016967589	2.5784564452047	3.27072872296343	2.79587923348916	0	1.08702243980424	2.49889897389609	2.33862733588747	2.93299190513849	2.72223539605877	2.31993843048009	0.561404746769773	2.50544986038379	3.1257650378945	2.2735813054346	2.2139487983974	1.23071389237982	3.27028487275566	2.67859046502444	2.73720519371134	2.96542178399161	1.84306927462345	2.92925082740232	1.2842405850067	2.73767790059462	2.8105434566309	1.44076730943306	2.98838441881549
ENSG00000054277	OPN3	protein_coding	1.8685724655985	1.68306274644044	1.40729516824671	1.4414658503601	1.71880386260218	1.67557949234729	2.0023294512106	1.79357484684367	0	0	0	0	0.840275860936588	0	0	0	0	0	0	0	0	0	0	3.4163919091889	0	0	0	0	0	0	0	0	0	0	0	0.60169808325272	0	0	0	0	0	0.600482666009804	0	0	0	0	0
ENSG00000054282	SDCCAG8	protein_coding	2.48372573580541	2.50032865632291	1.90078259959044	2.09572345198842	2.25986276809497	2.38122794820481	2.21246348340917	2.27677988185322	2.42685255945446	2.06786265622019	0	0	0.947252549965522	0	0	2.08493106525821	3.28915239588046	0	2.12244980398699	3.23045605089559	2.19257247429888	2.10351273642639	2.08067181481036	0	2.79076568375005	2.18821106181367	3.37247080810642	0.63802766918158	0.731386456065836	2.87929604645001	0	0	3.76565754688833	1.79207990662651	2.0449395720713	0	1.04578459982746	3.27825181891276	0.409063959563662	2.88342726896858	2.44669722583031	1.29690334078213	3.41387556371648	1.47845015137309	1.95603352041806	0.732496354083903	2.76102225209555
ENSG00000054356	PTPRN	protein_coding	0.303678549032028	0.151415123711215	0.145405299176631	0	0.155446585340678	0.110160767266177	0.197114147989059	0.343510147733618	0	0	0	0	0	0	0	0	0	0	0	0	0	0	0	0	0	0	0	0	0	0	0	0	0	0	0	0	0	0	0	0	0	0	0	0	0	0	0
ENSG00000054392	HHAT	protein_coding	1.92453621581256	2.13192209721703	0.683364179939155	0.342161224035423	0.613142223670753	0.764310294816031	0.60611000028092	0.703872296015577	0	0	0	0	0	0	0	0	0	0	0	0	0	0	0	0	0	0	0	0	0	0	0	0	0	0	0	0.534973480488028	0	0	0	0	0	0	0	0	0	0	0
ENSG00000054523	KIF1B	protein_coding	2.00583662256913	2.13552864363808	2.09443272153167	2.24037700824682	2.24069864408748	2.14287169966597	2.66073472031183	2.69428250143899	1.55034604018772	2.16508430245371	0	0	2.45343567343053	1.34776926823788	2.22113065194812	0.251890441875493	0	0.155702101913435	2.1321985296253	0.846475302438754	2.10538324549449	2.97937187069404	0.663404439111397	0	0	2.24543167838441	0.697687767674618	3.73589051397624	0.836017123449043	1.50059588177171	0	0	2.3089188092912	1.51159778224402	0	1.31070353118133	0.176030269343174	1.74532896825226	0	3.48269675485805	2.4771432116778	2.00985018410595	0.296345204783133	1.98795270908249	1.21845150625467	1.04593129540723	0
ENSG00000054598	FOXC1	protein_coding	0.257350305611902	0	1.02244970475145	0.964566569003874	0.989756915696238	1.05611665652172	0.434685758407732	0.663831712914313	0	0	0	0	0	0	0	0	0	0	0	0	0	0	0	0	0	0	0	0	0	0	0	0	0	0	0	0	0	0	0	0	0	0	0	0	0	0	0
ENSG00000054611	TBC1D22A	protein_coding	2.68116957811187	2.66989286105881	2.51706079851806	2.43376826575479	2.55615116567771	2.6102292693358	2.57544695918165	2.54252535609419	0	0.417426485144095	0	0	0	0	0	0	1.51468875634214	0	0	0	1.26323668629953	0.576055305333027	0.87860801895939	0.628896143484356	2.06806263540724	0	2.80549411975061	0	0	0.593528246305466	0	0.524008025865677	0.896505494316443	1.69770819317969	0.369583414051968	0	2.14927307637818	0	0	2.11963354944685	0	0.691689978471338	0.319701977084812	1.86741969297461	0	0	0
ENSG00000054654	SYNE2	protein_coding	2.97543176495981	3.03900927719288	2.26055964547108	2.4198178016832	2.29934137466994	2.04373162603702	1.9038233545537	1.73204758007233	1.68010036629917	0	1.52572523544476	0.185498301547239	0	0	0	1.44736218973173	2.01658149116953	0	0.0741912107738325	0	1.69079109232714	0.230766237116251	1.13231324445652	0	0	0	0.080666555596661	0.470742013473583	1.96589230011463	2.06727312464675	0.876338438369696	1.00428729848884	2.91443137736819	1.76260972935398	0	0.47601552272319	2.26619649655375	0	0.100869956790464	3.34879919140348	1.99605467584212	1.90613686982757	0	0.247348211818117	1.34459923687261	0.135982035799028	1.1466076487981
ENSG00000054690	PLEKHH1	protein_coding	0.824062259334973	0.800004029302176	0.795107954997729	0.682005864832417	1.08546269212819	1.04123826006392	0.404036902189843	0.56192310547797	0	0	0	0	0	0	0	0	0	0	0	0	0	0	0	0	0	0	0	0	0	0	1.07262969319761	0	0	0	0	0	0	0	0	0	0	0	0	0	0	0	0
ENSG00000054793	ATP9A	protein_coding	1.14310457894928	0.980594415545053	1.99022184542018	1.81070130862351	1.87291969031283	1.53365988201002	2.58170570315848	1.90243065690415	0	0.485708491452132	0	1.081568078344	0.541351938212218	0	0	1.55769186367824	0.888864833635603	0.28269391120875	1.52319997852245	0	0.748702866040842	1.2042482020475	0	0	1.01056203197221	0	0	0	1.10598162576724	0	2.08141522078695	0	0	0	0	0.352928125506058	1.67926009182827	0	0	0	0	1.13007396742237	0	0.29357677291165	0	0.488902544981829	0
ENSG00000054796	SPO11	protein_coding	0	0	0	0	0	0	0	0	0	0	0	0	0	0	0	0	0	0	0	0	0	0	0	0	0	0	0	0	0	0	0	0	0	0	0	0	0	0	0	0	0	0	0	0	0	0	0
ENSG00000054803	CBLN4	protein_coding	0	0	0	0	0	0	0	0	0	0	0	0	0	0	0	0	0	0	0	0	0	0	0	0	0	0	0	0	0	0	0	0	0	0	0	0	0	0	0	0	0	0	0	0	0	0	0
ENSG00000054938	CHRDL2	protein_coding	0	0.137923345741332	0.102865988553564	0.106968320523046	0.333835494129254	0.181113399316434	0.334070028555971	0.345427441027922	0	0	0	0	0	0	0	0	0	0	0	0	0	0	0	0	0	0	0	0	0	0.546829228807773	0	0	0	0	0	0	0	0	0	0	0	0	0	0	0	0	0
ENSG00000054965	FAM168A	protein_coding	2.81871057297728	2.78974726445648	2.37456462863481	2.35812000014976	2.63129272620779	2.48513497464361	2.54509843725171	2.74634149943497	0	0	0.478633784559756	0	0	0	0	0	0	2.48745834050828	0	0	0	0	0	0	0.892396272950892	0.307032924766697	2.79841221631834	0	0	0	0	0.62079905407276	1.29360734897593	2.13462104229251	0	0.367922971030456	0.328452137438734	0	0	0.381476755882943	0	2.5224688766216	0	0	0	2.47050159843085	0.2448322297142
ENSG00000054967	RELT	protein_coding	2.26371105832897	2.25913115245139	2.49271256210512	2.35479129565955	2.45568818367787	2.37759981741124	2.34163809019018	2.18917411051984	0	0.37198569008661	0	0	0.629430487590137	0.66352449713933	0	0	1.45815659106994	0	0	1.27393602662815	0	0.334686516168561	1.11158538633805	0	0	0	0	0	2.94826116921426	0	0	0	0	0	1.1266868653576	1.19991632490573	0	0	0.556005846047658	0	0.307079449999902	0	0	0	1.56594965762364	0	0
ENSG00000054983	GALC	protein_coding	2.5097867359454	2.52033141925175	1.9385171067773	1.89605333205732	2.27297157104872	2.14351219564525	2.60552365279021	2.71287333001502	1.08025017952211	0	1.13591085115572	1.99596297622101	3.75028677212528	0	0	1.18366695468774	2.10138843332358	0.325895161429245	2.53964825068392	0	0	1.5870971032411	0	0	0.271081165611361	0	3.09761397604607	0	0	2.57885175615447	1.14182361070023	0	1.83998117196127	1.67259738306485	0	2.88968343997567	2.70551902177456	0	2.48311508052138	3.05981409296783	1.91853693055748	0	0.975700241593441	0.3378859980858	0.527533673536376	1.4611263912919	1.40317684915668
ENSG00000055044	NOP58	protein_coding	3.39562745303637	3.39636009452342	3.93609455415971	3.9996524224792	3.89964004835457	3.97645413699599	3.7081755788123	3.52016092016758	3.98053844944421	4.3825763311831	3.9857217732751	4.11383009226671	1.94678216671131	3.41626198843173	4.13418999734296	3.78284360600553	4.21409571509355	4.17510422302559	3.47940115041932	4.50387408317584	4.17044028541939	4.0200568838097	4.19831376224376	4.24053556974418	3.77087294370784	3.59546663383954	4.03933959277441	4.16777726176628	4.1621511761424	4.10653405708623	5.03373468122716	3.98629242631868	3.92258507015568	3.95434764774479	4.46609980829559	4.22764645903232	3.94834541697359	4.33769535322539	3.82420462031199	3.66795375746711	4.17538770919847	4.27052212756504	4.46643993155706	4.01762719438955	3.55850825480648	3.97444038167961	4.16881137016935
ENSG00000055070	SZRD1	protein_coding	3.13053936260538	3.0993786470292	3.4765707491406	3.38632229555613	3.37906772306785	3.36310102764427	3.29731229196494	3.30029848794764	1.34525003297645	1.88530749379255	0	1.57994737933504	0.727696029194628	0	2.36819659747975	2.27192714093224	1.87407255241012	1.63131090157193	1.60679588800001	2.06807911461904	2.43486976205372	2.06233693153824	1.44540029736996	2.65168736446783	2.58665140576424	1.99670432918518	2.21229931019297	0.454673149773473	1.38085691084834	1.23875890526303	0	2.11579978328525	0	1.47771943139487	1.99992213253123	0	0.818782525251693	0.67859631714973	2.29326255346256	0.520971329860185	1.81524595262443	1.70109017217576	2.10113199289284	2.30982529222649	2.38534526921452	1.15770956925414	0.351782831524941
ENSG00000055118	KCNH2	protein_coding	1.77518269214259	1.86833099189187	0.286982921952886	0.370219557179539	0.480961108645476	0.665181136072693	0.266063391914666	0.603779887952842	0	0	0	0	0.837247096655159	0	0	0	0	0	0	0	0	0	0	0	0	0	0	0	0	0	1.24748217894063	0	0	0	0	1.05702446359586	0	0	0	0	0	0	0	0	0	0	0
ENSG00000055130	CUL1	protein_coding	3.27870863736919	3.26608848362181	3.45932397585221	3.4944971877079	3.47586140422077	3.44094408857144	3.38950269099482	3.38180370302842	3.45411473933046	3.34137072016661	0.732544064158177	0	0	0	2.94095864474886	2.49197977289176	3.17489124274316	2.41747687906932	3.27129494681605	3.45214901139142	3.32278085695432	3.11786466380068	1.56491780626705	2.77659288490148	3.11636208080602	2.27883498051795	3.08860736900125	2.56174808286268	3.34458475259492	3.13598851784136	0	3.37201462941384	3.58796845365963	3.30826238199155	1.51693228437584	3.60799423040923	3.55022697623236	1.63932576420668	2.93934549693719	3.56793426128279	2.97294942815021	2.68717300224165	2.83520208950126	3.3507859361375	2.90173871886578	3.48431095241446	3.06690430112731
ENSG00000055147	FAM114A2	protein_coding	2.29438390601214	2.36026642430505	2.41740317416016	2.46254911283558	2.59398386211925	2.58033604457661	2.60894934905672	2.57253667945584	2.68617657898888	2.40428048412182	3.00302019093557	3.07517408368254	0	0	2.4995895567282	3.2001891607231	0	2.62041945806268	0	2.76614031194834	0.754693124917119	3.04861669718326	1.90261928655622	0	3.16602026686122	0.922905254627509	0	0.369470562716113	1.82014334976079	2.41570130055057	0	1.63119376454218	2.24724844492894	2.86831566467207	0	0.621970629708309	2.53176366733417	0	1.52669425775487	0	1.47431182745866	2.12834235419202	3.04658801387355	1.48385726459558	0	2.88871833901516	2.33723293074857
ENSG00000055163	CYFIP2	protein_coding	3.6463285205844	3.62172690719193	2.587611376729	2.61433267146891	3.02324682259724	2.93460544732884	3.19196242073114	3.26015568604461	2.8974813456233	3.39952393596582	0.242617248862162	2.66909578197498	1.03367958307729	2.99311464936096	3.05057923718849	3.29289906223649	3.06153534255978	2.83005044487994	2.76341191871284	2.98111673012023	3.41808014257488	0.715265563559375	3.59365074375791	3.18815504470252	3.25892398339824	1.39303211721131	2.44487742394109	1.87695897548019	2.30650320250736	2.76176100586447	0.577992933986776	2.41876442616461	2.83136413707947	1.97255891080139	3.14568031401109	0	1.72566464665833	3.05775298494364	3.26302032568214	2.34839452002747	3.34173501678001	2.62649016710417	3.14364545256509	2.34020230809568	2.97223328133805	2.5445665704977	3.40143086768474
ENSG00000055208	TAB2	protein_coding	3.71710438444051	3.68472486719787	3.65154372692844	3.67033743157225	3.58306261251197	3.49262233637301	3.28591458034589	3.42391888201536	3.63181501001186	2.73726444237292	0.374927828254462	2.64923563688667	2.25687081058967	0	3.0942563441741	3.1981578763789	0.920747951142948	2.79296301107761	1.43963031216856	1.769316037353	3.23221746697522	2.77810701742315	3.30399699911686	1.162766128034	2.15629662900122	3.18439883653193	2.83846738802848	0	2.42958740672208	2.70794719131506	0	2.99172684760119	2.27941621212081	2.645682642236	3.69237309181389	0	3.13278202556266	1.12977826599148	1.62851371919585	2.82528852894004	2.72993186456895	2.83381204699549	2.31860799167959	3.30187378402943	0	0	1.44485360085987
ENSG00000055211	GINM1	protein_coding	2.76113523140592	2.79723428865627	2.85952830494791	2.94704794605594	2.92099193186189	2.97410783723298	2.91380987000205	2.89524215759081	1.89836483663626	1.21064554873435	0	0	0	0	2.87633414918326	1.0119853700162	3.6148907960991	0	0	3.16351356901948	0	0	1.62625343948861	3.55160730658133	2.13098374181741	1.60579378940258	3.58808099820042	0	2.73335654550235	2.41430445536239	0	2.34106012031297	2.33468388364065	3.5236878933215	3.87562491845151	0	0	0	1.4802949489111	1.03312992844955	0	3.26108495562606	3.59056032913756	0	0	0	2.19444961337361
ENSG00000055332	EIF2AK2	protein_coding	2.65790469890908	2.63691526488741	2.37448287889911	2.46964423934676	2.84496226983384	2.61460856489197	2.89848066981401	3.26991613167003	2.56784383441139	2.96879282324378	3.20837844616433	3.02816800219845	1.4136014012886	0	3.01403536763383	2.36280083036608	2.18620298717524	0.720741275519864	1.84570475158835	3.41532570490891	3.02557218514831	2.34134960961917	0.499423228833585	2.96584019607798	2.6677329193547	2.05371371063877	1.41559358815608	3.39953243620827	2.37481220287206	2.47628688532077	0	0.198029011818107	1.81615693967515	2.66176513416276	3.51405824072223	2.40004019521028	3.02740104900839	2.32547754813961	2.59828375235444	0.30612904282818	2.51746171917819	1.28685547092561	2.39046569062458	3.306263722677	0.398596295396337	2.92075325450262	0.911786879935772
ENSG00000055483	USP36	protein_coding	2.99587998372663	2.96475172378298	3.07355703234505	3.01767289344076	2.87984186180505	2.81226496965659	2.83783384869724	2.66978473254535	0.416001522107139	1.29922488243703	2.06359215330049	0.53276484405179	1.51406385972099	0	1.52865260187167	2.85088320169671	2.59775562401202	0	0.580773734770552	1.74478600349959	2.30345560284719	0.493388400467372	2.18646483124967	0	2.61030612150387	1.96426131220105	0.539311463806722	0.265451954626147	2.11127032488157	2.29057466283899	0.580867339347126	0	1.61593405954748	1.69179962607454	3.21488660956151	0	2.10553494466941	0.789305531634493	2.70579462501211	0	0	2.2602055497118	0	0.520372568628251	2.18950642741652	1.34369678695188	0.697361405062241
ENSG00000055609	MLL3	protein_coding	2.73776396548781	2.81012237841535	2.50458183481929	2.52815081901213	2.61861518650161	2.33894483765046	2.43969673895772	2.55530584134691	2.44742527001328	0.743380205843958	2.67725454770421	2.57469750363808	0.810223887406621	3.16845881172867	0	2.65127810847589	2.94273938518277	2.4406852736358	2.7818707743103	2.50706218285945	2.66027552174668	2.43188815851726	1.36705303455444	2.82058920663279	2.87020972894541	3.00014190700479	2.41252165817355	2.61990120991687	2.59921782102641	2.23145658418384	0	0.260740511197042	1.98980218026305	0.172287663831526	1.82814565211118	1.32752792116592	1.32840589472302	2.78752135956641	2.64345113369601	1.41945859306556	2.77846443031295	1.36205925055009	1.19805539754347	1.55769192154514	2.55985212379274	3.00360930052902	2.444002477212
ENSG00000055732	MCOLN3	protein_coding	1.44940851871502	1.89502002849547	1.66289197225719	1.79354502700574	1.97498804440259	1.87196623756218	1.40414096321425	1.88399683600847	0	0	0	0	0	2.53834076228144	0	0	0	0	0	0	0	0	0	0	0	0	0	0.366454742117481	0	0.835795372851555	0.992824788891816	0	0	0	0.982243119562132	0	0	0	0	0	0	0	0	0	0	0	0
ENSG00000055813	CCDC85A	protein_coding	0	0.197814926470666	0.261264022383724	0.0847667149914059	0.160292477084631	0	0.27731719428586	0.210916533330051	0	0	0	0	0	0	0	0	0	0	0	0	0	0	0	0	0	0	0	0	0	0	0	0	0	0	0	0	0	0	0	0	0	0	0	0	0	0	0
ENSG00000055917	PUM2	protein_coding	3.353441298515	3.42177955861358	3.45208276801852	3.5146230613885	3.47329381825466	3.40602322976859	3.30236193244081	3.31895481323611	2.98374941988006	2.1450313452131	2.6058274841125	3.03371769786657	2.02607915904767	4.10619102201325	2.47278433505934	2.07415175468718	0.911397451968606	3.36265719798557	1.23574660352368	1.91907698294819	3.4795306002576	2.67490596100535	2.03176590892513	2.42591874185223	3.04844666310116	2.77739573013359	2.55394591198292	0.551391719835903	3.04483550959645	2.33620637286139	1.25687921183594	3.39019322880225	1.22955851485926	2.23822889598188	3.27414400731415	3.07113020784189	1.78959668853101	1.55914888332936	1.47325788931602	3.473960846155	3.40416787510765	2.3669597173483	2.66636208901063	2.43206932799224	2.70379031060745	2.72813437019839	2.92593203781125
ENSG00000055950	MRPL43	protein_coding	2.71776845776714	2.74019240629906	2.81666763365679	2.7017996338073	2.75409504082787	2.81784814974622	2.71148653618087	2.62012954568958	3.07816960194651	2.91557362201513	2.57675565230994	2.79184270806409	2.49485209501851	0	2.84650060493199	2.49739114590071	3.1305559359541	3.02621853570756	3.22301762350388	2.94073740921266	2.83167564190219	2.11539574055175	3.11392852644067	2.92775014654297	3.01386163541231	3.338787216905	3.19611700260407	0.771788453581615	3.00680247557097	2.64905964162998	0	2.51569600645414	2.0025607071693	3.19004439248323	1.98515740662568	2.69905027956065	2.96805443458471	2.84965965992587	0	2.86943379981523	2.80705768226134	2.16550999472696	3.49906643440802	2.82530338154341	1.7057112659396	2.26000782788559	3.25484738799804
ENSG00000055955	ITIH4	protein_coding	1.33067168255936	1.44590043479738	0.60285133886003	0.600482543973863	0.804136542472074	0.575841962529334	0.671373770620731	0.762387031686669	0	0	0	0	0	0	0	0	0	0	0	0	0	0	0	0	0	0	0	0	0	0	0	0	0	0	0	0	0	0	0	0	0	0	0	0	0	0	0
ENSG00000055957	ITIH1	protein_coding	0.347739565034989	0.400897788368462	0.0721696997842474	0	0	0	0	0	0	0	0	0	0	0	0	0	0	0	0	0	0	0	0	0	0	0	0	0	0	0	0	0	0	0	0	0	0	0	0	0	0	0	0	0	0	0	0
ENSG00000056050	C4orf27	protein_coding	2.77164693196698	2.79304848892802	2.6096698634221	2.75266043872391	3.15519388635413	3.29197764468224	3.02363245024084	3.05561461257896	3.32056646410307	3.47820523638223	2.64256587961924	3.39804643171549	0	3.44541481821018	3.39524919709998	2.702954858216	3.58295395410171	2.85627053238488	2.10482286473414	2.51953708772945	3.41847398786218	2.87054487458333	2.65655967256011	2.89019677054717	3.57731559969807	2.34119170641807	3.62155436663479	3.01703867334813	2.93786787807978	2.47403201522921	1.32993985545431	4.02724250297968	2.33652027935032	3.2667217069386	0	4.02605172303125	2.81540474440519	1.84235625335365	2.61561873376886	0.937770307275428	3.2791935464889	3.31828826920265	3.38098696875932	3.8016906653375	2.09644449504382	1.69236620998017	3.51704549551115
ENSG00000056097	ZFR	protein_coding	2.97997931516298	3.01309980747602	3.40822648230172	3.47097984211672	3.3780176807894	3.30505205769528	3.26780909993092	3.21165088752416	2.9433961614438	3.24279864104755	0.334015981230515	2.87789928336555	2.35326311158659	3.2997772555771	2.64514107089272	3.59646379283896	3.52649480598194	3.12489900362017	3.13935649977683	3.32143062324092	3.13870291136127	3.15132605141252	3.21870756631586	3.38290907372382	3.61788216509542	3.29153171559489	3.63231173492248	2.19330173170296	2.49530782993753	3.36951682049002	0.724942335949455	3.21290778954862	3.65823123573563	3.09961470470821	3.0022319518615	3.25204306858925	2.86259894331697	3.57646455590255	2.79657421905046	0.768026894797711	3.17289477395439	3.17188643003522	3.2736889115003	3.39923662331466	3.62183911138456	3.28816162668866	3.50422897841949
ENSG00000056277	ZNF280C	protein_coding	2.09239151685213	2.09150436203796	2.17470009634568	2.23210668116666	2.1354629176635	2.12699768661486	2.48918176941389	2.47593647872162	3.03573742512884	0	2.49589058195215	1.95169117484275	0	0	1.99278690810433	0	0	0	2.19392732197385	2.86734290170607	2.66652019531944	0	0.352555590954075	0.456842840941486	0.357272645596245	0	0	0	0	3.25586401740876	0	0	0.472602474301901	2.44631269856722	0.404200486434489	0	3.09389581052385	2.8707895672447	2.58401802728195	0	2.05920538421734	0	2.17738111739734	0	0	0.351385112829881	0
ENSG00000056291	NPFFR2	protein_coding	0	0	0	0	0	0	0	0	0	0	0	0	0	0	0	0	0	0	0	0	0	0	0	0	0	0	0	0	0	0	0	0	0	0	0	0	0	0	0	0	0	0	0	0	0	0	0
ENSG00000056487	PHF21B	protein_coding	0	0.145921551773738	0	0.0603893356250753	0	0.0562180511133101	0.868774979170238	0.627952365191338	0	0	0	0	0	0	0	0	2.3080345778486	0	0	0	0	0	0	0	0	0	0	0	0	0	0.784345916599592	0	0	0	0	0	0	0	0	0	0	0	0	0	0	0	0
ENSG00000056558	TRAF1	protein_coding	3.48804665723509	3.5138384999965	3.84902324835699	3.63831828001304	3.88384591052558	3.84854544170682	3.72540112921332	3.85815993567121	3.28779155216497	1.66428274369751	3.0225710687065	1.92445652523406	2.46986936231012	2.96741368173715	3.37091706254912	1.39307731848406	3.34022870939776	2.85175640384653	2.6861349588313	3.15982363508047	3.06515734579473	3.08639899199256	3.42403060171637	2.5311103642738	3.41444707904707	2.31276754593772	2.63686555119067	1.27165619822128	3.31925592101471	2.56959326279847	2.68707247732816	0	3.07223167924777	3.22407564162427	1.82040875876698	3.49934288962171	3.35870053405376	1.39081397720479	2.10396177646326	1.9186864451537	2.49050532943887	2.07114420918324	3.2300902616473	3.25374072109885	3.69156622149425	3.26116639687445	3.21307057330028
ENSG00000056586	RC3H2	protein_coding	2.86725916940471	2.8509418977042	2.74064885251427	2.83508574497284	2.73344462493263	2.58636058212856	2.56993302091576	2.72333826106636	1.47875037351193	0	0.645568079262239	1.84613184215486	0	0.299388493331791	1.34673635039384	1.13693786718555	0.206808223529016	0.366938723700644	0.178715252654929	3.04310389283441	3.05302709650796	0	1.02496543563311	0.67728189962876	1.30201639698637	2.49270432936314	0.192508572937994	2.67833065539006	0.653758273409469	1.7708895354527	0	1.53800922437736	3.16983468587993	0	0.926029109012181	1.63998531563792	2.14458969716418	1.68581010279924	0.87100868048766	0.291767402638827	1.84156047509318	2.99307127403723	3.05381617153709	2.49233827578891	1.21690110878093	0.176780361402659	3.19493604207581
ENSG00000056661	PCGF2	protein_coding	0.253796365995461	0.558389519778922	1.91963154669402	1.77036475107373	1.56758256334366	1.656899693105	1.83401837188829	1.89568620859137	0	0	0	0	0	0	0	0	0	0	0	0	0	0	0	0	0	0	0	0	0	0	0	0	0	1.53125620284581	0	0	0	0	0	0	0	0	0	0	0	0	0
[truncated: 55,859 more rows]
[truncated: 138 more columns]
