# Supplementary material for: Single-cell analysis identifies cellular markers of the HIV permissive cell
Source: PLoS Pathog. 2017 Oct 26;13(10):e1006678. doi: 10.1371/journal.ppat.1006678 (PMC5658171; doi:10.1371/journal.ppat.1006678)
Supplement: S13 Table — (TXT) [file ppat.1006678.s028.txt]

	Length
ENSG00000000003	2968
ENSG00000000005	1610
ENSG00000000419	1207
ENSG00000000457	3844
ENSG00000000460	6354
ENSG00000000938	3524
ENSG00000000971	8144
ENSG00000001036	2453
ENSG00000001084	8463
ENSG00000001167	3811
ENSG00000001460	8514
ENSG00000001461	9404
ENSG00000001497	5589
ENSG00000001561	4680
ENSG00000001617	4826
ENSG00000001626	7255
ENSG00000001629	7130
ENSG00000001630	4074
ENSG00000001631	6204
ENSG00000002016	4955
ENSG00000002079	6387
ENSG00000002330	1708
ENSG00000002549	3785
ENSG00000002586	3284
ENSG00000002587	8166
ENSG00000002726	3824
ENSG00000002745	3261
ENSG00000002746	11303
ENSG00000002822	7106
ENSG00000002834	7061
ENSG00000002919	3606
ENSG00000002933	3479
ENSG00000003056	3777
ENSG00000003096	6983
ENSG00000003137	5015
ENSG00000003147	4891
ENSG00000003249	4791
ENSG00000003393	10381
ENSG00000003400	7598
ENSG00000003402	10151
ENSG00000003436	11714
ENSG00000003509	3651
ENSG00000003756	10368
ENSG00000003987	5692
ENSG00000003989	7905
ENSG00000004059	1871
ENSG00000004139	8132
ENSG00000004142	2662
ENSG00000004399	9738
ENSG00000004455	5683
ENSG00000004468	3071
ENSG00000004478	3958
ENSG00000004487	3416
ENSG00000004534	7300
ENSG00000004660	7424
ENSG00000004700	3778
ENSG00000004766	7359
ENSG00000004776	1722
ENSG00000004777	5525
ENSG00000004779	1600
ENSG00000004799	4519
ENSG00000004809	3791
ENSG00000004838	4009
ENSG00000004846	9257
ENSG00000004848	2876
ENSG00000004864	3714
ENSG00000004866	6743
ENSG00000004897	6823
ENSG00000004939	5287
ENSG00000004948	4036
ENSG00000004961	2335
ENSG00000004975	5350
ENSG00000005001	3025
ENSG00000005007	8600
ENSG00000005020	5520
ENSG00000005022	1500
ENSG00000005059	3558
ENSG00000005073	2307
ENSG00000005075	962
ENSG00000005100	5872
ENSG00000005102	2707
ENSG00000005108	6737
ENSG00000005156	8240
ENSG00000005175	3343
ENSG00000005187	5095
ENSG00000005189	4114
ENSG00000005194	3509
ENSG00000005206	7458
ENSG00000005238	6074
ENSG00000005243	1847
ENSG00000005249	4318
ENSG00000005302	6494
ENSG00000005339	15068
ENSG00000005379	11382
ENSG00000005381	3622
ENSG00000005421	2988
ENSG00000005436	5465
ENSG00000005448	2860
ENSG00000005469	4979
ENSG00000005471	7494
ENSG00000005483	8952
ENSG00000005486	2441
ENSG00000005513	4432
ENSG00000005700	8722
ENSG00000005801	5705
ENSG00000005810	15961
ENSG00000005812	4651
ENSG00000005844	6255
ENSG00000005882	5481
ENSG00000005884	9802
ENSG00000005889	9037
ENSG00000005893	5617
ENSG00000005955	9729
ENSG00000005961	5551
ENSG00000005981	4605
ENSG00000006007	4412
ENSG00000006015	3370
ENSG00000006016	3018
ENSG00000006025	6572
ENSG00000006042	5188
ENSG00000006047	4618
ENSG00000006059	1287
ENSG00000006062	5132
ENSG00000006071	6835
ENSG00000006074	1397
ENSG00000006075	1494
ENSG00000006114	14277
ENSG00000006116	3088
ENSG00000006118	7271
ENSG00000006125	7797
ENSG00000006128	1888
ENSG00000006194	9329
ENSG00000006210	5983
ENSG00000006282	5241
ENSG00000006283	9709
ENSG00000006327	1848
ENSG00000006377	3449
ENSG00000006432	12386
ENSG00000006451	3665
ENSG00000006453	4798
ENSG00000006459	9430
ENSG00000006468	9686
ENSG00000006530	6547
ENSG00000006534	6621
ENSG00000006555	6055
ENSG00000006576	8631
ENSG00000006606	706
ENSG00000006607	9016
ENSG00000006611	4904
ENSG00000006625	1905
ENSG00000006634	4583
ENSG00000006638	2793
ENSG00000006652	6481
ENSG00000006659	1079
ENSG00000006695	3172
ENSG00000006704	6498
ENSG00000006712	2668
ENSG00000006715	7801
ENSG00000006740	9476
ENSG00000006744	6326
ENSG00000006747	5048
ENSG00000006756	7030
ENSG00000006757	3441
ENSG00000006788	6347
ENSG00000006831	5878
ENSG00000006837	3681
ENSG00000007001	2743
ENSG00000007038	1984
ENSG00000007047	6668
ENSG00000007062	7465
ENSG00000007080	1660
ENSG00000007129	3612
ENSG00000007168	7687
ENSG00000007171	4176
ENSG00000007174	17398
ENSG00000007202	9234
ENSG00000007216	3226
ENSG00000007237	10100
ENSG00000007255	933
ENSG00000007264	4138
ENSG00000007306	2649
ENSG00000007312	2080
ENSG00000007314	8247
ENSG00000007341	8111
ENSG00000007350	3650
ENSG00000007372	14876
ENSG00000007376	2769
ENSG00000007384	5104
ENSG00000007392	6176
ENSG00000007402	6319
ENSG00000007516	6143
ENSG00000007520	1243
ENSG00000007541	6869
ENSG00000007545	8754
ENSG00000007866	3046
ENSG00000007908	4219
ENSG00000007923	5147
ENSG00000007933	3463
ENSG00000007944	3033
ENSG00000007952	2529
ENSG00000007968	5457
ENSG00000008018	2256
ENSG00000008056	3203
ENSG00000008083	6490
ENSG00000008086	3576
ENSG00000008118	2676
ENSG00000008128	4718
ENSG00000008130	5637
ENSG00000008196	6149
ENSG00000008197	1856
ENSG00000008226	8338
ENSG00000008256	5805
ENSG00000008277	12217
ENSG00000008282	2794
ENSG00000008283	5320
ENSG00000008294	11948
ENSG00000008300	13888
ENSG00000008311	4591
ENSG00000008323	4260
ENSG00000008324	1301
ENSG00000008382	2049
ENSG00000008394	7440
ENSG00000008405	5062
ENSG00000008438	720
ENSG00000008441	6302
ENSG00000008513	8730
ENSG00000008516	4126
ENSG00000008517	2924
ENSG00000008710	18535
ENSG00000008735	6107
ENSG00000008838	6962
ENSG00000008853	6580
ENSG00000008869	8206
ENSG00000008952	7928
ENSG00000008988	2931
ENSG00000009307	5755
ENSG00000009335	9218
ENSG00000009413	12417
ENSG00000009694	12896
ENSG00000009709	6313
ENSG00000009724	4251
ENSG00000009765	10362
ENSG00000009780	2876
ENSG00000009790	7753
ENSG00000009830	10008
ENSG00000009844	3453
ENSG00000009950	4815
ENSG00000009954	7053
ENSG00000010017	3480
ENSG00000010030	2369
ENSG00000010072	5906
ENSG00000010165	3843
ENSG00000010219	5911
ENSG00000010244	15834
ENSG00000010256	3236
ENSG00000010270	4348
ENSG00000010278	3218
ENSG00000010282	2891
ENSG00000010292	6487
ENSG00000010295	5193
ENSG00000010310	4736
ENSG00000010318	3644
ENSG00000010319	5011
ENSG00000010322	9161
ENSG00000010327	10588
ENSG00000010361	2951
ENSG00000010379	4241
ENSG00000010404	10496
ENSG00000010438	1614
ENSG00000010539	7498
ENSG00000010610	4583
ENSG00000010626	3054
ENSG00000010671	4227
ENSG00000010704	5675
ENSG00000010803	4447
ENSG00000010810	7411
ENSG00000010818	9774
ENSG00000010932	3574
ENSG00000011007	5391
ENSG00000011009	2196
ENSG00000011021	6884
ENSG00000011028	6860
ENSG00000011052	1657
ENSG00000011083	4391
ENSG00000011105	5714
ENSG00000011114	11333
ENSG00000011132	5556
ENSG00000011143	4073
ENSG00000011198	3172
ENSG00000011201	7131
ENSG00000011243	5742
ENSG00000011258	7201
ENSG00000011260	2721
ENSG00000011275	7619
ENSG00000011295	6271
ENSG00000011304	6876
ENSG00000011332	4800
ENSG00000011347	5953
ENSG00000011376	5393
ENSG00000011405	9204
ENSG00000011422	4457
ENSG00000011426	6012
ENSG00000011451	9210
ENSG00000011454	8185
ENSG00000011465	8083
ENSG00000011478	2396
ENSG00000011485	7060
ENSG00000011523	8623
ENSG00000011566	6070
ENSG00000011590	2770
ENSG00000011600	924
ENSG00000011638	2558
ENSG00000011677	4398
ENSG00000012048	8426
ENSG00000012061	5576
ENSG00000012124	5839
ENSG00000012171	5767
ENSG00000012174	8927
ENSG00000012211	3396
ENSG00000012223	4247
ENSG00000012232	13220
ENSG00000012504	3460
ENSG00000012660	4223
ENSG00000012779	3685
ENSG00000012817	9578
ENSG00000012822	6301
ENSG00000012963	3694
ENSG00000012983	7624
ENSG00000013016	4959
ENSG00000013275	2387
ENSG00000013288	8898
ENSG00000013293	5478
ENSG00000013297	5937
ENSG00000013306	3526
ENSG00000013364	6136
ENSG00000013374	5411
ENSG00000013375	7804
ENSG00000013392	2417
ENSG00000013441	5125
ENSG00000013503	4930
ENSG00000013523	5347
ENSG00000013561	4834
ENSG00000013563	4646
ENSG00000013573	8374
ENSG00000013583	3442
ENSG00000013588	8440
ENSG00000013619	5958
ENSG00000013725	5995
ENSG00000013810	4682
ENSG00000014123	4539
ENSG00000014138	5726
ENSG00000014164	3731
ENSG00000014216	7617
ENSG00000014257	4193
ENSG00000014641	4993
ENSG00000014824	4302
ENSG00000014914	4591
ENSG00000014919	4186
ENSG00000015133	12426
ENSG00000015153	10840
ENSG00000015171	5297
ENSG00000015285	2381
ENSG00000015413	2712
ENSG00000015475	4418
ENSG00000015479	14669
ENSG00000015520	5252
ENSG00000015532	5472
ENSG00000015568	15430
ENSG00000015592	3294
ENSG00000015676	6864
ENSG00000016082	3216
ENSG00000016391	3733
ENSG00000016402	4673
ENSG00000016490	3340
ENSG00000016602	3649
ENSG00000016864	3783
ENSG00000017260	8106
ENSG00000017373	11025
ENSG00000017427	8087
ENSG00000017483	4016
ENSG00000017621	4948
ENSG00000017797	4979
ENSG00000018189	8070
ENSG00000018236	7044
ENSG00000018280	8676
ENSG00000018408	8413
ENSG00000018510	8197
ENSG00000018607	1774
ENSG00000018610	2606
ENSG00000018625	6298
ENSG00000018699	3185
ENSG00000018869	3152
ENSG00000019102	1432
ENSG00000019144	21988
ENSG00000019169	2079
ENSG00000019186	3972
ENSG00000019485	5527
ENSG00000019505	5424
ENSG00000019549	2282
ENSG00000019582	3184
ENSG00000019991	8897
ENSG00000019995	5993
ENSG00000020129	4917
ENSG00000020181	7071
ENSG00000020219	1674
ENSG00000020256	6997
ENSG00000020426	3865
ENSG00000020577	12170
ENSG00000020633	4605
ENSG00000020922	3538
ENSG00000021300	4933
ENSG00000021355	3226
ENSG00000021461	2630
ENSG00000021488	2597
ENSG00000021574	5213
ENSG00000021645	11335
ENSG00000021762	7466
ENSG00000021776	9779
ENSG00000021826	10444
ENSG00000021852	2729
ENSG00000022267	4945
ENSG00000022277	3501
ENSG00000022355	5494
ENSG00000022556	6313
ENSG00000022567	8608
ENSG00000022840	5909
ENSG00000022976	5595
ENSG00000023041	2404
ENSG00000023171	9770
ENSG00000023191	7367
ENSG00000023228	5660
ENSG00000023287	7615
ENSG00000023318	4854
ENSG00000023330	2536
ENSG00000023445	7484
ENSG00000023516	9913
ENSG00000023572	1299
ENSG00000023608	2656
ENSG00000023697	2848
ENSG00000023734	2211
ENSG00000023839	6232
ENSG00000023892	2675
ENSG00000023902	6238
ENSG00000023909	5374
ENSG00000024048	8997
ENSG00000024422	3923
ENSG00000024526	5904
ENSG00000024862	1496
ENSG00000025039	5072
ENSG00000025156	2707
ENSG00000025293	7812
ENSG00000025423	2272
ENSG00000025434	4346
ENSG00000025708	3320
ENSG00000025770	3277
ENSG00000025772	2062
ENSG00000025796	8587
ENSG00000025800	7687
ENSG00000026025	4965
ENSG00000026036	8738
ENSG00000026103	3562
ENSG00000026297	7478
ENSG00000026508	10060
ENSG00000026559	3748
ENSG00000026652	9419
ENSG00000026751	4604
ENSG00000026950	5547
ENSG00000027001	3407
ENSG00000027075	8809
ENSG00000027644	5101
ENSG00000027697	2680
ENSG00000027847	4927
ENSG00000027869	2512
ENSG00000028116	3557
ENSG00000028137	3766
ENSG00000028203	8757
ENSG00000028277	6611
ENSG00000028310	9577
ENSG00000028528	9796
ENSG00000028839	2106
ENSG00000029153	5002
ENSG00000029363	9297
ENSG00000029364	7136
ENSG00000029534	10799
ENSG00000029559	1033
ENSG00000029639	2736
ENSG00000029725	6555
ENSG00000029993	3967
ENSG00000030066	8471
ENSG00000030110	2267
ENSG00000030304	4177
ENSG00000030419	12220
ENSG00000030582	3520
ENSG00000031003	6808
ENSG00000031081	9384
ENSG00000031544	3503
ENSG00000031691	1745
ENSG00000031698	3836
ENSG00000031823	7445
ENSG00000032219	7568
ENSG00000032389	5775
ENSG00000032444	7055
ENSG00000032742	5480
ENSG00000033011	5786
ENSG00000033030	7752
ENSG00000033050	4448
ENSG00000033100	4200
ENSG00000033122	12010
ENSG00000033170	6889
ENSG00000033178	8323
ENSG00000033327	6771
ENSG00000033627	10968
ENSG00000033800	4524
ENSG00000033867	9564
ENSG00000034053	6869
ENSG00000034063	5144
ENSG00000034152	3783
ENSG00000034239	5805
ENSG00000034510	492
ENSG00000034533	3427
ENSG00000034677	6031
ENSG00000034693	2222
ENSG00000034713	3034
ENSG00000034971	2083
ENSG00000035115	10170
ENSG00000035141	3086
ENSG00000035403	5818
ENSG00000035499	3806
ENSG00000035664	7041
ENSG00000035681	6165
ENSG00000035687	3666
ENSG00000035720	1655
ENSG00000035862	5633
ENSG00000035928	6713
ENSG00000036054	5168
ENSG00000036257	11501
ENSG00000036448	7062
ENSG00000036473	1585
ENSG00000036530	9354
ENSG00000036549	9008
ENSG00000036565	3910
ENSG00000036672	4539
ENSG00000036828	5390
ENSG00000037042	2772
ENSG00000037241	1164
ENSG00000037280	8849
ENSG00000037474	5506
ENSG00000037637	8984
ENSG00000037749	7213
ENSG00000037757	3456
ENSG00000037897	2621
ENSG00000037965	3371
ENSG00000038002	2675
ENSG00000038210	7332
ENSG00000038219	15860
ENSG00000038274	5153
ENSG00000038295	7522
ENSG00000038358	6173
ENSG00000038382	17500
ENSG00000038427	14831
ENSG00000038532	11944
ENSG00000038945	7812
ENSG00000039068	6148
ENSG00000039123	6578
ENSG00000039139	16475
ENSG00000039319	11461
ENSG00000039523	6728
ENSG00000039537	4739
ENSG00000039560	7702
ENSG00000039600	3471
ENSG00000039650	3531
ENSG00000039987	2646
ENSG00000040199	12493
ENSG00000040275	4777
ENSG00000040341	8998
ENSG00000040487	2686
ENSG00000040531	3398
ENSG00000040608	3339
ENSG00000040633	2783
ENSG00000040731	3660
ENSG00000040933	9845
ENSG00000041353	7432
ENSG00000041357	3839
ENSG00000041515	8994
ENSG00000041802	4818
ENSG00000041880	2928
ENSG00000041982	8687
ENSG00000041988	4072
ENSG00000042062	6009
ENSG00000042088	6221
ENSG00000042286	5131
ENSG00000042304	2087
ENSG00000042317	6872
ENSG00000042429	10773
ENSG00000042445	4264
ENSG00000042493	3132
ENSG00000042753	1704
ENSG00000042781	20584
ENSG00000042813	2643
ENSG00000042832	11132
ENSG00000042980	9351
ENSG00000043039	3141
ENSG00000043093	8412
ENSG00000043143	9875
ENSG00000043355	3301
ENSG00000043462	7231
ENSG00000043514	3071
ENSG00000043591	2862
ENSG00000044012	597
ENSG00000044090	5628
ENSG00000044115	8830
ENSG00000044446	9112
ENSG00000044459	8357
ENSG00000044524	6674
ENSG00000044574	3908
ENSG00000046604	6190
ENSG00000046647	2424
ENSG00000046651	5212
ENSG00000046653	5675
ENSG00000046774	1991
ENSG00000046889	12058
ENSG00000047056	5656
ENSG00000047188	10816
ENSG00000047230	5510
ENSG00000047249	5091
ENSG00000047315	5901
ENSG00000047346	7755
ENSG00000047365	8617
ENSG00000047410	10180
ENSG00000047457	7296
ENSG00000047578	9692
ENSG00000047579	3078
ENSG00000047597	5206
ENSG00000047617	6012
ENSG00000047621	4939
ENSG00000047634	5475
ENSG00000047644	7114
ENSG00000047648	8358
ENSG00000047662	6622
ENSG00000047849	14901
ENSG00000047932	5025
ENSG00000047936	7856
ENSG00000048028	5719
ENSG00000048052	11781
ENSG00000048140	5218
ENSG00000048162	2852
ENSG00000048342	7570
ENSG00000048392	5548
ENSG00000048405	5793
ENSG00000048462	1118
ENSG00000048471	11298
ENSG00000048540	10268
ENSG00000048544	2110
ENSG00000048545	2317
ENSG00000048649	15740
ENSG00000048707	20346
ENSG00000048740	9863
ENSG00000048828	7129
ENSG00000048991	7898
ENSG00000049089	4151
ENSG00000049130	6715
ENSG00000049167	4847
ENSG00000049192	8567
ENSG00000049239	9117
ENSG00000049245	2760
ENSG00000049246	7104
ENSG00000049247	1783
ENSG00000049249	2284
ENSG00000049283	4642
ENSG00000049319	4647
ENSG00000049323	7329
ENSG00000049449	7225
ENSG00000049540	6542
ENSG00000049541	2201
ENSG00000049618	14822
ENSG00000049656	6557
ENSG00000049759	15717
ENSG00000049768	2578
ENSG00000049769	4162
ENSG00000049860	5067
ENSG00000049883	3575
ENSG00000050030	11759
ENSG00000050130	3651
ENSG00000050165	5059
ENSG00000050327	5596
ENSG00000050344	3686
ENSG00000050393	1826
ENSG00000050405	6397
ENSG00000050426	6032
ENSG00000050438	10879
ENSG00000050555	7630
ENSG00000050628	9654
ENSG00000050730	3768
ENSG00000050748	8955
ENSG00000050767	3878
ENSG00000050820	8335
ENSG00000051009	4736
ENSG00000051108	4178
ENSG00000051128	3422
ENSG00000051180	2863
ENSG00000051341	9099
ENSG00000051382	6531
ENSG00000051523	3357
ENSG00000051596	3437
ENSG00000051620	1332
ENSG00000051825	9997
ENSG00000052126	12596
ENSG00000052344	3008
ENSG00000052723	5894
ENSG00000052749	6801
ENSG00000052795	10868
ENSG00000052802	2892
ENSG00000052841	11109
ENSG00000052850	5750
ENSG00000053108	6733
ENSG00000053254	11033
ENSG00000053328	1774
ENSG00000053371	1781
ENSG00000053372	2822
ENSG00000053438	1294
ENSG00000053501	2431
ENSG00000053524	20568
ENSG00000053702	2803
ENSG00000053747	13522
ENSG00000053770	4371
ENSG00000053900	7494
ENSG00000053918	3853
ENSG00000054116	3313
ENSG00000054118	4736
ENSG00000054148	1908
ENSG00000054179	2633
ENSG00000054219	9430
ENSG00000054267	11073
ENSG00000054277	3480
ENSG00000054282	5247
ENSG00000054356	8261
ENSG00000054392	4296
ENSG00000054523	17693
ENSG00000054598	3447
ENSG00000054611	5305
ENSG00000054654	31405
ENSG00000054690	10817
ENSG00000054793	8317
ENSG00000054796	1867
ENSG00000054803	3024
ENSG00000054938	3073
ENSG00000054965	7823
ENSG00000054967	6322
ENSG00000054983	6825
ENSG00000055044	3299
ENSG00000055070	4747
ENSG00000055118	7017
ENSG00000055130	3573
ENSG00000055147	6543
ENSG00000055163	10509
ENSG00000055208	5736
ENSG00000055211	2248
ENSG00000055332	10753
ENSG00000055483	10415
ENSG00000055609	22650
ENSG00000055732	6623
ENSG00000055813	3982
ENSG00000055917	6858
ENSG00000055950	3573
ENSG00000055955	5462
ENSG00000055957	4543
ENSG00000056050	1436
ENSG00000056097	6792
ENSG00000056277	4634
ENSG00000056291	2359
ENSG00000056487	5753
ENSG00000056558	6449
ENSG00000056586	11492
ENSG00000056661	3511
ENSG00000056736	3038
ENSG00000056972	6553
ENSG00000056998	3944
ENSG00000057019	11274
ENSG00000057149	1777
ENSG00000057252	7033
ENSG00000057294	6069
ENSG00000057468	3266
ENSG00000057593	3792
ENSG00000057608	3811
ENSG00000057657	6369
ENSG00000057663	3924
ENSG00000057704	6515
ENSG00000057757	2186
ENSG00000057935	10580
ENSG00000058056	8440
ENSG00000058063	8552
ENSG00000058085	6543
ENSG00000058091	6841
ENSG00000058262	4697
ENSG00000058272	12490
ENSG00000058335	9929
ENSG00000058404	8159
ENSG00000058453	12265
ENSG00000058600	9454
ENSG00000058668	9721
ENSG00000058673	9700
ENSG00000058729	5502
ENSG00000058799	2261
ENSG00000058804	5135
ENSG00000058866	10978
ENSG00000059122	8413
ENSG00000059145	8504
ENSG00000059377	6259
ENSG00000059378	6285
ENSG00000059573	3756
ENSG00000059588	7743
ENSG00000059691	11757
ENSG00000059728	6321
ENSG00000059758	6547
ENSG00000059769	3675
ENSG00000059804	6159
ENSG00000059915	6328
ENSG00000060069	5296
ENSG00000060138	8615
ENSG00000060140	3424
ENSG00000060237	14370
ENSG00000060303	408
ENSG00000060339	6175
ENSG00000060491	4702
ENSG00000060558	2613
ENSG00000060566	2678
ENSG00000060642	3382
ENSG00000060656	6700
ENSG00000060688	4011
ENSG00000060709	8738
ENSG00000060718	8265
ENSG00000060749	10537
ENSG00000060762	1525
ENSG00000060971	6329
ENSG00000060982	10372
ENSG00000061273	9936
ENSG00000061337	5706
ENSG00000061455	3135
ENSG00000061492	2089
ENSG00000061656	2240
ENSG00000061676	6758
ENSG00000061794	1979
ENSG00000061918	3724
ENSG00000061936	10157
ENSG00000061938	11297
ENSG00000061987	13121
ENSG00000062038	5009
ENSG00000062096	2215
ENSG00000062194	6492
ENSG00000062282	2452
ENSG00000062370	3848
ENSG00000062485	6402
ENSG00000062524	3490
ENSG00000062582	2613
ENSG00000062598	6714
ENSG00000062650	7280
ENSG00000062716	6916
ENSG00000062725	9866
ENSG00000062822	4856
ENSG00000063015	5103
ENSG00000063046	6146
ENSG00000063127	3599
ENSG00000063169	7147
ENSG00000063176	6008
ENSG00000063177	4209
ENSG00000063180	2075
ENSG00000063241	4408
ENSG00000063244	4115
ENSG00000063245	3849
ENSG00000063322	3835
ENSG00000063438	7678
ENSG00000063515	1033
ENSG00000063587	7670
ENSG00000063601	6332
ENSG00000063660	6514
ENSG00000063761	5317
ENSG00000063854	5892
ENSG00000063978	7276
ENSG00000064012	6856
ENSG00000064042	10862
ENSG00000064102	3345
ENSG00000064115	3888
ENSG00000064195	2715
ENSG00000064199	5205
ENSG00000064201	3793
ENSG00000064205	4981
ENSG00000064218	2387
ENSG00000064225	6288
ENSG00000064270	7352
ENSG00000064300	4150
ENSG00000064309	10600
ENSG00000064313	6547
ENSG00000064393	15220
ENSG00000064419	3933
ENSG00000064489	1667
ENSG00000064490	2541
ENSG00000064545	3312
ENSG00000064547	2980
ENSG00000064601	3261
ENSG00000064607	7744
ENSG00000064651	10664
ENSG00000064652	3550
ENSG00000064655	3618
ENSG00000064666	4014
ENSG00000064687	8365
ENSG00000064692	7329
ENSG00000064703	6019
ENSG00000064726	4169
ENSG00000064763	3868
ENSG00000064787	9024
ENSG00000064835	1569
ENSG00000064886	3295
ENSG00000064932	6476
ENSG00000064933	5152
ENSG00000064961	3857
ENSG00000064989	6144
ENSG00000064995	1580
ENSG00000064999	6766
ENSG00000065000	8618
ENSG00000065029	6789
ENSG00000065054	3550
ENSG00000065057	2430
ENSG00000065060	9844
ENSG00000065135	3206
ENSG00000065150	9717
ENSG00000065154	3388
ENSG00000065183	4159
ENSG00000065243	7014
ENSG00000065268	2464
ENSG00000065308	6908
ENSG00000065320	6431
ENSG00000065325	6052
ENSG00000065328	5455
ENSG00000065357	10224
ENSG00000065361	8672
ENSG00000065371	4652
ENSG00000065413	9228
ENSG00000065427	3815
ENSG00000065457	4486
ENSG00000065485	4030
ENSG00000065491	3462
ENSG00000065518	1889
ENSG00000065526	13294
ENSG00000065534	22166
ENSG00000065548	3125
ENSG00000065559	5714
ENSG00000065600	2914
ENSG00000065609	6657
ENSG00000065613	7974
ENSG00000065615	2638
ENSG00000065618	6426
ENSG00000065621	5152
ENSG00000065665	3929
ENSG00000065675	3393
ENSG00000065717	4038
ENSG00000065802	7410
ENSG00000065809	7064
ENSG00000065833	3378
ENSG00000065882	9027
ENSG00000065883	8921
ENSG00000065911	4870
ENSG00000065923	3838
ENSG00000065970	6296
ENSG00000065978	1930
ENSG00000065989	6644
ENSG00000066027	3863
ENSG00000066032	7350
ENSG00000066044	6956
ENSG00000066056	6694
ENSG00000066084	10361
ENSG00000066117	5136
ENSG00000066135	5172
ENSG00000066136	5987
ENSG00000066185	2195
ENSG00000066230	2783
ENSG00000066248	4687
ENSG00000066279	10887
ENSG00000066294	9255
ENSG00000066322	2459
ENSG00000066336	2069
ENSG00000066379	3672
ENSG00000066382	8045
ENSG00000066405	3877
ENSG00000066422	7416
ENSG00000066427	8742
ENSG00000066455	3295
ENSG00000066468	7543
ENSG00000066557	2884
ENSG00000066583	1998
ENSG00000066629	8899
ENSG00000066651	3205
ENSG00000066654	5092
ENSG00000066697	2763
ENSG00000066735	6756
ENSG00000066739	12722
ENSG00000066777	13272
ENSG00000066813	8155
ENSG00000066827	8900
ENSG00000066855	4717
ENSG00000066923	8953
ENSG00000066926	4473
ENSG00000066933	20250
ENSG00000067048	5771
ENSG00000067057	4737
ENSG00000067064	3589
ENSG00000067066	12691
ENSG00000067082	6139
ENSG00000067113	2016
ENSG00000067141	8117
ENSG00000067167	3878
ENSG00000067177	6350
ENSG00000067182	4005
ENSG00000067191	7094
ENSG00000067208	8272
ENSG00000067221	6178
ENSG00000067225	8572
ENSG00000067248	4728
ENSG00000067334	6005
ENSG00000067365	4824
ENSG00000067369	8843
ENSG00000067445	6716
ENSG00000067533	7883
ENSG00000067560	2582
ENSG00000067596	9272
ENSG00000067601	1327
ENSG00000067606	7636
ENSG00000067646	5737
ENSG00000067704	4162
ENSG00000067715	6494
ENSG00000067798	11179
ENSG00000067829	2686
ENSG00000067836	3683
ENSG00000067840	4386
ENSG00000067842	7534
ENSG00000067900	8230
ENSG00000067955	4129
ENSG00000067992	2695
ENSG00000068001	4545
ENSG00000068024	13443
ENSG00000068028	3677
ENSG00000068078	4834
ENSG00000068079	1973
ENSG00000068097	4866
ENSG00000068120	4032
ENSG00000068137	4839
ENSG00000068305	7030
ENSG00000068308	3329
ENSG00000068323	4278
ENSG00000068354	4223
ENSG00000068366	6181
ENSG00000068383	3833
ENSG00000068394	1735
ENSG00000068400	5779
ENSG00000068438	2740
ENSG00000068489	4080
ENSG00000068615	5074
ENSG00000068650	11737
ENSG00000068654	13519
ENSG00000068697	1946
ENSG00000068724	6949
ENSG00000068745	5624
ENSG00000068781	4278
ENSG00000068784	5045
ENSG00000068793	10285
ENSG00000068796	4774
ENSG00000068831	6084
ENSG00000068878	10259
ENSG00000068885	7175
ENSG00000068903	6204
ENSG00000068912	2592
ENSG00000068971	3407
ENSG00000068976	4981
ENSG00000068985	665
ENSG00000069011	4321
ENSG00000069018	3194
ENSG00000069020	14697
ENSG00000069122	6717
ENSG00000069188	11607
ENSG00000069206	4483
ENSG00000069248	5057
ENSG00000069275	6546
ENSG00000069329	9723
ENSG00000069345	5039
ENSG00000069399	3242
ENSG00000069424	8126
ENSG00000069431	11421
ENSG00000069482	1300
ENSG00000069493	3479
ENSG00000069509	1399
ENSG00000069535	3050
ENSG00000069667	17033
ENSG00000069696	1477
ENSG00000069702	8654
ENSG00000069712	4623
ENSG00000069764	1113
ENSG00000069812	5407
ENSG00000069849	2584
ENSG00000069869	9097
ENSG00000069943	4539
ENSG00000069956	5281
ENSG00000069966	7487
ENSG00000069974	5603
ENSG00000069998	4936
ENSG00000070010	8705
ENSG00000070018	10337
ENSG00000070019	4167
ENSG00000070031	366
ENSG00000070047	7681
ENSG00000070061	6048
ENSG00000070081	9017
ENSG00000070087	3440
ENSG00000070159	9931
ENSG00000070182	14771
ENSG00000070190	4548
ENSG00000070193	3011
ENSG00000070214	12138
ENSG00000070269	8077
ENSG00000070366	11060
ENSG00000070367	9269
ENSG00000070371	9843
ENSG00000070388	2401
ENSG00000070404	3018
ENSG00000070413	5535
ENSG00000070423	3609
ENSG00000070444	6332
ENSG00000070476	7357
ENSG00000070495	5949
ENSG00000070501	4106
ENSG00000070526	3448
ENSG00000070540	3402
ENSG00000070601	6724
ENSG00000070610	5079
ENSG00000070614	9529
ENSG00000070669	4455
ENSG00000070718	6276
ENSG00000070729	6039
ENSG00000070731	7558
ENSG00000070748	3698
ENSG00000070756	4752
ENSG00000070759	3460
ENSG00000070761	2371
ENSG00000070770	6905
ENSG00000070778	7396
ENSG00000070785	3043
ENSG00000070808	6150
ENSG00000070814	11277
ENSG00000070831	3470
ENSG00000070882	8100
ENSG00000070886	5358
ENSG00000070915	6180
ENSG00000070950	6983
ENSG00000070961	9491
ENSG00000070985	3962
ENSG00000071051	2990
ENSG00000071054	9218
ENSG00000071073	9472
ENSG00000071082	5679
ENSG00000071127	7827
ENSG00000071189	14336
ENSG00000071203	1839
ENSG00000071205	10759
ENSG00000071242	8243
ENSG00000071243	5214
ENSG00000071246	6666
ENSG00000071282	2578
ENSG00000071462	7944
ENSG00000071537	9559
ENSG00000071539	3560
ENSG00000071553	4884
ENSG00000071564	6061
ENSG00000071575	4588
ENSG00000071626	9256
ENSG00000071655	4651
ENSG00000071677	264
ENSG00000071794	6024
ENSG00000071859	2567
ENSG00000071889	6240
ENSG00000071894	6096
ENSG00000071909	8203
ENSG00000071967	5176
ENSG00000071991	6864
ENSG00000071994	6476
ENSG00000072041	8495
ENSG00000072042	5518
ENSG00000072062	6162
ENSG00000072071	6292
ENSG00000072080	1265
ENSG00000072110	10626
ENSG00000072121	15706
ENSG00000072133	2890
ENSG00000072134	9844
ENSG00000072135	5774
ENSG00000072163	8754
ENSG00000072182	5250
ENSG00000072195	17910
ENSG00000072201	5725
ENSG00000072210	6457
ENSG00000072274	7887
ENSG00000072310	8039
ENSG00000072315	5839
ENSG00000072364	11297
ENSG00000072401	1864
ENSG00000072415	8743
ENSG00000072422	4841
ENSG00000072444	4329
ENSG00000072501	10682
ENSG00000072506	1115
ENSG00000072518	6160
ENSG00000072571	3966
ENSG00000072609	8829
ENSG00000072657	6835
ENSG00000072682	8134
ENSG00000072694	6996
ENSG00000072736	8806
ENSG00000072756	5518
ENSG00000072778	4865
ENSG00000072786	9083
ENSG00000072803	5577
ENSG00000072818	7421
ENSG00000072832	5823
ENSG00000072840	7923
ENSG00000072849	6386
ENSG00000072858	8072
ENSG00000072864	8035
ENSG00000072952	7627
ENSG00000072954	3005
ENSG00000072958	3813
ENSG00000073008	6098
ENSG00000073009	7462
ENSG00000073050	3459
ENSG00000073060	8041
ENSG00000073067	2773
ENSG00000073111	4899
ENSG00000073146	6872
ENSG00000073150	3102
ENSG00000073169	2363
ENSG00000073282	7454
ENSG00000073331	12325
ENSG00000073350	7909
ENSG00000073417	7886
ENSG00000073464	6750
ENSG00000073536	5463
ENSG00000073578	8550
ENSG00000073584	11023
ENSG00000073598	1388
ENSG00000073605	6797
ENSG00000073614	12091
ENSG00000073670	4770
ENSG00000073711	7839
ENSG00000073712	8510
ENSG00000073734	5151
ENSG00000073737	3751
ENSG00000073754	2456
ENSG00000073756	5269
ENSG00000073792	4735
ENSG00000073803	12623
ENSG00000073849	9151
ENSG00000073861	2614
ENSG00000073905	847
ENSG00000073910	11332
ENSG00000073921	5838
ENSG00000073969	5009
ENSG00000074047	7341
ENSG00000074054	11100
ENSG00000074071	1170
ENSG00000074181	8799
ENSG00000074201	4592
ENSG00000074211	9198
ENSG00000074219	2980
ENSG00000074266	6942
ENSG00000074276	5348
ENSG00000074317	1979
ENSG00000074319	3916
ENSG00000074356	5718
ENSG00000074370	6866
ENSG00000074410	7313
ENSG00000074416	10056
ENSG00000074527	4166
ENSG00000074582	3379
ENSG00000074590	7008
ENSG00000074603	10211
ENSG00000074621	9084
ENSG00000074657	11951
ENSG00000074660	4957
ENSG00000074695	6767
ENSG00000074696	7094
ENSG00000074706	8474
ENSG00000074755	15880
ENSG00000074771	2042
ENSG00000074800	4097
ENSG00000074803	12476
ENSG00000074842	1678
ENSG00000074855	4979
ENSG00000074935	2402
ENSG00000074964	7847
ENSG00000074966	3472
ENSG00000075035	6557
ENSG00000075043	4494
ENSG00000075073	2871
ENSG00000075089	3813
ENSG00000075131	2755
ENSG00000075142	4237
ENSG00000075151	8429
ENSG00000075188	2406
ENSG00000075213	6805
ENSG00000075218	4242
ENSG00000075223	6268
ENSG00000075234	3578
ENSG00000075239	5584
ENSG00000075240	4886
ENSG00000075275	12817
ENSG00000075290	2112
ENSG00000075292	14117
ENSG00000075303	5081
ENSG00000075336	3640
ENSG00000075340	9262
ENSG00000075388	1220
ENSG00000075391	11818
ENSG00000075399	3428
ENSG00000075407	7430
ENSG00000075413	8891
ENSG00000075415	4685
ENSG00000075420	13299
ENSG00000075426	7157
ENSG00000075429	1632
ENSG00000075461	3380
ENSG00000075539	18170
ENSG00000075568	12991
ENSG00000075618	3924
ENSG00000075624	3256
ENSG00000075643	6281
ENSG00000075651	9953
ENSG00000075673	3732
ENSG00000075702	9775
ENSG00000075711	11001
ENSG00000075785	2717
ENSG00000075790	8409
ENSG00000075826	8360
ENSG00000075856	7270
ENSG00000075884	7743
ENSG00000075886	1598
ENSG00000075891	6243
ENSG00000075914	4442
ENSG00000075945	5014
ENSG00000075975	2848
ENSG00000076003	4118
ENSG00000076043	3699
ENSG00000076053	7885
ENSG00000076067	3609
ENSG00000076108	10918
ENSG00000076201	5981
ENSG00000076242	3748
ENSG00000076248	2567
ENSG00000076258	2517
ENSG00000076321	4254
ENSG00000076344	4798
ENSG00000076351	7951
ENSG00000076356	13781
ENSG00000076382	4116
ENSG00000076513	8465
ENSG00000076554	7699
ENSG00000076555	14159
ENSG00000076604	4594
ENSG00000076641	5283
ENSG00000076650	4488
ENSG00000076662	2950
ENSG00000076685	7320
ENSG00000076706	6988
ENSG00000076716	5057
ENSG00000076770	12199
ENSG00000076826	4845
ENSG00000076864	5650
ENSG00000076924	4673
ENSG00000076928	8630
ENSG00000076944	5088
ENSG00000076984	5145
ENSG00000077009	1141
ENSG00000077044	9441
ENSG00000077063	7035
ENSG00000077080	2389
ENSG00000077092	3697
ENSG00000077097	5965
ENSG00000077147	7095
ENSG00000077150	4479
ENSG00000077152	1065
ENSG00000077157	14400
ENSG00000077232	6729
ENSG00000077235	11562
ENSG00000077238	6091
ENSG00000077254	6918
ENSG00000077264	3896
ENSG00000077274	3568
ENSG00000077279	10139
ENSG00000077312	2361
ENSG00000077327	4006
ENSG00000077348	1488
ENSG00000077380	4695
ENSG00000077420	4196
ENSG00000077454	8954
ENSG00000077458	6042
ENSG00000077463	2787
ENSG00000077498	2997
ENSG00000077514	5508
ENSG00000077522	5419
ENSG00000077549	3476
ENSG00000077585	2279
ENSG00000077616	7254
ENSG00000077684	9110
ENSG00000077713	3115
ENSG00000077721	3251
ENSG00000077782	12698
ENSG00000077800	2457
ENSG00000077809	10442
ENSG00000077935	4253
ENSG00000077942	7136
ENSG00000077943	7528
ENSG00000077984	930
ENSG00000078018	11559
ENSG00000078043	9236
ENSG00000078053	5636
ENSG00000078061	3204
ENSG00000078070	4321
ENSG00000078081	3816
ENSG00000078098	7003
ENSG00000078114	13718
ENSG00000078124	8535
ENSG00000078140	5245
ENSG00000078142	15176
ENSG00000078177	9835
ENSG00000078237	1602
ENSG00000078246	3201
ENSG00000078269	9985
ENSG00000078295	17784
ENSG00000078304	14040
ENSG00000078319	1114
ENSG00000078328	8213
ENSG00000078369	6135
ENSG00000078399	2550
ENSG00000078401	2033
ENSG00000078403	6844
ENSG00000078487	3318
ENSG00000078549	6828
ENSG00000078579	1688
ENSG00000078589	1803
ENSG00000078596	2051
ENSG00000078618	6619
ENSG00000078668	3145
ENSG00000078674	12470
ENSG00000078687	11058
ENSG00000078699	9457
ENSG00000078725	3920
ENSG00000078747	6664
ENSG00000078795	4654
ENSG00000078804	4228
ENSG00000078808	4697
ENSG00000078814	7929
ENSG00000078898	1898
ENSG00000078900	5555
ENSG00000078902	5983
ENSG00000078967	2144
ENSG00000079101	3846
ENSG00000079102	13527
ENSG00000079112	3901
ENSG00000079134	8099
ENSG00000079150	3080
ENSG00000079156	8028
ENSG00000079215	6265
ENSG00000079246	5463
ENSG00000079257	1504
ENSG00000079263	5272
ENSG00000079277	8060
ENSG00000079308	15595
ENSG00000079313	5186
ENSG00000079332	3999
ENSG00000079335	5729
ENSG00000079337	11995
ENSG00000079385	5524
ENSG00000079387	6366
ENSG00000079393	2317
ENSG00000079432	9495
ENSG00000079435	5206
ENSG00000079459	5222
ENSG00000079462	1419
ENSG00000079482	8224
ENSG00000079557	2217
ENSG00000079616	4312
ENSG00000079689	1447
ENSG00000079691	7071
ENSG00000079739	4164
ENSG00000079785	3807
ENSG00000079805	13443
ENSG00000079819	10247
ENSG00000079841	12800
ENSG00000079931	5293
ENSG00000079950	4341
ENSG00000079974	5870
ENSG00000079999	3761
ENSG00000080007	2807
ENSG00000080031	4344
ENSG00000080166	4862
ENSG00000080189	4106
ENSG00000080200	5003
ENSG00000080224	6303
ENSG00000080293	2900
ENSG00000080298	11037
ENSG00000080345	13473
ENSG00000080371	6670
ENSG00000080493	8361
ENSG00000080503	7132
ENSG00000080511	2001
ENSG00000080546	5121
ENSG00000080561	3097
ENSG00000080572	1931
ENSG00000080573	6750
ENSG00000080603	12746
ENSG00000080608	2709
ENSG00000080618	1767
ENSG00000080644	4765
ENSG00000080709	4078
ENSG00000080802	6999
ENSG00000080815	9944
ENSG00000080819	3666
ENSG00000080822	5217
ENSG00000080823	10996
ENSG00000080824	5217
ENSG00000080839	5954
ENSG00000080845	8789
ENSG00000080854	8267
ENSG00000080910	1227
ENSG00000080947	6813
ENSG00000080986	3247
ENSG00000081014	7359
ENSG00000081019	6819
ENSG00000081026	8180
ENSG00000081041	1459
ENSG00000081051	3259
ENSG00000081052	9895
ENSG00000081059	10063
ENSG00000081087	5325
ENSG00000081138	5593
ENSG00000081148	4157
ENSG00000081154	3102
ENSG00000081177	4534
ENSG00000081181	2418
ENSG00000081189	9053
ENSG00000081237	8507
ENSG00000081248	6166
ENSG00000081277	6211
ENSG00000081307	6827
ENSG00000081320	6227
ENSG00000081377	10457
ENSG00000081386	5921
ENSG00000081479	16260
ENSG00000081665	8414
ENSG00000081692	4315
ENSG00000081721	1762
ENSG00000081760	16089
ENSG00000081791	6047
ENSG00000081800	4415
ENSG00000081803	6364
ENSG00000081818	3621
ENSG00000081842	5374
ENSG00000081853	4653
ENSG00000081870	2759
ENSG00000081913	9153
ENSG00000081923	6652
ENSG00000081985	4233
ENSG00000082014	5198
ENSG00000082068	7039
ENSG00000082074	6100
ENSG00000082126	7266
ENSG00000082146	3242
ENSG00000082153	4593
ENSG00000082175	15305
ENSG00000082196	6347
ENSG00000082212	3427
ENSG00000082213	4172
ENSG00000082258	9081
ENSG00000082269	10589
ENSG00000082293	8333
ENSG00000082397	10975
ENSG00000082438	17180
ENSG00000082458	7841
ENSG00000082482	3910
ENSG00000082497	5467
ENSG00000082512	9022
ENSG00000082515	5267
ENSG00000082516	5637
ENSG00000082556	5730
ENSG00000082641	5825
ENSG00000082684	6223
ENSG00000082701	8006
ENSG00000082781	9350
ENSG00000082805	13475
ENSG00000082898	11708
ENSG00000082929	1164
ENSG00000082996	3654
ENSG00000083067	13946
ENSG00000083093	4740
ENSG00000083097	10613
ENSG00000083099	8679
ENSG00000083123	4102
ENSG00000083168	11852
ENSG00000083223	6707
ENSG00000083290	9843
ENSG00000083307	6060
ENSG00000083312	11842
ENSG00000083444	5327
ENSG00000083454	4190
ENSG00000083457	6657
ENSG00000083520	7602
ENSG00000083535	3669
ENSG00000083544	4114
ENSG00000083622	376
ENSG00000083635	3492
ENSG00000083642	13212
ENSG00000083720	4194
ENSG00000083750	2725
ENSG00000083782	1805
ENSG00000083799	12963
ENSG00000083807	8025
ENSG00000083812	3795
ENSG00000083814	3532
ENSG00000083817	2561
ENSG00000083828	3287
ENSG00000083838	4923
ENSG00000083842	2211
ENSG00000083844	3042
ENSG00000083845	3617
ENSG00000083857	16168
ENSG00000083896	7032
ENSG00000083937	3106
ENSG00000084070	3299
ENSG00000084072	8071
ENSG00000084073	3572
ENSG00000084090	4414
ENSG00000084092	3415
ENSG00000084093	7875
ENSG00000084110	5146
ENSG00000084112	10324
ENSG00000084207	1925
ENSG00000084234	7444
ENSG00000084444	6807
ENSG00000084453	11637
ENSG00000084463	3418
ENSG00000084623	1725
ENSG00000084628	2987
ENSG00000084636	9552
ENSG00000084652	5103
ENSG00000084674	14828
ENSG00000084676	8633
ENSG00000084693	5283
ENSG00000084710	6828
ENSG00000084731	6397
ENSG00000084733	3631
ENSG00000084734	3149
ENSG00000084754	3971
ENSG00000084764	3459
ENSG00000084774	8271
ENSG00000085063	4942
ENSG00000085117	4054
ENSG00000085185	7996
ENSG00000085224	12202
ENSG00000085231	4050
ENSG00000085265	1286
ENSG00000085274	5387
ENSG00000085276	9103
ENSG00000085365	6843
ENSG00000085377	3762
ENSG00000085382	9238
ENSG00000085415	10481
ENSG00000085433	4536
ENSG00000085449	5516
ENSG00000085465	2988
ENSG00000085491	6548
ENSG00000085511	7522
ENSG00000085514	2004
ENSG00000085552	6620
ENSG00000085563	5552
ENSG00000085644	6443
ENSG00000085662	3701
ENSG00000085719	6792
ENSG00000085721	4156
ENSG00000085733	6949
ENSG00000085741	2424
ENSG00000085760	3371
ENSG00000085788	10686
ENSG00000085831	9362
ENSG00000085832	7551
ENSG00000085840	3157
ENSG00000085871	3182
ENSG00000085872	6113
ENSG00000085978	6047
ENSG00000085982	9352
ENSG00000085998	6366
ENSG00000085999	3212
ENSG00000086015	8876
ENSG00000086061	2730
ENSG00000086062	5065
ENSG00000086065	2237
ENSG00000086102	7147
ENSG00000086159	5129
ENSG00000086189	3736
ENSG00000086200	7488
ENSG00000086205	3824
ENSG00000086232	5674
ENSG00000086288	2439
ENSG00000086289	2864
ENSG00000086300	3421
ENSG00000086475	3979
ENSG00000086504	2902
ENSG00000086506	536
ENSG00000086544	3385
ENSG00000086548	3052
ENSG00000086570	14537
ENSG00000086589	3631
ENSG00000086598	3937
ENSG00000086619	5688
ENSG00000086666	5065
ENSG00000086696	5762
ENSG00000086712	4460
ENSG00000086717	3519
ENSG00000086730	4542
ENSG00000086758	17373
ENSG00000086827	2992
ENSG00000086848	7990
ENSG00000086967	3708
ENSG00000086991	6327
ENSG00000087008	3416
ENSG00000087053	6119
ENSG00000087074	3093
ENSG00000087076	1281
ENSG00000087077	2802
ENSG00000087085	3730
ENSG00000087086	878
ENSG00000087087	4587
ENSG00000087088	2587
ENSG00000087095	5288
ENSG00000087111	5990
ENSG00000087116	7687
ENSG00000087128	2138
ENSG00000087152	5301
ENSG00000087157	4968
ENSG00000087191	4483
ENSG00000087206	4852
ENSG00000087237	2085
ENSG00000087245	4933
ENSG00000087250	1837
ENSG00000087253	7439
ENSG00000087258	9813
ENSG00000087263	5806
ENSG00000087266	13968
ENSG00000087269	3538
ENSG00000087274	13106
ENSG00000087299	3911
ENSG00000087301	4739
ENSG00000087302	2334
ENSG00000087303	6158
ENSG00000087338	4923
ENSG00000087365	9795
ENSG00000087448	7622
ENSG00000087460	12597
ENSG00000087470	7184
ENSG00000087494	3377
ENSG00000087495	6095
ENSG00000087502	5826
ENSG00000087510	3112
ENSG00000087586	2928
ENSG00000087589	4025
ENSG00000087842	2512
ENSG00000087884	1943
ENSG00000087903	9094
ENSG00000087916	4521
ENSG00000087995	3114
ENSG00000088002	2822
ENSG00000088035	4946
ENSG00000088038	6697
ENSG00000088053	2703
ENSG00000088179	12542
ENSG00000088205	7851
ENSG00000088247	4563
ENSG00000088256	6242
ENSG00000088280	4891
ENSG00000088298	3387
ENSG00000088305	4630
ENSG00000088320	1665
ENSG00000088325	3605
ENSG00000088340	9212
ENSG00000088356	1385
ENSG00000088367	7859
ENSG00000088386	3349
ENSG00000088387	10061
ENSG00000088448	4199
ENSG00000088451	2586
ENSG00000088538	8455
ENSG00000088543	3242
ENSG00000088682	4324
ENSG00000088726	3562
ENSG00000088727	5867
ENSG00000088756	11910
ENSG00000088766	4805
ENSG00000088782	514
ENSG00000088808	9031
ENSG00000088812	8753
ENSG00000088826	2946
ENSG00000088827	7886
ENSG00000088832	2369
ENSG00000088833	6125
ENSG00000088836	3966
ENSG00000088854	8864
ENSG00000088876	4520
ENSG00000088881	3616
ENSG00000088882	2391
ENSG00000088888	4240
ENSG00000088899	5349
ENSG00000088926	4243
ENSG00000088930	3489
ENSG00000088970	4802
ENSG00000088986	2957
ENSG00000088992	1926
ENSG00000089006	4991
ENSG00000089009	4448
ENSG00000089012	2242
ENSG00000089022	5394
ENSG00000089041	3598
ENSG00000089048	3216
ENSG00000089050	3861
ENSG00000089053	12304
ENSG00000089057	7523
ENSG00000089060	6768
ENSG00000089063	2038
ENSG00000089091	6446
ENSG00000089094	16325
ENSG00000089101	7319
ENSG00000089116	3126
ENSG00000089123	3365
ENSG00000089127	3910
ENSG00000089154	9654
ENSG00000089157	4001
ENSG00000089159	7452
ENSG00000089163	1222
ENSG00000089169	10389
ENSG00000089177	6278
ENSG00000089195	3754
ENSG00000089199	4535
ENSG00000089220	1780
ENSG00000089225	4363
ENSG00000089234	3839
ENSG00000089248	3083
ENSG00000089250	13144
ENSG00000089280	7218
ENSG00000089289	1862
ENSG00000089327	2994
ENSG00000089335	5032
ENSG00000089351	5293
ENSG00000089356	2327
ENSG00000089472	7113
ENSG00000089486	4224
ENSG00000089505	1467
ENSG00000089558	3920
ENSG00000089597	4933
ENSG00000089639	3740
ENSG00000089682	6105
ENSG00000089685	3816
ENSG00000089692	3064
ENSG00000089693	3773
ENSG00000089723	4252
ENSG00000089737	6007
ENSG00000089775	3443
ENSG00000089818	4209
ENSG00000089820	5580
ENSG00000089847	4474
ENSG00000089876	3948
ENSG00000089902	6201
ENSG00000089916	21987
ENSG00000090006	8109
ENSG00000090013	1665
ENSG00000090020	5974
ENSG00000090054	3658
ENSG00000090060	12766
ENSG00000090061	8220
ENSG00000090097	3738
ENSG00000090104	4117
ENSG00000090238	3181
ENSG00000090263	1818
ENSG00000090266	4447
ENSG00000090273	2856
ENSG00000090316	9857
ENSG00000090339	3706
ENSG00000090372	7218
ENSG00000090376	10004
ENSG00000090382	1764
ENSG00000090402	6138
ENSG00000090432	2436
ENSG00000090447	7867
ENSG00000090470	3263
ENSG00000090487	3984
ENSG00000090512	2024
ENSG00000090520	6040
ENSG00000090530	5605
ENSG00000090534	1915
ENSG00000090539	6620
ENSG00000090554	3523
ENSG00000090565	6317
ENSG00000090581	3672
ENSG00000090612	6905
ENSG00000090615	10599
ENSG00000090621	6782
ENSG00000090659	4428
ENSG00000090661	4059
ENSG00000090674	3956
ENSG00000090686	9497
ENSG00000090776	3314
ENSG00000090857	9148
ENSG00000090861	4403
ENSG00000090863	9550
ENSG00000090889	4723
ENSG00000090905	12522
ENSG00000090920	16564
ENSG00000090924	9199
ENSG00000090932	2618
ENSG00000090971	2163
ENSG00000090975	9165
ENSG00000090989	5347
ENSG00000091009	6900
ENSG00000091010	1182
ENSG00000091039	9198
ENSG00000091073	5154
ENSG00000091106	3624
ENSG00000091127	4421
ENSG00000091128	7016
ENSG00000091129	7925
ENSG00000091136	8140
ENSG00000091137	5800
ENSG00000091138	3382
ENSG00000091140	4011
ENSG00000091157	10685
ENSG00000091164	11298
ENSG00000091181	3377
ENSG00000091262	7559
ENSG00000091317	4413
ENSG00000091409	6704
ENSG00000091428	9286
ENSG00000091436	13799
ENSG00000091482	1040
ENSG00000091483	2142
ENSG00000091490	7483
ENSG00000091513	8565
ENSG00000091527	4367
ENSG00000091536	19117
ENSG00000091542	3190
ENSG00000091583	1332
ENSG00000091592	12811
ENSG00000091622	10609
ENSG00000091640	2831
ENSG00000091651	4309
ENSG00000091656	15696
ENSG00000091664	4219
ENSG00000091704	2921
ENSG00000091732	3011
ENSG00000091831	13630
ENSG00000091844	1636
ENSG00000091879	6784
ENSG00000091947	3029
ENSG00000091972	2292
ENSG00000091986	5305
ENSG00000092009	937
ENSG00000092010	1781
ENSG00000092020	3863
ENSG00000092036	2539
ENSG00000092051	5307
ENSG00000092054	6087
ENSG00000092067	1554
ENSG00000092068	5942
ENSG00000092094	5391
ENSG00000092096	4278
ENSG00000092098	5347
ENSG00000092108	6571
ENSG00000092140	10025
ENSG00000092148	12417
ENSG00000092199	7315
ENSG00000092200	5494
ENSG00000092201	7151
ENSG00000092203	7076
ENSG00000092208	2533
ENSG00000092295	3735
ENSG00000092330	2712
ENSG00000092345	3631
ENSG00000092377	2794
ENSG00000092421	10956
ENSG00000092439	9227
ENSG00000092445	6697
ENSG00000092470	4078
ENSG00000092529	5129
ENSG00000092531	5893
ENSG00000092607	3806
ENSG00000092621	5622
ENSG00000092758	4831
ENSG00000092820	3336
[truncated: 54,634 more rows]
