# Supplementary material for: Single-cell analysis identifies cellular markers of the HIV permissive cell
Source: PLoS Pathog. 2017 Oct 26;13(10):e1006678. doi: 10.1371/journal.ppat.1006678 (PMC5658171; doi:10.1371/journal.ppat.1006678)
Supplement: S14 Table — (TXT) [file ppat.1006678.s029.txt]

Ensembl Gene ID	Associated Gene Name	Gene Biotype
ENSG00000266481	AC092174.1	miRNA
ENSG00000252976	AC090644.1	miRNA
ENSG00000239038	snoU13	snoRNA
ENSG00000221779	AL590403.1	miRNA
ENSG00000264333	AC020915.1	miRNA
ENSG00000207074	SNORA58	snoRNA
ENSG00000265577	Metazoa_SRP	misc_RNA
ENSG00000238731	U7	snRNA
ENSG00000241710	Metazoa_SRP	misc_RNA
ENSG00000238992	snoU13	snoRNA
ENSG00000266061	AL355531.1	miRNA
ENSG00000238852	snoU13	snoRNA
ENSG00000239137	snoU13	snoRNA
ENSG00000239316	Metazoa_SRP	misc_RNA
ENSG00000239553	Metazoa_SRP	misc_RNA
ENSG00000239077	snoU13	snoRNA
ENSG00000264567	AL391803.1	miRNA
ENSG00000212410	U6	snRNA
ENSG00000252827	7SK	misc_RNA
ENSG00000202417	Y_RNA	misc_RNA
ENSG00000215979	AL021917.1	miRNA
ENSG00000222139	U6	snRNA
ENSG00000222225	U6	snRNA
ENSG00000263408	MIR4453	miRNA
ENSG00000199663	SNORD3D	snoRNA
ENSG00000239610	Metazoa_SRP	misc_RNA
ENSG00000252084	7SK	misc_RNA
ENSG00000266720	Metazoa_SRP	misc_RNA
ENSG00000239001	U6	snRNA
ENSG00000201678	Y_RNA	misc_RNA
ENSG00000266224	AL158077.1	miRNA
ENSG00000251721	snoZ5	snoRNA
ENSG00000200235	SNORA27	snoRNA
ENSG00000212489	U6	snRNA
ENSG00000265161	AC011293.1	miRNA
ENSG00000206799	SNORA32	snoRNA
ENSG00000222838	RNA5SP136	rRNA
ENSG00000212344	U6	snRNA
ENSG00000263752	MIR3133	miRNA
ENSG00000238305	snoU13	snoRNA
ENSG00000207307	U6	snRNA
ENSG00000201700	SNORD113-3	snoRNA
ENSG00000200340	U1	snRNA
ENSG00000252328	Vault	misc_RNA
ENSG00000238325	snoU13	snoRNA
ENSG00000199196	SNORA25	snoRNA
ENSG00000252476	SNORD112	snoRNA
ENSG00000251794	U6	snRNA
ENSG00000201153	U6	snRNA
ENSG00000251742	7SK	misc_RNA
ENSG00000264573	Metazoa_SRP	misc_RNA
ENSG00000266012	MIR4764	miRNA
ENSG00000201386	U6	snRNA
ENSG00000199295	U6	snRNA
ENSG00000207042	U6	snRNA
ENSG00000202176	SNORD115-7	snoRNA
ENSG00000251849	AC010887.1	miRNA
ENSG00000265216	AL592310.1	miRNA
ENSG00000207582	MIR30B	miRNA
ENSG00000206590	U6	snRNA
ENSG00000215923	AC007528.1	miRNA
ENSG00000207743	MIR495	miRNA
ENSG00000212260	U6	snRNA
ENSG00000207166	SNORA68	snoRNA
ENSG00000266363	AC069243.1	miRNA
ENSG00000200058	RNA5SP218	rRNA
ENSG00000206905	Y_RNA	misc_RNA
ENSG00000202529	SNORD18B	snoRNA
ENSG00000251809	7SK	misc_RNA
ENSG00000215924	BX284613.1	miRNA
ENSG00000207416	Y_RNA	misc_RNA
ENSG00000201371	Y_RNA	misc_RNA
ENSG00000243005	Metazoa_SRP	misc_RNA
ENSG00000201950	SNORD113-9	snoRNA
ENSG00000264715	AC104996.1	miRNA
ENSG00000221598	MIR1249	miRNA
ENSG00000263458	MIR4455	miRNA
ENSG00000265806	MIR4292	miRNA
ENSG00000206766	U6	snRNA
ENSG00000252338	U6	snRNA
ENSG00000266339	Metazoa_SRP	misc_RNA
ENSG00000200637	RNU5F-3P	snRNA
ENSG00000221455	U3	snoRNA
ENSG00000241625	Metazoa_SRP	misc_RNA
ENSG00000252154	SNORD112	snoRNA
ENSG00000201612	7SK	misc_RNA
ENSG00000206931	U6	snRNA
ENSG00000252053	U6	snRNA
ENSG00000222112	7SK	misc_RNA
ENSG00000265827	MIR4680	miRNA
ENSG00000221059	U6atac	snRNA
ENSG00000206782	U6	snRNA
ENSG00000212247	U6	snRNA
ENSG00000207282	Y_RNA	misc_RNA
ENSG00000201943	SNORD115-10	snoRNA
ENSG00000207299	SNORD56	snoRNA
ENSG00000221091	MIR1302-5	miRNA
ENSG00000265226	MIR548AI	miRNA
ENSG00000238841	snoU13	snoRNA
ENSG00000266091	hsa-mir-3179-3	miRNA
ENSG00000243532	Metazoa_SRP	misc_RNA
ENSG00000252999	RNA5SP380	rRNA
ENSG00000199069	MIR323A	miRNA
ENSG00000221584	AC008747.1	miRNA
ENSG00000199562	RNU6-37	snRNA
ENSG00000200917	U6	snRNA
ENSG00000252641	U6	snRNA
ENSG00000207549	MIR521-2	miRNA
ENSG00000266566	AC009994.2	miRNA
ENSG00000265444	MIR4733	miRNA
ENSG00000223174	7SK	misc_RNA
ENSG00000207114	U6	snRNA
ENSG00000207336	U6	snRNA
ENSG00000242251	Metazoa_SRP	misc_RNA
ENSG00000202368	Y_RNA	misc_RNA
ENSG00000200135	Y_RNA	misc_RNA
ENSG00000251814	7SK	misc_RNA
ENSG00000252726	RNA5SP94	rRNA
ENSG00000252446	U6	snRNA
ENSG00000266715	MIR5090	miRNA
ENSG00000222316	AC008581.1	miRNA
ENSG00000223101	AP002364.1	miRNA
ENSG00000252786	U6	snRNA
ENSG00000221257	AC012175.1	miRNA
ENSG00000221601	RNU4ATAC2P	snRNA
ENSG00000221032	AL590683.1	miRNA
ENSG00000207873	MIR513A1	miRNA
ENSG00000207991	MIR601	miRNA
ENSG00000221165	AL359983.1	miRNA
ENSG00000252104	U6	snRNA
ENSG00000199530	Y_RNA	misc_RNA
ENSG00000215973	MIR933	miRNA
ENSG00000222465	RNU2-5P	snRNA
ENSG00000199666	U3	snoRNA
ENSG00000199298	SNORD3C	snoRNA
ENSG00000252209	U1	snRNA
ENSG00000200215	SNORD113-6	snoRNA
ENSG00000207389	RNU1-4	snRNA
ENSG00000252555	U6	snRNA
ENSG00000252535	RNA5SP254	rRNA
ENSG00000242311	Metazoa_SRP	misc_RNA
ENSG00000238892	snoU13	snoRNA
ENSG00000238473	snoU13	snoRNA
ENSG00000216179	MIR541	miRNA
ENSG00000252902	RNA5SP342	rRNA
ENSG00000206754	SNORD101	snoRNA
ENSG00000215991	MIR208B	miRNA
ENSG00000202523	Y_RNA	misc_RNA
ENSG00000202023	SNORD81	snoRNA
ENSG00000238576	snoU13	snoRNA
ENSG00000243136	Metazoa_SRP	misc_RNA
ENSG00000212332	U6	snRNA
ENSG00000221437	AC068058.1	miRNA
ENSG00000202411	RNA5SP259	rRNA
ENSG00000265960	AL365181.1	miRNA
ENSG00000207361	U6	snRNA
ENSG00000199179	MIRLET7I	miRNA
ENSG00000265931	AC112719.1	miRNA
ENSG00000253066	U6	snRNA
ENSG00000207649	MIR138-2	miRNA
ENSG00000212469	U6	snRNA
ENSG00000240823	Metazoa_SRP	misc_RNA
ENSG00000263790	MIR4473	miRNA
ENSG00000252329	SCARNA16	snoRNA
ENSG00000265056	MIR548S	miRNA
ENSG00000266692	snoZ6	snoRNA
ENSG00000252890	U6	snRNA
ENSG00000222791	RNU6-67	snRNA
ENSG00000265543	AL451010.1	miRNA
ENSG00000239194	U1	snRNA
ENSG00000252571	SCARNA17	snoRNA
ENSG00000211544	AC069286.1	miRNA
ENSG00000223062	U6	snRNA
ENSG00000238652	snoU13	snoRNA
ENSG00000221691	AC090825.2	miRNA
ENSG00000266666	MIR4325	miRNA
ENSG00000207279	SNORD116-24	snoRNA
ENSG00000212601	RNA5SP53	rRNA
ENSG00000251908	U6	snRNA
ENSG00000238770	snoU13	snoRNA
ENSG00000207268	SNORA70C	snoRNA
ENSG00000253018	RNY4P31	misc_RNA
ENSG00000207261	U6	snRNA
ENSG00000221187	MIR548M	miRNA
ENSG00000251931	U6	snRNA
ENSG00000206593	RNU6-47	snRNA
ENSG00000264347	Metazoa_SRP	misc_RNA
ENSG00000263391	AL512428.1	miRNA
ENSG00000264402	MIR548AL	miRNA
ENSG00000264841	AC134729.1	miRNA
ENSG00000212309	SNORD70	snoRNA
ENSG00000221607	AP005718.1	miRNA
ENSG00000265258	MIR4686	miRNA
ENSG00000251825	7SK	misc_RNA
ENSG00000200957	U6	snRNA
ENSG00000239112	SNORD123	snoRNA
ENSG00000212516	U6	snRNA
ENSG00000252508	RNU4ATAC3P	snRNA
ENSG00000264530	Metazoa_SRP	misc_RNA
ENSG00000252966	U7	snRNA
ENSG00000242014	Metazoa_SRP	misc_RNA
ENSG00000265855	MIR4514	miRNA
ENSG00000265266	AC022681.1	miRNA
ENSG00000252315	RNA5SP520	rRNA
ENSG00000265267	AL121652.3	miRNA
ENSG00000221038	U6atac	snRNA
ENSG00000252134	Y_RNA	misc_RNA
ENSG00000266794	Metazoa_SRP	misc_RNA
ENSG00000238414	snoU13	snoRNA
ENSG00000207024	Y_RNA	misc_RNA
ENSG00000244512	Metazoa_SRP	misc_RNA
ENSG00000202508	Y_RNA	misc_RNA
ENSG00000223096	RNU5E-9P	snRNA
ENSG00000201199	snoU2_19	snoRNA
ENSG00000264467	Metazoa_SRP	misc_RNA
ENSG00000243845	Metazoa_SRP	misc_RNA
ENSG00000221542	AC016405.2	miRNA
ENSG00000207243	Y_RNA	misc_RNA
ENSG00000239018	snoU13	snoRNA
ENSG00000263911	Metazoa_SRP	misc_RNA
ENSG00000252210	Y_RNA	misc_RNA
ENSG00000264976	AC009478.2	miRNA
ENSG00000265355	MIR3136	miRNA
ENSG00000263941	Metazoa_SRP	misc_RNA
ENSG00000243049	Metazoa_SRP	misc_RNA
ENSG00000238604	Y_RNA	misc_RNA
ENSG00000252678	RPPH1	misc_RNA
ENSG00000222601	Y_RNA	misc_RNA
ENSG00000199090	MIR326	miRNA
ENSG00000202239	U6	snRNA
ENSG00000239868	Metazoa_SRP	misc_RNA
ENSG00000200832	SNORD114-4	snoRNA
ENSG00000238605	snoU13	snoRNA
ENSG00000252935	U6	snRNA
ENSG00000199645	U6	snRNA
ENSG00000252309	AL391416.1	miRNA
ENSG00000221488	AC092017.1	miRNA
ENSG00000223123	AC010546.1	miRNA
ENSG00000207481	Y_RNA	misc_RNA
ENSG00000265677	AL137229.1	miRNA
ENSG00000266550	AP002958.1	miRNA
ENSG00000202482	U3	snoRNA
ENSG00000202184	U6	snRNA
ENSG00000251730	SNORA4	snoRNA
ENSG00000222578	RNA5SP345	rRNA
ENSG00000207188	U6	snRNA
ENSG00000202261	SNORD115-44	snoRNA
ENSG00000223330	U6	snRNA
ENSG00000240347	Metazoa_SRP	misc_RNA
ENSG00000221280	AC026366.1	miRNA
ENSG00000199622	7SK	misc_RNA
ENSG00000216093	AC009305.2	miRNA
ENSG00000264261	AC024908.1	miRNA
ENSG00000251949	SNORD112	snoRNA
ENSG00000212589	SNORA17	snoRNA
ENSG00000252398	Y_RNA	misc_RNA
ENSG00000238382	U6	snRNA
ENSG00000221740	SNORD93	snoRNA
ENSG00000207594	MIR520A	miRNA
ENSG00000264158	MIR4670	miRNA
ENSG00000200982	Y_RNA	misc_RNA
ENSG00000239033	snoU13	snoRNA
ENSG00000252494	U6	snRNA
ENSG00000238618	snoU13	snoRNA
ENSG00000252020	SCARNA17	snoRNA
ENSG00000265456	MIR3672	miRNA
ENSG00000264802	MIR5191	miRNA
ENSG00000222969	RN7SKP8	misc_RNA
ENSG00000207444	SNORD56B	snoRNA
ENSG00000222072	Y_RNA	misc_RNA
ENSG00000244314	Metazoa_SRP	misc_RNA
ENSG00000252312	7SK	misc_RNA
ENSG00000238319	snoU13	snoRNA
ENSG00000266862	AC004595.1	miRNA
ENSG00000221292	MIR1302-9	miRNA
ENSG00000200033	U6	snRNA
ENSG00000252921	U3	snoRNA
ENSG00000201616	U1	snRNA
ENSG00000252109	snoZ178	snoRNA
ENSG00000238912	Y_RNA	misc_RNA
ENSG00000212269	U6	snRNA
ENSG00000242493	Metazoa_SRP	misc_RNA
ENSG00000201967	7SK	misc_RNA
ENSG00000221736	AC003681.1	miRNA
ENSG00000251896	SNORD116-27	snoRNA
ENSG00000208017	MIR140	miRNA
ENSG00000206967	Y_RNA	misc_RNA
ENSG00000252838	7SK	misc_RNA
ENSG00000199224	Y_RNA	misc_RNA
ENSG00000252746	U6	snRNA
ENSG00000206783	U6	snRNA
ENSG00000251766	RNA5SP518	rRNA
ENSG00000252669	U3	snoRNA
ENSG00000199038	MIR210	miRNA
ENSG00000240481	Metazoa_SRP	misc_RNA
ENSG00000238625	snoU13	snoRNA
ENSG00000221037	AC090099.1	miRNA
ENSG00000200275	RNA5SP199	rRNA
ENSG00000199497	U1	snRNA
ENSG00000221387	U6atac	snRNA
ENSG00000239179	CR392039.2	miRNA
ENSG00000207184	Y_RNA	misc_RNA
ENSG00000266125	AL022400.1	miRNA
ENSG00000238783	Y_RNA	misc_RNA
ENSG00000252618	RNA5SP441	rRNA
ENSG00000201549	Y_RNA	misc_RNA
ENSG00000241223	Metazoa_SRP	misc_RNA
ENSG00000238790	snoU13	snoRNA
ENSG00000264994	SNORD92	snoRNA
ENSG00000252408	SNORD38	snoRNA
ENSG00000252576	snR65	snoRNA
ENSG00000242696	Metazoa_SRP	misc_RNA
ENSG00000241550	Metazoa_SRP	misc_RNA
ENSG00000207101	Y_RNA	misc_RNA
ENSG00000212529	SNORA57	snoRNA
ENSG00000202445	U6	snRNA
ENSG00000251965	RNA5SP208	rRNA
ENSG00000252297	U6	snRNA
ENSG00000252300	SNORD112	snoRNA
ENSG00000264987	AC110280.1	miRNA
ENSG00000263999	Metazoa_SRP	misc_RNA
ENSG00000200113	SNORA51	snoRNA
ENSG00000201466	Y_RNA	misc_RNA
ENSG00000264761	Metazoa_SRP	misc_RNA
ENSG00000199953	RNA5SP443	rRNA
ENSG00000253074	U6	snRNA
ENSG00000263841	Metazoa_SRP	misc_RNA
ENSG00000252803	U6	snRNA
ENSG00000200731	U1	snRNA
ENSG00000207550	MIR99B	miRNA
ENSG00000216102	AC008752.1	miRNA
ENSG00000264768	AL450304.1	miRNA
ENSG00000252447	snoU13	snoRNA
ENSG00000207572	MIR363	miRNA
ENSG00000264362	AC093875.1	miRNA
ENSG00000206767	U6	snRNA
ENSG00000206722	U6	snRNA
ENSG00000199357	Y_RNA	misc_RNA
ENSG00000221261	MIR1208	miRNA
ENSG00000252905	RNA5SP330	rRNA
ENSG00000207973	MIR589	miRNA
ENSG00000251933	AL596330.1	miRNA
ENSG00000221623	AC090150.1	miRNA
ENSG00000252091	U6	snRNA
ENSG00000221172	AC091096.1	miRNA
ENSG00000206587	RNU6-46	snRNA
ENSG00000201498	Y_RNA	misc_RNA
ENSG00000265504	AC130689.1	miRNA
ENSG00000264862	Metazoa_SRP	misc_RNA
ENSG00000252945	snoU83B	snoRNA
ENSG00000263381	MIR5584	miRNA
ENSG00000252578	U6	snRNA
ENSG00000207625	MIR128-2	miRNA
ENSG00000199231	snoU2_19	snoRNA
ENSG00000222526	AC060835.1	miRNA
ENSG00000199411	SNORD62	snoRNA
ENSG00000264378	AC116533.2	miRNA
ENSG00000202081	U6	snRNA
ENSG00000201331	SNORD115-23	snoRNA
ENSG00000221604	MIR1293	miRNA
ENSG00000222426	U2	snRNA
ENSG00000252170	SNORD112	snoRNA
ENSG00000221517	AC010724.1	miRNA
ENSG00000252751	U6	snRNA
ENSG00000252563	RNA5SP45	rRNA
ENSG00000207867	MIR514A3	miRNA
ENSG00000207949	MIR214	miRNA
ENSG00000252836	U6	snRNA
ENSG00000263686	AL391375.1	miRNA
ENSG00000207384	Y_RNA	misc_RNA
ENSG00000206951	Y_RNA	misc_RNA
ENSG00000200538	U3	snoRNA
ENSG00000207170	U6	snRNA
ENSG00000252039	U6	snRNA
ENSG00000266749	Metazoa_SRP	misc_RNA
ENSG00000244710	Metazoa_SRP	misc_RNA
ENSG00000266739	AL138796.1	miRNA
ENSG00000221262	AC005159.1	miRNA
ENSG00000199400	RNY4P19	misc_RNA
ENSG00000264858	AL358134.2	miRNA
ENSG00000199276	RNA5SP26	rRNA
ENSG00000264650	AL359473.1	miRNA
ENSG00000266044	MIR4469	miRNA
ENSG00000222932	U6	snRNA
ENSG00000207249	SNORA72	snoRNA
ENSG00000212475	U6	snRNA
ENSG00000206892	RNU6-42	snRNA
ENSG00000252111	AC002981.1	miRNA
ENSG00000201554	Y_RNA	misc_RNA
ENSG00000207925	MIR516B2	miRNA
ENSG00000263808	AC093376.1	miRNA
ENSG00000252046	U6	snRNA
ENSG00000266710	Metazoa_SRP	misc_RNA
ENSG00000221016	AC002558.1	miRNA
ENSG00000201701	SNORA25	snoRNA
ENSG00000265991	MIR4519	miRNA
ENSG00000206796	U6	snRNA
ENSG00000239158	AP001178.1	miRNA
ENSG00000238680	U6	snRNA
ENSG00000221390	MIR1295A	miRNA
ENSG00000252782	U6	snRNA
ENSG00000206641	U6	snRNA
ENSG00000207814	MIR147A	miRNA
ENSG00000251808	AC024198.1	miRNA
ENSG00000252019	U6atac	snRNA
ENSG00000238785	U7	snRNA
ENSG00000263719	MIR4523	miRNA
ENSG00000265589	AL359753.1	miRNA
ENSG00000200688	Y_RNA	misc_RNA
ENSG00000238798	snoU13	snoRNA
ENSG00000266421	MIR4451	miRNA
ENSG00000252049	SNORA40	snoRNA
ENSG00000206703	U6	snRNA
ENSG00000199381	RNU6-79	snRNA
ENSG00000202157	U4	snRNA
ENSG00000223201	AC004699.1	miRNA
ENSG00000223249	Y_RNA	misc_RNA
ENSG00000207725	MIR222	miRNA
ENSG00000208023	MIR185	miRNA
ENSG00000238840	U8	snoRNA
ENSG00000265802	Metazoa_SRP	misc_RNA
ENSG00000265901	AC097493.1	miRNA
ENSG00000212626	SNORA48	snoRNA
ENSG00000221333	MIR548K	miRNA
ENSG00000207357	RNU6-26	snRNA
ENSG00000266731	AL732314.1	miRNA
ENSG00000199913	Y_RNA	misc_RNA
ENSG00000207314	SNORA44	snoRNA
ENSG00000252182	RNA5SP413	rRNA
ENSG00000265513	hsa-mir-3673	miRNA
ENSG00000212411	SNORD115	snoRNA
ENSG00000264441	AC006539.1	miRNA
ENSG00000265339	AC011477.1	miRNA
ENSG00000207474	RNY1P7	misc_RNA
ENSG00000202071	Y_RNA	misc_RNA
ENSG00000264741	MIR4505	miRNA
ENSG00000239095	snoU13	snoRNA
ENSG00000252263	U6	snRNA
ENSG00000221067	MIR1280	miRNA
ENSG00000263954	AC004769.1	miRNA
ENSG00000223247	U2	snRNA
ENSG00000242985	Metazoa_SRP	misc_RNA
ENSG00000199390	SNORD114-7	snoRNA
ENSG00000238570	snoU13	snoRNA
ENSG00000206638	U6	snRNA
ENSG00000239958	Metazoa_SRP	misc_RNA
ENSG00000198986	MIRLET7A3	miRNA
ENSG00000264002	Metazoa_SRP	misc_RNA
ENSG00000207292	Y_RNA	misc_RNA
ENSG00000201662	RNU6-60	snRNA
ENSG00000265842	Metazoa_SRP	misc_RNA
ENSG00000207581	MIR199B	miRNA
ENSG00000207089	U6	snRNA
ENSG00000206658	U6	snRNA
ENSG00000212032	AC007486.1	miRNA
ENSG00000199702	U6	snRNA
ENSG00000201588	RNA5S2	rRNA
ENSG00000266143	AC066612.1	miRNA
ENSG00000251697	7SK	misc_RNA
ENSG00000265077	Metazoa_SRP	misc_RNA
ENSG00000221041	AP001537.1	miRNA
ENSG00000243227	Metazoa_SRP	misc_RNA
ENSG00000200587	RNA5SP514	rRNA
ENSG00000251876	AL035106.1	miRNA
ENSG00000199220	Y_RNA	misc_RNA
ENSG00000207036	Y_RNA	misc_RNA
ENSG00000252108	U6	snRNA
ENSG00000238948	snoU13	snoRNA
ENSG00000206613	U6	snRNA
ENSG00000202103	U4	snRNA
ENSG00000199735	U6	snRNA
ENSG00000221768	AL356309.1	miRNA
ENSG00000222883	Y_RNA	misc_RNA
ENSG00000265375	MIR4679-2	miRNA
ENSG00000252470	U6	snRNA
ENSG00000266309	AC012671.4	miRNA
ENSG00000266140	MIR4533	miRNA
ENSG00000266756	MIR5680	miRNA
ENSG00000252433	SNORA31	snoRNA
ENSG00000221222	AL139139.1	miRNA
ENSG00000200013	U6	snRNA
ENSG00000200941	U6	snRNA
ENSG00000265086	AC006534.2	miRNA
ENSG00000253014	U3	snoRNA
ENSG00000251900	Vault	misc_RNA
ENSG00000263685	AC010884.2	miRNA
ENSG00000221448	AL118509.1	miRNA
ENSG00000202188	SNORD115-31	snoRNA
ENSG00000252151	U6	snRNA
ENSG00000243869	Metazoa_SRP	misc_RNA
ENSG00000200072	SNORD44	snoRNA
ENSG00000242256	Metazoa_SRP	misc_RNA
ENSG00000223335	U6	snRNA
ENSG00000252835	SCARNA21	snoRNA
ENSG00000222722	AL161790.1	miRNA
ENSG00000252404	SCARNA16	snoRNA
ENSG00000199319	7SK	misc_RNA
ENSG00000264725	MIR3129	miRNA
ENSG00000264239	AL360297.1	miRNA
ENSG00000266837	Z97055.1	miRNA
ENSG00000266811	MIR3118-1	miRNA
ENSG00000200903	U1	snRNA
ENSG00000199273	Y_RNA	misc_RNA
ENSG00000206660	Y_RNA	misc_RNA
ENSG00000207192	U6	snRNA
ENSG00000216095	MIR940	miRNA
ENSG00000238833	U1	snRNA
ENSG00000263377	AL121875.1	miRNA
ENSG00000266619	MIR4642	miRNA
ENSG00000241552	Metazoa_SRP	misc_RNA
ENSG00000221235	AC110813.1	miRNA
ENSG00000206788	U6	snRNA
ENSG00000207199	SNORD38	snoRNA
ENSG00000201900	Y_RNA	misc_RNA
ENSG00000222439	U6	snRNA
ENSG00000263441	AC012181.1	miRNA
ENSG00000238930	Y_RNA	misc_RNA
ENSG00000266665	MIR4739	miRNA
ENSG00000264780	MIR4683	miRNA
ENSG00000266033	AL606519.1	miRNA
ENSG00000207183	U6	snRNA
ENSG00000244152	Metazoa_SRP	misc_RNA
ENSG00000264781	hsa-mir-4537	miRNA
ENSG00000222179	7SK	misc_RNA
ENSG00000243366	Metazoa_SRP	misc_RNA
ENSG00000212335	Y_RNA	misc_RNA
ENSG00000252412	Y_RNA	misc_RNA
ENSG00000221336	AL356137.1	miRNA
ENSG00000201821	RNU4-9P	snRNA
ENSG00000252811	AC008085.1	miRNA
ENSG00000252268	RNA5SP417	rRNA
ENSG00000201962	RNA5SP126	rRNA
ENSG00000252647	RNA5SP416	rRNA
ENSG00000200889	U4	snRNA
ENSG00000222616	7SK	misc_RNA
ENSG00000199286	U6	snRNA
ENSG00000240994	Metazoa_SRP	misc_RNA
ENSG00000263628	MIR3155A	miRNA
ENSG00000200926	U6	snRNA
ENSG00000264295	MIR3922	miRNA
ENSG00000221762	AC092786.1	miRNA
ENSG00000266391	AC074389.1	miRNA
ENSG00000200799	U6	snRNA
ENSG00000238859	snoU13	snoRNA
ENSG00000252813	AC108861.1	miRNA
ENSG00000207471	SNORA70D	snoRNA
ENSG00000202034	U6	snRNA
ENSG00000200733	SNORD38	snoRNA
ENSG00000201954	U6	snRNA
ENSG00000263392	AC084262.2	miRNA
ENSG00000199550	Y_RNA	misc_RNA
ENSG00000200608	SNORD114-11	snoRNA
ENSG00000266175	AL080243.1	miRNA
ENSG00000206997	U6	snRNA
ENSG00000201500	SNORD113	snoRNA
ENSG00000239640	Metazoa_SRP	misc_RNA
ENSG00000265252	MIR3132	miRNA
ENSG00000252373	U6	snRNA
ENSG00000207317	Y_RNA	misc_RNA
ENSG00000238540	U7	snRNA
ENSG00000201126	U6	snRNA
ENSG00000252522	Y_RNA	misc_RNA
ENSG00000207641	MIR510	miRNA
ENSG00000239744	Metazoa_SRP	misc_RNA
ENSG00000265503	MIR1269B	miRNA
ENSG00000207690	MIR630	miRNA
ENSG00000265200	AC090324.1	miRNA
ENSG00000266307	MIR5093	miRNA
ENSG00000264133	AC006953.1	miRNA
ENSG00000252950	RNA5SP490	rRNA
ENSG00000252965	Y_RNA	misc_RNA
ENSG00000265676	Metazoa_SRP	misc_RNA
ENSG00000211508	AL359538.1	miRNA
ENSG00000263730	MIR3937	miRNA
ENSG00000264446	AC046130.1	miRNA
ENSG00000264231	AC026241.1	miRNA
ENSG00000200259	SNORD35A	snoRNA
ENSG00000212541	U6	snRNA
ENSG00000243770	Metazoa_SRP	misc_RNA
ENSG00000238440	snoU13	snoRNA
ENSG00000252258	SNORA70	snoRNA
ENSG00000264919	MIR4697	miRNA
ENSG00000252648	AC078993.1	miRNA
ENSG00000223156	U2	snRNA
ENSG00000264030	Metazoa_SRP	misc_RNA
ENSG00000207270	U6	snRNA
ENSG00000243854	Metazoa_SRP	misc_RNA
ENSG00000264387	MIR5007	miRNA
ENSG00000238753	snoU13	snoRNA
ENSG00000199460	U6	snRNA
ENSG00000201291	U1	snRNA
ENSG00000200949	SNORD115-32	snoRNA
ENSG00000200564	SNORD115-39	snoRNA
ENSG00000207062	SNORA15	snoRNA
ENSG00000206611	SNORD24	snoRNA
ENSG00000222378	RNA5SP44	rRNA
ENSG00000252748	AL096869.1	miRNA
ENSG00000222615	AC134025.1	miRNA
ENSG00000242020	Metazoa_SRP	misc_RNA
ENSG00000238347	AC100757.1	miRNA
ENSG00000212040	MIR543	miRNA
ENSG00000199059	MIR135B	miRNA
ENSG00000264102	MIR4688	miRNA
ENSG00000240533	Metazoa_SRP	misc_RNA
ENSG00000201640	7SK	misc_RNA
ENSG00000241172	Metazoa_SRP	misc_RNA
ENSG00000252673	RNA5SP421	rRNA
ENSG00000222643	AL603632.1	miRNA
ENSG00000207185	U6	snRNA
ENSG00000266556	AL137251.1	miRNA
ENSG00000266264	AL162311.1	miRNA
ENSG00000264804	AC098848.1	miRNA
ENSG00000223322	AL033378.1	miRNA
ENSG00000238911	AC026357.1	miRNA
ENSG00000201239	Y_RNA	misc_RNA
ENSG00000221175	AL391538.1	miRNA
ENSG00000263527	MIR4526	miRNA
ENSG00000264674	AP000911.1	miRNA
ENSG00000222717	AC016553.1	miRNA
ENSG00000206665	U6	snRNA
ENSG00000221337	AC099537.1	miRNA
ENSG00000266485	AL365214.1	miRNA
ENSG00000252804	U6	snRNA
ENSG00000264823	MIR3154	miRNA
ENSG00000239155	snoU13	snoRNA
ENSG00000264329	MIR3911	miRNA
ENSG00000266151	MIR3646	miRNA
ENSG00000207518	RNU6-59	snRNA
ENSG00000266293	AC069276.1	miRNA
ENSG00000252062	U6	snRNA
ENSG00000202092	RNA5SP190	rRNA
ENSG00000206759	U6	snRNA
ENSG00000264326	MIR4657	miRNA
ENSG00000201487	SNORD45B	snoRNA
ENSG00000199053	MIR324	miRNA
ENSG00000266287	MIR3683	miRNA
ENSG00000207568	MIR203	miRNA
ENSG00000265211	AL121865.1	miRNA
ENSG00000266255	MIR4475	miRNA
ENSG00000264205	Metazoa_SRP	misc_RNA
ENSG00000221252	U3	snoRNA
ENSG00000221530	AC005037.2	miRNA
ENSG00000207415	U6	snRNA
ENSG00000222787	AL645944.1	miRNA
ENSG00000252920	SNORA31	snoRNA
ENSG00000221734	AL390240.1	miRNA
ENSG00000222117	AL391867.1	miRNA
ENSG00000206651	Y_RNA	misc_RNA
ENSG00000238489	U6	snRNA
ENSG00000238519	U8	snoRNA
ENSG00000243374	Metazoa_SRP	misc_RNA
ENSG00000199089	MIR202	miRNA
ENSG00000251893	SNORA70	snoRNA
ENSG00000252990	U1	snRNA
ENSG00000223179	U6	snRNA
ENSG00000202477	SNORD25	snoRNA
ENSG00000251928	U6	snRNA
ENSG00000265882	Metazoa_SRP	misc_RNA
ENSG00000238571	snoU13	snoRNA
ENSG00000265260	Metazoa_SRP	misc_RNA
ENSG00000201041	RNA5SP242	rRNA
ENSG00000212098	AL390966.1	miRNA
ENSG00000264733	MIR4718	miRNA
ENSG00000207424	SNORD30	snoRNA
ENSG00000238641	AC008122.1	miRNA
ENSG00000222659	U2	snRNA
ENSG00000265054	AC090051.1	miRNA
ENSG00000206762	U6	snRNA
ENSG00000266499	AC008536.1	miRNA
ENSG00000207092	Y_RNA	misc_RNA
ENSG00000264539	MIR548AR	miRNA
ENSG00000265210	MIR4486	miRNA
ENSG00000221524	AC074391.2	miRNA
ENSG00000206826	U6	snRNA
ENSG00000207732	MIR218-1	miRNA
ENSG00000216031	MIR298	miRNA
ENSG00000264921	AC106771.1	miRNA
ENSG00000212442	U6	snRNA
ENSG00000222889	7SK	misc_RNA
ENSG00000212383	SNORA48	snoRNA
ENSG00000221174	AL050327.1	miRNA
ENSG00000265744	MIR4427	miRNA
ENSG00000221793	AC103863.1	miRNA
ENSG00000216017	AL139429.1	miRNA
ENSG00000264420	AL158111.1	miRNA
ENSG00000202433	RNU6-54	snRNA
ENSG00000238620	snoU13	snoRNA
ENSG00000206917	U1	snRNA
ENSG00000252810	U6	snRNA
ENSG00000238609	U7	snRNA
ENSG00000201367	U6	snRNA
ENSG00000252677	SNORA81	snoRNA
ENSG00000221202	AC012050.1	miRNA
ENSG00000239908	Metazoa_SRP	misc_RNA
ENSG00000266436	MIR4264	miRNA
ENSG00000207342	Y_RNA	misc_RNA
ENSG00000252705	U6	snRNA
ENSG00000252900	U6	snRNA
ENSG00000206841	U6	snRNA
ENSG00000264409	AC113195.1	miRNA
ENSG00000252072	RNA5SP320	rRNA
ENSG00000223305	7SK	misc_RNA
ENSG00000207781	MIR625	miRNA
ENSG00000239007	U7	snRNA
ENSG00000207321	U6	snRNA
ENSG00000239005	ACA64	snoRNA
ENSG00000252385	RNU6-68	snRNA
ENSG00000251788	RNU5A-7P	snRNA
ENSG00000241959	Metazoa_SRP	misc_RNA
ENSG00000212099	AL035467.1	miRNA
ENSG00000240837	Metazoa_SRP	misc_RNA
ENSG00000212172	U1	snRNA
ENSG00000216067	AC104457.1	miRNA
ENSG00000243782	Metazoa_SRP	misc_RNA
ENSG00000212025	AC011748.1	miRNA
ENSG00000252956	RNA5SP40	rRNA
ENSG00000239595	Metazoa_SRP	misc_RNA
ENSG00000207073	Y_RNA	misc_RNA
ENSG00000263693	MIR3161	miRNA
ENSG00000222790	U4	snRNA
ENSG00000202046	Y_RNA	misc_RNA
ENSG00000252009	SNORD112	snoRNA
ENSG00000264079	AC079412.1	miRNA
ENSG00000264341	MIR4417	miRNA
ENSG00000238982	snoU13	snoRNA
ENSG00000239020	snoU13	snoRNA
ENSG00000265219	AC011652.1	miRNA
ENSG00000263770	AL031666.1	miRNA
ENSG00000199322	RNA5SP183	rRNA
ENSG00000263607	Metazoa_SRP	misc_RNA
ENSG00000199664	U6	snRNA
ENSG00000265047	AC026992.1	miRNA
ENSG00000199514	U6	snRNA
ENSG00000201097	U6	snRNA
ENSG00000238898	U1	snRNA
ENSG00000239136	snoU13	snoRNA
ENSG00000238619	U6	snRNA
ENSG00000206858	Y_RNA	misc_RNA
ENSG00000207750	MIR553	miRNA
ENSG00000263800	MIR5684	miRNA
ENSG00000201376	SNORA70	snoRNA
ENSG00000266429	AL442639.1	miRNA
ENSG00000199483	U4	snRNA
ENSG00000252572	SNORD112	snoRNA
ENSG00000264183	AC091038.1	miRNA
ENSG00000206610	U6	snRNA
ENSG00000251882	U6	snRNA
ENSG00000199459	Y_RNA	misc_RNA
ENSG00000239132	snoU13	snoRNA
ENSG00000201826	U6	snRNA
ENSG00000206907	U6	snRNA
ENSG00000222449	U6	snRNA
ENSG00000252825	U6	snRNA
ENSG00000251929	U6	snRNA
ENSG00000199959	SNORA2	snoRNA
ENSG00000206935	U6	snRNA
ENSG00000238719	U7	snRNA
ENSG00000252519	U6	snRNA
ENSG00000238444	U6	snRNA
ENSG00000207768	MIR188	miRNA
ENSG00000238491	snoU13	snoRNA
ENSG00000252403	RNY4P11	misc_RNA
ENSG00000222207	RNA5SP407	rRNA
ENSG00000216085	AC005048.1	miRNA
ENSG00000207752	MIR199A1	miRNA
ENSG00000201607	U4	snRNA
ENSG00000201785	SNORD117	snoRNA
ENSG00000238823	AC215219.1	miRNA
ENSG00000239048	AC008706.1	miRNA
ENSG00000244218	Metazoa_SRP	misc_RNA
ENSG00000222806	RNA5SP225	rRNA
ENSG00000221446	AC099805.1	miRNA
ENSG00000252163	7SK	misc_RNA
ENSG00000207601	MIR611	miRNA
ENSG00000251802	SNORA31	snoRNA
ENSG00000207420	Y_RNA	misc_RNA
ENSG00000201207	Y_RNA	misc_RNA
ENSG00000207455	U6	snRNA
ENSG00000241266	Metazoa_SRP	misc_RNA
ENSG00000241756	Metazoa_SRP	misc_RNA
ENSG00000239125	snoU13	snoRNA
ENSG00000222482	AC005071.1	miRNA
ENSG00000264397	MIR3180-5	miRNA
ENSG00000221562	U6atac	snRNA
ENSG00000263835	BX649553.1	miRNA
ENSG00000222099	7SK	misc_RNA
ENSG00000202227	U6	snRNA
ENSG00000222874	7SK	misc_RNA
ENSG00000206833	RNU6-20	snRNA
ENSG00000201519	U6	snRNA
ENSG00000266638	MIR3676	miRNA
ENSG00000201274	RNA5SP192	rRNA
ENSG00000207234	U6	snRNA
ENSG00000266192	MIR1260B	miRNA
ENSG00000265804	AC078864.2	miRNA
ENSG00000251951	7SK	misc_RNA
ENSG00000207094	SNORA67	snoRNA
ENSG00000222365	SNORD12B	snoRNA
ENSG00000212211	U3	snoRNA
ENSG00000239014	SNORD108	snoRNA
ENSG00000223070	AC006377.1	miRNA
ENSG00000200801	SNORD115-28	snoRNA
ENSG00000222679	U6	snRNA
ENSG00000221559	AL357519.1	miRNA
ENSG00000252481	SCARNA13	snoRNA
ENSG00000238335	AC008869.1	miRNA
ENSG00000265515	AC092287.1	miRNA
ENSG00000216058	MIR944	miRNA
ENSG00000202187	RNA5SP355	rRNA
ENSG00000252660	Y_RNA	misc_RNA
ENSG00000266218	AC092865.2	miRNA
ENSG00000221438	AC114877.1	miRNA
ENSG00000265819	AC092832.1	miRNA
ENSG00000252015	U6	snRNA
ENSG00000252201	U6	snRNA
ENSG00000200714	Y_RNA	misc_RNA
ENSG00000238674	snoU13	snoRNA
ENSG00000266223	Metazoa_SRP	misc_RNA
ENSG00000251844	snoMe28S-Am2634	snoRNA
ENSG00000265192	Metazoa_SRP	misc_RNA
ENSG00000263518	AL009050.1	miRNA
ENSG00000266324	MIR4663	miRNA
ENSG00000252933	U6	snRNA
ENSG00000265499	MIR3156-2	miRNA
ENSG00000263832	AC023237.1	miRNA
ENSG00000265810	MIR3907	miRNA
ENSG00000263889	Metazoa_SRP	misc_RNA
ENSG00000206686	U6	snRNA
ENSG00000220978	MIR1302-11	miRNA
ENSG00000221319	AL441988.1	miRNA
ENSG00000220984	AC025674.1	miRNA
ENSG00000223286	AL121952.1	miRNA
ENSG00000239390	Metazoa_SRP	misc_RNA
ENSG00000252802	Y_RNA	misc_RNA
ENSG00000253019	7SK	misc_RNA
ENSG00000263891	AC092634.1	miRNA
ENSG00000199488	U1	snRNA
ENSG00000223080	Y_RNA	misc_RNA
ENSG00000266625	AC084859.1	miRNA
ENSG00000221492	AL162430.1	miRNA
ENSG00000264803	MIR378C	miRNA
ENSG00000201902	SNORA39	snoRNA
ENSG00000252779	U6	snRNA
ENSG00000208009	MIR130A	miRNA
ENSG00000199865	U6	snRNA
ENSG00000221746	AL645730.1	miRNA
ENSG00000239181	AC092048.1	miRNA
ENSG00000252510	RNA5SP55	rRNA
ENSG00000266889	Metazoa_SRP	misc_RNA
ENSG00000238621	TRNAI2	miRNA
ENSG00000238662	snoU13	snoRNA
ENSG00000243383	Metazoa_SRP	misc_RNA
ENSG00000207874	MIR610	miRNA
ENSG00000200867	7SK	misc_RNA
ENSG00000264752	Metazoa_SRP	misc_RNA
ENSG00000238704	U7	snRNA
ENSG00000207932	MIR33A	miRNA
ENSG00000252694	AC006371.1	miRNA
ENSG00000200406	SNORD114-23	snoRNA
ENSG00000252692	SNORD60	snoRNA
ENSG00000252943	U6	snRNA
ENSG00000222101	AC091705.2	miRNA
ENSG00000235021	RP11-439E19.7	lincRNA
ENSG00000252795	RNU6-56	snRNA
ENSG00000252922	U6	snRNA
ENSG00000221468	U6atac	snRNA
ENSG00000200823	SNORD114-2	snoRNA
ENSG00000253063	U6	snRNA
ENSG00000207147	SNORA51	snoRNA
ENSG00000228879	RP11-439E19.6	pseudogene
ENSG00000200153	RNU6-23	snRNA
ENSG00000252480	U6	snRNA
ENSG00000240439	Metazoa_SRP	misc_RNA
ENSG00000265592	Metazoa_SRP	misc_RNA
ENSG00000238723	Y_RNA	misc_RNA
ENSG00000199476	Y_RNA	misc_RNA
ENSG00000223519	RP11-439E19.8	pseudogene
ENSG00000222719	AC116038.2	miRNA
ENSG00000212280	RNA5SP256	rRNA
ENSG00000212284	SNORD115-46	snoRNA
ENSG00000263732	AC012564.1	miRNA
ENSG00000252790	SNORD112	snoRNA
ENSG00000216195	MIR941-2	miRNA
ENSG00000253032	U6	snRNA
ENSG00000221772	AL353141.1	miRNA
ENSG00000201364	7SK	misc_RNA
ENSG00000265584	MIR3978	miRNA
ENSG00000266645	MIR4299	miRNA
ENSG00000264975	MIR4431	miRNA
ENSG00000266838	AP001634.1	miRNA
ENSG00000252351	U6atac	snRNA
ENSG00000207749	MIR299	miRNA
ENSG00000223215	U6	snRNA
ENSG00000265774	AC098870.1	miRNA
ENSG00000222714	7SK	misc_RNA
ENSG00000221334	AC119751.3	miRNA
ENSG00000221680	MIR1278	miRNA
ENSG00000265209	AC010543.1	miRNA
ENSG00000260855	RP11-439E19.10	antisense
ENSG00000207491	U6	snRNA
ENSG00000252529	RNU3P3	snoRNA
ENSG00000199728	U6	snRNA
ENSG00000251797	U7	snRNA
ENSG00000227953	RP11-439E19.3	processed_transcript
ENSG00000240327	Metazoa_SRP	misc_RNA
ENSG00000202233	U3	snoRNA
ENSG00000200326	RNA5SP391	rRNA
ENSG00000221495	AC098680.1	miRNA
ENSG00000207176	Y_RNA	misc_RNA
ENSG00000202468	U4	snRNA
ENSG00000263401	AC008674.1	miRNA
ENSG00000263493	Metazoa_SRP	misc_RNA
ENSG00000238466	snoU13	snoRNA
ENSG00000221478	AC092329.1	miRNA
ENSG00000211575	MIR760	miRNA
ENSG00000238629	snoU13	snoRNA
ENSG00000239230	Metazoa_SRP	misc_RNA
ENSG00000266336	AL356019.1	miRNA
ENSG00000201761	U6	snRNA
ENSG00000265501	AC005549.2	miRNA
ENSG00000265874	MIR4489	miRNA
ENSG00000252560	U4	snRNA
ENSG00000200800	U1	snRNA
ENSG00000202434	SNORA4	snoRNA
ENSG00000202119	U6	snRNA
ENSG00000265662	AL354981.1	miRNA
ENSG00000221081	MIR320D2	miRNA
ENSG00000264160	MIR4762	miRNA
ENSG00000221003	AC131254.1	miRNA
ENSG00000264694	AC092122.1	miRNA
ENSG00000265905	Metazoa_SRP	misc_RNA
ENSG00000238363	SNORA13	snoRNA
ENSG00000242216	Metazoa_SRP	misc_RNA
ENSG00000266609	AC078899.8	miRNA
ENSG00000207014	SNORD116-3	snoRNA
ENSG00000265826	AC087203.1	miRNA
ENSG00000201300	SNORD115-27	snoRNA
ENSG00000235386	RP11-397A15.4	pseudogene
ENSG00000207607	MIR200A	miRNA
ENSG00000211984	AC079117.2	miRNA
ENSG00000252272	RNA5SP470	rRNA
ENSG00000252742	Y_RNA	misc_RNA
ENSG00000265803	AL590703.1	miRNA
ENSG00000202345	Y_RNA	misc_RNA
ENSG00000212257	U6	snRNA
ENSG00000202172	U6	snRNA
ENSG00000265822	MIR4422	miRNA
ENSG00000236775	RP11-551G24.3	pseudogene
ENSG00000212232	SNORD17	snoRNA
ENSG00000252455	AC007179.2	miRNA
ENSG00000266032	AL357515.1	miRNA
ENSG00000264966	MIR5094	miRNA
ENSG00000252061	U6	snRNA
ENSG00000238792	snoU13	snoRNA
ENSG00000265565	MIR3143	miRNA
ENSG00000215796	RP11-551G24.2	pseudogene
ENSG00000212443	SNORA53	snoRNA
ENSG00000201752	U6	snRNA
ENSG00000201689	SNORD114-29	snoRNA
ENSG00000201614	U4	snRNA
ENSG00000222705	7SK	misc_RNA
ENSG00000228982	RP11-107G24.3	pseudogene
ENSG00000221385	AL354984.2	miRNA
ENSG00000221310	AC008967.1	miRNA
ENSG00000252080	U7	snRNA
ENSG00000221504	AC011456.1	miRNA
ENSG00000252724	SNORA70	snoRNA
ENSG00000240613	Metazoa_SRP	misc_RNA
ENSG00000226164	FGFR3P6	pseudogene
ENSG00000207231	Y_RNA	misc_RNA
ENSG00000264305	Metazoa_SRP	misc_RNA
ENSG00000200377	SNORD56	snoRNA
ENSG00000263510	MIR4497	miRNA
ENSG00000253045	RNase_MRP	misc_RNA
ENSG00000212535	U6	snRNA
ENSG00000202471	U4	snRNA
ENSG00000200024	Y_RNA	misc_RNA
ENSG00000239195	SNORD5	snoRNA
ENSG00000207069	Y_RNA	misc_RNA
ENSG00000252171	Y_RNA	misc_RNA
ENSG00000224014	RP11-488L18.6	pseudogene
ENSG00000238745	snoU13	snoRNA
ENSG00000265977	AL450307.2	miRNA
ENSG00000252122	SNORA76	snoRNA
ENSG00000200213	U6	snRNA
ENSG00000222472	RN7SKP7	misc_RNA
ENSG00000266631	AC006116.1	miRNA
ENSG00000215795	RP11-488L18.3	pseudogene
ENSG00000207648	MIR192	miRNA
ENSG00000238361	snoU13	snoRNA
ENSG00000252598	RNA5SP460	rRNA
ENSG00000221545	MIR1255B2	miRNA
ENSG00000264792	MIR4637	miRNA
ENSG00000202150	U6	snRNA
ENSG00000199986	U6	snRNA
ENSG00000259865	RP11-488L18.10	lincRNA
ENSG00000240306	Metazoa_SRP	misc_RNA
ENSG00000252486	Y_RNA	misc_RNA
ENSG00000222351	Y_RNA	misc_RNA
ENSG00000238952	AC099757.1	miRNA
ENSG00000227671	RP11-488L18.4	pseudogene
ENSG00000266713	AC009695.1	miRNA
ENSG00000199024	MIR103A2	miRNA
ENSG00000238522	snoU13	snoRNA
ENSG00000199436	SNORD9	snoRNA
ENSG00000207783	MIR564	miRNA
ENSG00000238436	snoU13	snoRNA
ENSG00000253020	7SK	misc_RNA
ENSG00000221789	AC130462.1	miRNA
ENSG00000265014	MIR3160-2	miRNA
ENSG00000232347	RP11-488L18.8	processed_transcript
ENSG00000252462	U6	snRNA
ENSG00000265398	AL139239.1	miRNA
ENSG00000264470	MIR4794	miRNA
ENSG00000252150	AC092574.2	miRNA
ENSG00000207726	MIR455	miRNA
ENSG00000216135	MIR885	miRNA
ENSG00000238749	Y_RNA	misc_RNA
ENSG00000266512	AC008166.1	miRNA
ENSG00000214144	RP11-488L18.1	pseudogene
ENSG00000207265	Y_RNA	misc_RNA
ENSG00000265201	MIR4677	miRNA
ENSG00000222623	U6	snRNA
ENSG00000252138	SNORA40	snoRNA
ENSG00000221030	AC010930.1	miRNA
ENSG00000221788	MIR1252	miRNA
ENSG00000199075	MIR26A1	miRNA
ENSG00000264583	MIR4487	miRNA
ENSG00000252913	U6	snRNA
ENSG00000266073	AL590874.1	miRNA
ENSG00000235818	VN1R17P	pseudogene
ENSG00000264566	MIR23C	miRNA
ENSG00000243548	Metazoa_SRP	misc_RNA
ENSG00000253050	U6	snRNA
ENSG00000199785	SNORA52	snoRNA
ENSG00000221707	AL592294.1	miRNA
ENSG00000199080	MIR133B	miRNA
ENSG00000207731	MIR506	miRNA
ENSG00000199609	RNA5SP124	rRNA
ENSG00000197617	VN1R5	pseudogene
ENSG00000200935	U6	snRNA
ENSG00000206708	U6	snRNA
ENSG00000263795	MIR5100	miRNA
ENSG00000207609	MIR491	miRNA
ENSG00000251966	AC010970.1	miRNA
ENSG00000252428	RNA5SP285	rRNA
ENSG00000203664	OR2W5	pseudogene
ENSG00000207191	SNORD116-5	snoRNA
ENSG00000202534	U6	snRNA
ENSG00000263515	MIR548AN	miRNA
ENSG00000223113	RNA5SP247	rRNA
ENSG00000265081	Metazoa_SRP	misc_RNA
ENSG00000252172	U6	snRNA
ENSG00000265642	AL034375.1	miRNA
ENSG00000212569	Y_RNA	misc_RNA
ENSG00000199672	U4	snRNA
ENSG00000264410	AL121931.1	miRNA
ENSG00000201789	U6	snRNA
ENSG00000238340	AC055876.2	miRNA
ENSG00000208001	MIR431	miRNA
ENSG00000207638	MIR99A	miRNA
ENSG00000227135	GCSAML-AS1	antisense
ENSG00000207217	SNORA42	snoRNA
ENSG00000253016	Y_RNA	misc_RNA
ENSG00000207257	RNU6-18	snRNA
ENSG00000238415	U6	snRNA
ENSG00000236817	RP11-978I15.10	antisense
ENSG00000263641	MIR4777	miRNA
ENSG00000265968	Metazoa_SRP	misc_RNA
ENSG00000200222	U3	snoRNA
ENSG00000201925	RNA5S15	rRNA
ENSG00000200197	RNU1-21P	snRNA
ENSG00000243541	Metazoa_SRP	misc_RNA
ENSG00000207497	Y_RNA	misc_RNA
ENSG00000222206	Y_RNA	misc_RNA
ENSG00000252126	U6	snRNA
ENSG00000207025	Y_RNA	misc_RNA
ENSG00000199077	MIR129-2	miRNA
ENSG00000198452	OR14L1P	pseudogene
ENSG00000200309	Y_RNA	misc_RNA
ENSG00000264021	MIR3917	miRNA
ENSG00000252164	RNA5SP282	rRNA
ENSG00000238938	snoU13	snoRNA
ENSG00000207496	SNORA7A	snoRNA
ENSG00000222427	RNA5SP338	rRNA
ENSG00000222630	7SK	misc_RNA
ENSG00000207356	Y_RNA	misc_RNA
ENSG00000206981	RNU6-4	snRNA
ENSG00000207331	U6	snRNA
ENSG00000199321	SNORD60	snoRNA
ENSG00000207118	SNORD14D	snoRNA
ENSG00000202193	RNA5SP427	rRNA
ENSG00000199545	RNA5SP195	rRNA
ENSG00000264419	MIR548AC	miRNA
ENSG00000207121	U6	snRNA
ENSG00000201613	U6	snRNA
ENSG00000265904	AC005288.1	miRNA
ENSG00000264838	AP003305.1	miRNA
ENSG00000243704	Metazoa_SRP	misc_RNA
ENSG00000238685	ACA64	snoRNA
ENSG00000221717	AL583860.1	miRNA
ENSG00000235749	RP11-634B7.4	antisense
ENSG00000238368	snoU13	snoRNA
ENSG00000207503	SNORA32	snoRNA
ENSG00000251839	U7	snRNA
ENSG00000207507	RNU6-25	snRNA
ENSG00000242962	Metazoa_SRP	misc_RNA
ENSG00000238472	snoU13	snoRNA
ENSG00000206813	Y_RNA	misc_RNA
ENSG00000238516	Y_RNA	misc_RNA
ENSG00000264398	AL031601.1	miRNA
ENSG00000263757	AC027288.1	miRNA
ENSG00000199203	Y_RNA	misc_RNA
ENSG00000264405	MIR3913-1	miRNA
ENSG00000252379	U6	snRNA
ENSG00000252570	AC012005.1	miRNA
ENSG00000265878	MIR3914-1	miRNA
ENSG00000251836	U3	snoRNA
ENSG00000266655	MIR3908	miRNA
ENSG00000222852	Y_RNA	misc_RNA
ENSG00000243424	Metazoa_SRP	misc_RNA
ENSG00000230411	OR3D1P	pseudogene
ENSG00000264056	MIR5685	miRNA
ENSG00000212391	SNORA48	snoRNA
ENSG00000264881	MIR1273D	miRNA
ENSG00000199695	U6	snRNA
ENSG00000251961	U6atac	snRNA
ENSG00000239395	RP11-634B7.5	processed_transcript
ENSG00000212584	U6	snRNA
ENSG00000221113	AC104133.1	miRNA
ENSG00000222701	Y_RNA	misc_RNA
ENSG00000264849	AC019198.1	miRNA
ENSG00000216114	AL033403.1	miRNA
ENSG00000221394	MIR1229	miRNA
ENSG00000243546	Metazoa_SRP	misc_RNA
ENSG00000221307	AC092745.1	miRNA
ENSG00000242871	Metazoa_SRP	misc_RNA
ENSG00000207227	U6	snRNA
ENSG00000228336	OR9H1P	pseudogene
ENSG00000238880	RNU7-59P	snRNA
ENSG00000200553	Y_RNA	misc_RNA
ENSG00000253005	U6	snRNA
ENSG00000206927	Y_RNA	misc_RNA
ENSG00000238527	SNORD112	snoRNA
ENSG00000200839	RNA5SP48	rRNA
ENSG00000199598	U6	snRNA
ENSG00000241064	Metazoa_SRP	misc_RNA
ENSG00000252764	U6	snRNA
ENSG00000212093	AP000807.1	miRNA
ENSG00000199605	RNY4P24	misc_RNA
ENSG00000200827	U6	snRNA
ENSG00000232908	HSD17B7P1	pseudogene
ENSG00000265253	MIR4446	miRNA
ENSG00000243510	Metazoa_SRP	misc_RNA
ENSG00000264129	AC020900.2	miRNA
ENSG00000212277	SNORD43	snoRNA
ENSG00000201675	SNORD32A	snoRNA
ENSG00000207560	MIR19B1	miRNA
ENSG00000207131	Y_RNA	misc_RNA
ENSG00000230576	RP11-438H8.3	pseudogene
ENSG00000201969	SNORD115-20	snoRNA
ENSG00000200105	U6	snRNA
ENSG00000222437	AC118282.3	miRNA
ENSG00000202373	SNORD115-43	snoRNA
ENSG00000239049	snoU13	snoRNA
ENSG00000252691	SCARNA18	snoRNA
ENSG00000199566	SNORA64	snoRNA
ENSG00000226191	RP11-438H8.8	pseudogene
ENSG00000206817	Y_RNA	misc_RNA
ENSG00000266082	AL138925.1	miRNA
ENSG00000265520	MIR548V	miRNA
ENSG00000222845	7SK	misc_RNA
ENSG00000221085	AC096664.4	miRNA
ENSG00000252302	RNA5SP147	rRNA
ENSG00000238389	snoU13	snoRNA
ENSG00000221751	AC006380.1	miRNA
ENSG00000265134	MIR3190	miRNA
ENSG00000199471	Y_RNA	misc_RNA
ENSG00000223244	MIR1909	miRNA
ENSG00000207452	U6	snRNA
ENSG00000224830	RP11-438H8.9	pseudogene
ENSG00000238739	snoU13	snoRNA
ENSG00000251829	RNA5SP436	rRNA
ENSG00000264399	MIR4736	miRNA
ENSG00000223046	RNA5SP369	rRNA
ENSG00000239031	snoU13	snoRNA
ENSG00000199626	U6	snRNA
ENSG00000202357	Y_RNA	misc_RNA
ENSG00000199985	RNA5SP264	rRNA
ENSG00000237492	RP11-430I15.2	pseudogene
ENSG00000264679	AC092104.2	miRNA
ENSG00000207578	MIR583	miRNA
ENSG00000265229	Metazoa_SRP	misc_RNA
ENSG00000252853	SNORD112	snoRNA
ENSG00000224227	OR2L1P	pseudogene
ENSG00000222972	U6	snRNA
ENSG00000199804	RNA5SP383	rRNA
ENSG00000201217	Y_RNA	misc_RNA
ENSG00000221409	AC068506.1	miRNA
ENSG00000199015	MIR377	miRNA
ENSG00000264095	AP000560.1	miRNA
ENSG00000216069	MIR875	miRNA
ENSG00000232215	RP11-430I15.4	pseudogene
ENSG00000251982	7SK	misc_RNA
ENSG00000265837	AC015820.1	miRNA
ENSG00000252685	U6	snRNA
ENSG00000263920	AC067751.1	miRNA
ENSG00000264658	MIR4798	miRNA
ENSG00000222412	Y_RNA	misc_RNA
ENSG00000252925	U1	snRNA
ENSG00000252157	U6	snRNA
ENSG00000197067	RP11-132G10.2	pseudogene
ENSG00000221027	AC068020.1	miRNA
ENSG00000242095	Metazoa_SRP	misc_RNA
ENSG00000265391	AC112504.1	miRNA
ENSG00000200612	SNORD114-25	snoRNA
ENSG00000207769	MIR586	miRNA
ENSG00000207656	MIR489	miRNA
ENSG00000199373	RNA5SP453	rRNA
ENSG00000207034	Y_RNA	misc_RNA
ENSG00000215993	AC079603.1	miRNA
ENSG00000202041	Y_RNA	misc_RNA
ENSG00000266849	AC083906.2	miRNA
ENSG00000206946	U6	snRNA
ENSG00000177233	OR2M1P	pseudogene
ENSG00000266123	Metazoa_SRP	misc_RNA
ENSG00000266399	AC027307.2	miRNA
ENSG00000207927	MIR302A	miRNA
ENSG00000200472	7SK	misc_RNA
ENSG00000266148	MIR5583-1	miRNA
ENSG00000206597	SNORA57	snoRNA
ENSG00000252689	SNORA20	snoRNA
ENSG00000227152	OR2T7	pseudogene
ENSG00000215966	MIR876	miRNA
ENSG00000222152	U6	snRNA
ENSG00000266098	AL137127.1	miRNA
ENSG00000229255	RP11-407H12.8	antisense
ENSG00000208839	SNORA35	snoRNA
ENSG00000200379	7SK	misc_RNA
ENSG00000238746	snoU13	snoRNA
ENSG00000224521	RP11-438F14.3	antisense
ENSG00000251751	7SK	misc_RNA
ENSG00000264166	Metazoa_SRP	misc_RNA
ENSG00000253079	NRON	misc_RNA
ENSG00000251763	U6	snRNA
ENSG00000212073	AC121332.1	miRNA
ENSG00000221386	AC002979.1	miRNA
ENSG00000264969	AC009941.1	miRNA
ENSG00000199066	MIR330	miRNA
ENSG00000240474	Metazoa_SRP	misc_RNA
ENSG00000252027	U6atac	snRNA
ENSG00000206744	U6	snRNA
ENSG00000252698	U7	snRNA
ENSG00000265764	AL662890.3	miRNA
ENSG00000227102	RP11-438F14.1	pseudogene
ENSG00000263473	MIR548O2	miRNA
ENSG00000202314	SNORD6	snoRNA
ENSG00000202217	7SK	misc_RNA
ENSG00000201532	RNA5SP194	rRNA
ENSG00000229703	XX-CR54.1	lincRNA
ENSG00000201901	7SK	misc_RNA
ENSG00000238352	snoU13	snoRNA
ENSG00000222391	AL137118.1	miRNA
ENSG00000199272	U6	snRNA
ENSG00000264192	Metazoa_SRP	misc_RNA
ENSG00000266420	Metazoa_SRP	misc_RNA
ENSG00000202191	SNORD113-1	snoRNA
ENSG00000212520	U6	snRNA
ENSG00000252187	AC051649.1	miRNA
ENSG00000232694	LYPD8	processed_transcript
ENSG00000252336	RNA5SP148	rRNA
ENSG00000207464	SNORD116-4	snoRNA
ENSG00000201271	U1	snRNA
ENSG00000266668	MIR5692C2	miRNA
ENSG00000222370	SNORA36B	snoRNA
ENSG00000221578	AL049798.1	miRNA
ENSG00000242529	XX-CR54.2	pseudogene
ENSG00000202528	U6	snRNA
ENSG00000212174	Y_RNA	misc_RNA
ENSG00000252792	U3	snoRNA
ENSG00000252161	RNA5SP318	rRNA
ENSG00000264442	Metazoa_SRP	misc_RNA
ENSG00000229663	AL672296.1	pseudogene
ENSG00000252377	U6	snRNA
ENSG00000252484	7SK	misc_RNA
ENSG00000252124	AL031594.1	miRNA
ENSG00000221206	U6atac	snRNA
ENSG00000263892	MIR4667	miRNA
ENSG00000264941	MIR4474	miRNA
ENSG00000244169	Metazoa_SRP	misc_RNA
ENSG00000227237	AL672294.1	antisense
ENSG00000238612	snoU13	snoRNA
ENSG00000263974	Metazoa_SRP	misc_RNA
ENSG00000207295	U6	snRNA
ENSG00000206702	RNU1-11P	snRNA
ENSG00000207391	Y_RNA	misc_RNA
ENSG00000233084	AL672183.2	pseudogene
ENSG00000201555	Y_RNA	misc_RNA
ENSG00000239078	RNU7-55P	snRNA
ENSG00000263529	Metazoa_SRP	misc_RNA
ENSG00000199697	U6	snRNA
ENSG00000252241	U3	snoRNA
ENSG00000199071	MIR423	miRNA
ENSG00000208016	MIR523	miRNA
ENSG00000265771	AL592205.2	miRNA
ENSG00000207515	U6	snRNA
ENSG00000212505	RNA5SP299	rRNA
ENSG00000264210	MIR4716	miRNA
ENSG00000210049	J01415.2	Mt_tRNA
ENSG00000211459	J01415.23	Mt_rRNA
ENSG00000210077	J01415.3	Mt_tRNA
ENSG00000265673	MIR4508	miRNA
ENSG00000210082	MIR4485	Mt_rRNA
ENSG00000212482	U6	snRNA
ENSG00000209082	J01415.1	Mt_tRNA
ENSG00000252707	U11	snRNA
ENSG00000207653	MIR558	miRNA
ENSG00000199932	RNU1-18P	snRNA
ENSG00000198888	MT-ND1	protein_coding
ENSG00000210100	J01415.4	Mt_tRNA
ENSG00000210107	J01415.5	Mt_tRNA
ENSG00000210112	J01415.6	Mt_tRNA
ENSG00000266863	Metazoa_SRP	misc_RNA
ENSG00000242113	Metazoa_SRP	misc_RNA
ENSG00000201862	Y_RNA	misc_RNA
ENSG00000222831	MIR1537	miRNA
ENSG00000252220	U6	snRNA
ENSG00000198763	MT-ND2	protein_coding
ENSG00000210117	J01415.7	Mt_tRNA
ENSG00000210127	J01415.8	Mt_tRNA
ENSG00000210135	J01415.9	Mt_tRNA
ENSG00000222051	U6	snRNA
ENSG00000252136	SNORA31	snoRNA
ENSG00000210140	J01415.10	Mt_tRNA
ENSG00000210144	J01415.11	Mt_tRNA
ENSG00000221645	AL157791.1	miRNA
ENSG00000244514	Metazoa_SRP	misc_RNA
ENSG00000216014	AL512505.1	miRNA
ENSG00000198804	MT-CO1	protein_coding
ENSG00000252668	snoU13	snoRNA
ENSG00000265820	MIR3177	miRNA
ENSG00000265560	AC098612.1	miRNA
ENSG00000265530	AL121594.1	miRNA
ENSG00000266476	AC084262.3	miRNA
ENSG00000266536	Metazoa_SRP	misc_RNA
ENSG00000263578	AL359546.1	miRNA
ENSG00000221518	U6atac	snRNA
ENSG00000252129	SNORA74	snoRNA
ENSG00000201392	U6	snRNA
ENSG00000200891	SNORD74	snoRNA
ENSG00000253004	U8	snoRNA
ENSG00000222486	RNU6-77	snRNA
ENSG00000265438	MIR4751	miRNA
ENSG00000238438	snoU13	snoRNA
ENSG00000201148	RNA5SP42	rRNA
ENSG00000252981	U3	snoRNA
ENSG00000238367	MIR2113	miRNA
ENSG00000210151	J01415.12	Mt_tRNA
ENSG00000210154	J01415.13	Mt_tRNA
ENSG00000252246	RNA5SP92	rRNA
ENSG00000264032	MIR4491	miRNA
ENSG00000238481	snoU13	snoRNA
ENSG00000221036	MIR1193	miRNA
ENSG00000200179	Y_RNA	misc_RNA
ENSG00000198712	MT-CO2	protein_coding
ENSG00000242175	Metazoa_SRP	misc_RNA
ENSG00000266669	AC097452.1	miRNA
ENSG00000210156	J01415.14	Mt_tRNA
ENSG00000228253	MT-ATP8	protein_coding
ENSG00000238793	SNORD124	snoRNA
ENSG00000206694	U1	snRNA
ENSG00000212215	U6	snRNA
ENSG00000198899	MT-ATP6	protein_coding
ENSG00000201160	Y_RNA	misc_RNA
ENSG00000265463	AC012391.1	miRNA
ENSG00000198938	MT-CO3	protein_coding
ENSG00000251995	Y_RNA	misc_RNA
ENSG00000210164	J01415.15	Mt_tRNA
ENSG00000198840	MT-ND3	protein_coding
ENSG00000210174	J01415.16	Mt_tRNA
ENSG00000238683	snoU13	snoRNA
ENSG00000212049	AL590007.1	miRNA
ENSG00000202200	Y_RNA	misc_RNA
ENSG00000264809	AL513344.1	miRNA
ENSG00000252391	U6	snRNA
ENSG00000206941	SNORD15A	snoRNA
ENSG00000253021	U6	snRNA
ENSG00000240869	Metazoa_SRP	misc_RNA
ENSG00000200201	Y_RNA	misc_RNA
ENSG00000200079	RNA5SP326	rRNA
ENSG00000212907	MT-ND4L	protein_coding
ENSG00000200376	RNU5E-10P	snRNA
ENSG00000201365	Y_RNA	misc_RNA
ENSG00000206990	Y_RNA	misc_RNA
ENSG00000266163	AC007216.1	miRNA
ENSG00000198886	MT-ND4	protein_coding
ENSG00000210176	J01415.17	Mt_tRNA
ENSG00000210184	J01415.18	Mt_tRNA
ENSG00000210191	J01415.19	Mt_tRNA
ENSG00000241708	Metazoa_SRP	misc_RNA
ENSG00000207066	SNORD50A	snoRNA
ENSG00000211513	MIR320E	miRNA
ENSG00000200555	U6	snRNA
ENSG00000239172	snoU13	snoRNA
ENSG00000198786	MT-ND5	protein_coding
ENSG00000222389	U2	snRNA
ENSG00000207369	U6	snRNA
ENSG00000198695	MT-ND6	protein_coding
ENSG00000207612	MIR604	miRNA
ENSG00000210194	J01415.20	Mt_tRNA
ENSG00000198727	MT-CYB	protein_coding
ENSG00000202105	Y_RNA	misc_RNA
ENSG00000210195	J01415.21	Mt_tRNA
ENSG00000221181	AC078899.5	miRNA
ENSG00000210196	J01415.22	Mt_tRNA
ENSG00000238525	snoU13	snoRNA
ENSG00000199308	U6	snRNA
ENSG00000206629	U1	snRNA
ENSG00000252758	U6	snRNA
ENSG00000259662	FBXL22	protein_coding
ENSG00000221167	AC008397.1	miRNA
ENSG00000222990	U4	snRNA
ENSG00000201564	7SK	misc_RNA
ENSG00000206692	Y_RNA	misc_RNA
ENSG00000209480	SNORD83B	snoRNA
ENSG00000201458	RNU4-4P	snRNA
ENSG00000244256	Metazoa_SRP	misc_RNA
ENSG00000238407	snoU13	snoRNA
ENSG00000221043	U3	snoRNA
ENSG00000202263	RNA5SP22	rRNA
ENSG00000212230	U6	snRNA
ENSG00000199674	U6	snRNA
ENSG00000238686	snoU13	snoRNA
ENSG00000207716	MIR572	miRNA
ENSG00000258865	AL049836.1	protein_coding
ENSG00000201088	Y_RNA	misc_RNA
ENSG00000222713	7SK	misc_RNA
ENSG00000200224	U6	snRNA
ENSG00000201440	RNA5SP515	rRNA
ENSG00000252266	Y_RNA	misc_RNA
ENSG00000222361	U6	snRNA
ENSG00000269323	PKD1L2	protein_coding
ENSG00000212071	AL162511.1	miRNA
ENSG00000266616	AP003558.1	miRNA
ENSG00000264592	Metazoa_SRP	misc_RNA
ENSG00000253086	U6	snRNA
ENSG00000207611	MIR149	miRNA
ENSG00000223029	AC004969.1	miRNA
ENSG00000252623	RNA5SP481	rRNA
ENSG00000221179	AC016670.1	miRNA
ENSG00000206775	SNORD37	snoRNA
ENSG00000221523	AC079080.1	miRNA
ENSG00000255738	GAGE4	protein_coding
ENSG00000201109	RNA5SP245	rRNA
ENSG00000206656	SNORD116-17	snoRNA
ENSG00000266617	MIR3692	miRNA
ENSG00000207212	Y_RNA	misc_RNA
ENSG00000208018	MIR645	miRNA
ENSG00000242653	Metazoa_SRP	misc_RNA
ENSG00000265471	AL034400.1	miRNA
ENSG00000202335	SNORD50	snoRNA
ENSG00000265603	Metazoa_SRP	misc_RNA
ENSG00000266186	AC007040.3	miRNA
ENSG00000238326	snoU13	snoRNA
ENSG00000265256	MIR3150A	miRNA
ENSG00000258664	IFRG15	protein_coding
ENSG00000222921	RNA5SP104	rRNA
ENSG00000265724	MIR4284	miRNA
ENSG00000221247	AC136704.1	miRNA
ENSG00000264336	AC140479.1	miRNA
ENSG00000265871	MIR3174	miRNA
ENSG00000269434	GABRR3	protein_coding
ENSG00000212555	U6	snRNA
ENSG00000263802	AL121655.1	miRNA
ENSG00000252028	7SK	misc_RNA
ENSG00000266039	MIR4509-1	miRNA
ENSG00000263360	Metazoa_SRP	misc_RNA
ENSG00000238590	RNU7-54P	snRNA
ENSG00000241964	Metazoa_SRP	misc_RNA
ENSG00000221807	AC069227.1	miRNA
ENSG00000258518	SHOX2	protein_coding
ENSG00000201980	SNORA62	snoRNA
ENSG00000206625	RNU6-1	snRNA
ENSG00000212434	U3	snoRNA
ENSG00000198997	MIR107	miRNA
ENSG00000263514	MIR3668	miRNA
ENSG00000222834	AC074035.1	miRNA
ENSG00000221706	AC090573.1	miRNA
ENSG00000251994	U2	snRNA
ENSG00000200632	SNORD113-7	snoRNA
ENSG00000238775	snoU13	snoRNA
ENSG00000259741	ZMYND11	protein_coding
ENSG00000200720	U6	snRNA
ENSG00000221281	AC002485.1	miRNA
ENSG00000252759	Y_RNA	misc_RNA
ENSG00000211495	AL009174.1	miRNA
ENSG00000239145	snoU13	snoRNA
ENSG00000265969	BACE1	protein_coding
ENSG00000222296	Y_RNA	misc_RNA
ENSG00000252236	SNORA26	snoRNA
ENSG00000201800	Y_RNA	misc_RNA
ENSG00000252917	SNORA74	snoRNA
ENSG00000263591	Metazoa_SRP	misc_RNA
ENSG00000266590	AC090692.1	miRNA
ENSG00000206975	RNU6-13	snRNA
ENSG00000238478	U6	snRNA
ENSG00000253007	SNORA76	snoRNA
ENSG00000223269	7SK	misc_RNA
ENSG00000262355	SAMD4A	protein_coding
ENSG00000251856	MIR449C	miRNA
ENSG00000221704	AC012305.1	miRNA
ENSG00000238878	snoU13	snoRNA
ENSG00000206844	Y_RNA	misc_RNA
ENSG00000266628	Metazoa_SRP	misc_RNA
ENSG00000266761	MIR3194	miRNA
ENSG00000252137	U6	snRNA
ENSG00000264447	AL445256.1	miRNA
ENSG00000200444	U6	snRNA
ENSG00000207167	U6	snRNA
ENSG00000269541	GBA3	protein_coding
ENSG00000207370	Y_RNA	misc_RNA
ENSG00000263413	AL928742.1	miRNA
ENSG00000265042	AL137800.1	miRNA
ENSG00000201633	Y_RNA	misc_RNA
ENSG00000221701	AC005284.1	miRNA
ENSG00000222636	7SK	misc_RNA
ENSG00000238506	snoU13	snoRNA
ENSG00000265887	AC073136.1	miRNA
ENSG00000212538	U3	snoRNA
ENSG00000266274	Metazoa_SRP	misc_RNA
ENSG00000266630	AC022716.1	miRNA
ENSG00000212160	U6	snRNA
ENSG00000269222	AC093917.1	protein_coding
ENSG00000200252	Y_RNA	misc_RNA
ENSG00000264065	Metazoa_SRP	misc_RNA
ENSG00000265510	MIR4436A	miRNA
ENSG00000206731	SNORA36	snoRNA
ENSG00000223024	RNU6-55	snRNA
ENSG00000266059	Metazoa_SRP	misc_RNA
ENSG00000265145	SNORD53	snoRNA
ENSG00000264541	AL162381.1	miRNA
ENSG00000266547	AL161645.2	miRNA
ENSG00000269739	FLJ43860	protein_coding
ENSG00000200218	U6	snRNA
ENSG00000222651	MIR1469	miRNA
ENSG00000243398	Metazoa_SRP	misc_RNA
ENSG00000207825	MIR519B	miRNA
ENSG00000266453	Metazoa_SRP	misc_RNA
ENSG00000262477	AC021224.1	lincRNA
ENSG00000238653	RNU7-62P	snRNA
ENSG00000265418	MIR4261	miRNA
ENSG00000201758	7SK	misc_RNA
ENSG00000262728	AC123768.4	lincRNA
ENSG00000200822	Y_RNA	misc_RNA
ENSG00000244003	Metazoa_SRP	misc_RNA
ENSG00000207225	U6	snRNA
ENSG00000242559	Metazoa_SRP	misc_RNA
ENSG00000207971	MIR125B1	miRNA
ENSG00000244357	Metazoa_SRP	misc_RNA
ENSG00000266320	MIR3909	miRNA
ENSG00000206840	Y_RNA	misc_RNA
ENSG00000252252	U6	snRNA
ENSG00000240106	Metazoa_SRP	misc_RNA
ENSG00000200132	U6	snRNA
ENSG00000263988	Metazoa_SRP	misc_RNA
ENSG00000263506	MIR5193	miRNA
ENSG00000238615	snoU13	snoRNA
ENSG00000200623	SNORD18A	snoRNA
ENSG00000265152	AF222686.1	miRNA
ENSG00000244066	Metazoa_SRP	misc_RNA
ENSG00000241834	Metazoa_SRP	misc_RNA
ENSG00000263447	AC079117.3	miRNA
ENSG00000252624	RNA5SP409	rRNA
ENSG00000222445	7SK	misc_RNA
ENSG00000223213	SNORD81	snoRNA
ENSG00000222732	AC008671.1	miRNA
ENSG00000207968	MIR92A1	miRNA
ENSG00000264074	AC110086.1	miRNA
ENSG00000199629	RNU1-14P	snRNA
ENSG00000212551	U3	snoRNA
ENSG00000252222	RNU7-13P	snRNA
ENSG00000201579	U6	snRNA
ENSG00000264536	MIR5706	miRNA
ENSG00000222100	RNA5SP316	rRNA
ENSG00000252139	SCARNA18	snoRNA
ENSG00000265582	AL034553.1	miRNA
ENSG00000252083	SNORA40	snoRNA
ENSG00000212342	SNORA12	snoRNA
ENSG00000239056	snoU13	snoRNA
ENSG00000221142	AC104405.1	miRNA
ENSG00000221029	AC016194.1	miRNA
ENSG00000240626	Metazoa_SRP	misc_RNA
ENSG00000207788	MIR519C	miRNA
ENSG00000221670	AL596092.1	miRNA
ENSG00000266376	AC093165.1	miRNA
ENSG00000207090	U6	snRNA
ENSG00000265956	MIR4445	miRNA
ENSG00000238861	AP003064.1	miRNA
ENSG00000251790	SCARNA16	snoRNA
ENSG00000265328	MIR548AB	miRNA
ENSG00000202498	SNORD116	snoRNA
ENSG00000252487	RNY4P20	misc_RNA
ENSG00000201690	RNY1P2	misc_RNA
ENSG00000251885	RNA5SP381	rRNA
ENSG00000221519	AL390071.1	miRNA
ENSG00000251906	U6	snRNA
ENSG00000221035	MIR486	miRNA
ENSG00000238512	AC117401.1	miRNA
ENSG00000266063	MIR4771-2	miRNA
ENSG00000244230	Metazoa_SRP	misc_RNA
ENSG00000207165	SNORA70	snoRNA
ENSG00000264722	MIR3670-1	miRNA
ENSG00000212175	SNORA12	snoRNA
ENSG00000200367	SNORD113-8	snoRNA
ENSG00000265112	MIR3153	miRNA
ENSG00000221122	AC098869.1	miRNA
ENSG00000238808	U7	snRNA
ENSG00000263964	MIR4509-3	miRNA
ENSG00000252964	RNA5SP400	rRNA
ENSG00000251787	RNU7-47P	snRNA
ENSG00000252474	U6	snRNA
ENSG00000199901	Y_RNA	misc_RNA
ENSG00000199509	RNA5SP477	rRNA
ENSG00000206914	Y_RNA	misc_RNA
ENSG00000206839	U6	snRNA
ENSG00000242102	Metazoa_SRP	misc_RNA
ENSG00000199899	Y_RNA	misc_RNA
ENSG00000215943	MIR892A	miRNA
ENSG00000244748	Metazoa_SRP	misc_RNA
ENSG00000207178	U6	snRNA
ENSG00000264474	MIR4656	miRNA
ENSG00000200914	RNA5SP435	rRNA
ENSG00000253057	7SK	misc_RNA
ENSG00000264219	MIR4442	miRNA
ENSG00000265212	AC007009.2	miRNA
ENSG00000263872	hsa-mir-4528	miRNA
ENSG00000221135	AC021078.1	miRNA
ENSG00000265601	AL845321.1	miRNA
ENSG00000264317	Metazoa_SRP	misc_RNA
ENSG00000199570	U6	snRNA
ENSG00000266868	MIR4517	miRNA
ENSG00000265291	MIR4710	miRNA
ENSG00000263945	MIR548Y	miRNA
ENSG00000207868	MIR514A1	miRNA
ENSG00000209482	SNORD83A	snoRNA
ENSG00000200975	U1	snRNA
ENSG00000222942	7SK	misc_RNA
ENSG00000253064	U6	snRNA
ENSG00000206807	U6	snRNA
ENSG00000212571	RNA5SP482	rRNA
ENSG00000199088	MIR379	miRNA
ENSG00000252695	MIR2276	miRNA
ENSG00000266542	hsa-mir-5572	miRNA
ENSG00000207746	MIR575	miRNA
ENSG00000200085	Y_RNA	misc_RNA
ENSG00000200036	RNA5SP65	rRNA
ENSG00000266024	AF250324.1	miRNA
ENSG00000222832	RNA5SP120	rRNA
ENSG00000252496	RNA5SP33	rRNA
ENSG00000200040	Y_RNA	misc_RNA
ENSG00000201441	U6	snRNA
ENSG00000263490	Metazoa_SRP	misc_RNA
ENSG00000207600	MIR598	miRNA
ENSG00000266007	AP000318.1	miRNA
ENSG00000252740	SNORD112	snoRNA
ENSG00000252839	U6	snRNA
ENSG00000221145	AL136987.1	miRNA
ENSG00000252927	RNA5SP404	rRNA
ENSG00000222192	Y_RNA	misc_RNA
ENSG00000238370	U7	snRNA
ENSG00000242509	Metazoa_SRP	misc_RNA
ENSG00000265898	AP003354.1	miRNA
ENSG00000264814	MIR1273C	miRNA
ENSG00000222452	7SK	misc_RNA
ENSG00000238997	AC105052.2	miRNA
ENSG00000252558	U6	snRNA
ENSG00000252809	AC135050.1	miRNA
ENSG00000238799	snoU13	snoRNA
ENSG00000221270	AC130888.1	miRNA
ENSG00000206872	SNORD62A	snoRNA
ENSG00000222087	U6	snRNA
ENSG00000252518	U6	snRNA
ENSG00000223302	Y_RNA	misc_RNA
ENSG00000238687	snoU13	snoRNA
ENSG00000252650	RNA5SP75	rRNA
ENSG00000252159	RNY4P1	misc_RNA
ENSG00000263817	Metazoa_SRP	misc_RNA
ENSG00000199004	MIR21	miRNA
ENSG00000252514	RNU7-53P	snRNA
ENSG00000201920	RNA5SP442	rRNA
ENSG00000238542	U7	snRNA
ENSG00000201815	U6	snRNA
ENSG00000201595	RNA5SP132	rRNA
ENSG00000207512	Y_RNA	misc_RNA
ENSG00000264126	Metazoa_SRP	misc_RNA
ENSG00000252719	SNORA18	snoRNA
ENSG00000221551	AP000478.1	miRNA
ENSG00000252064	Y_RNA	misc_RNA
ENSG00000242281	Metazoa_SRP	misc_RNA
ENSG00000264139	MIR3667	miRNA
ENSG00000265635	MIR3612	miRNA
ENSG00000202140	Y_RNA	misc_RNA
ENSG00000251904	RNA5SP272	rRNA
ENSG00000238827	AC093611.1	miRNA
ENSG00000252281	snoZ247	snoRNA
ENSG00000252918	AL359709.2	miRNA
ENSG00000207807	MIR95	miRNA
ENSG00000263538	AC097103.1	miRNA
ENSG00000266817	AC118063.1	miRNA
ENSG00000251871	AC016113.1	miRNA
ENSG00000202054	RNA5SP152	rRNA
ENSG00000200436	Y_RNA	misc_RNA
ENSG00000251919	U7	snRNA
ENSG00000238909	AC068643.1	miRNA
ENSG00000241159	Metazoa_SRP	misc_RNA
ENSG00000202395	RN7SKP1	misc_RNA
ENSG00000200421	Y_RNA	misc_RNA
ENSG00000207830	D86994.1	miRNA
ENSG00000222945	AC091866.1	miRNA
ENSG00000252794	7SK	misc_RNA
ENSG00000264758	Metazoa_SRP	misc_RNA
ENSG00000252234	AC006557.1	miRNA
ENSG00000264875	MIR3610	miRNA
ENSG00000206786	U6	snRNA
ENSG00000252824	SNORA48	snoRNA
ENSG00000266503	Metazoa_SRP	misc_RNA
ENSG00000222765	U2	snRNA
ENSG00000201354	Y_RNA	misc_RNA
ENSG00000199392	SNORA25	snoRNA
ENSG00000238456	U6	snRNA
ENSG00000265295	AC084125.3	miRNA
ENSG00000266195	Metazoa_SRP	misc_RNA
ENSG00000222596	AL445523.1	miRNA
ENSG00000238517	MIR1270-2	miRNA
ENSG00000264256	AC025166.1	miRNA
ENSG00000221672	Z97351.1	miRNA
ENSG00000199030	MIRLET7C	miRNA
ENSG00000207434	U6	snRNA
ENSG00000242614	Metazoa_SRP	misc_RNA
ENSG00000222084	AL445074.1	miRNA
ENSG00000199187	MIR365B	miRNA
ENSG00000212054	AL354764.1	miRNA
ENSG00000221269	MIR1302-8	miRNA
ENSG00000199949	Y_RNA	misc_RNA
ENSG00000252282	U6	snRNA
ENSG00000221801	MIR548H2	miRNA
ENSG00000251817	snoU13	snoRNA
ENSG00000266701	AC005702.4	miRNA
ENSG00000222574	7SK	misc_RNA
ENSG00000252437	RNA5SP459	rRNA
ENSG00000265061	MIR4419B	miRNA
ENSG00000252410	RNU5B-3P	snRNA
ENSG00000252753	U6	snRNA
ENSG00000241188	Metazoa_SRP	misc_RNA
ENSG00000221087	AC096546.1	miRNA
ENSG00000207280	SNORD20	snoRNA
ENSG00000265624	Metazoa_SRP	misc_RNA
ENSG00000199709	U4	snRNA
ENSG00000238392	AC093668.2	miRNA
ENSG00000265331	MIR4524A	miRNA
ENSG00000201476	RNA5SP353	rRNA
ENSG00000207552	MIR633	miRNA
ENSG00000206924	U6	snRNA
ENSG00000252458	SNORA68	snoRNA
ENSG00000266257	AC005926.1	miRNA
ENSG00000207928	MIR632	miRNA
ENSG00000207269	7SK	misc_RNA
ENSG00000238773	AL137855.1	miRNA
ENSG00000202485	U6	snRNA
ENSG00000238485	snoU13	snoRNA
ENSG00000266769	AL353751.1	miRNA
ENSG00000239128	snoU13	snoRNA
ENSG00000238678	SNORD109A	snoRNA
ENSG00000252628	U6	snRNA
ENSG00000202347	RNU1-16P	snRNA
ENSG00000222736	RNU4-6P	snRNA
ENSG00000202542	Y_RNA	misc_RNA
ENSG00000252491	U1	snRNA
ENSG00000207181	SNORA14B	snoRNA
ENSG00000239120	AL121761.1	miRNA
ENSG00000242673	Metazoa_SRP	misc_RNA
ENSG00000238867	AL136967.1	miRNA
ENSG00000264563	MIR4633	miRNA
ENSG00000222071	MIR1915	miRNA
ENSG00000244296	Metazoa_SRP	misc_RNA
ENSG00000238959	RNU7-19P	snRNA
ENSG00000252867	U6	snRNA
ENSG00000252524	Y_RNA	misc_RNA
ENSG00000252582	SNORA31	snoRNA
ENSG00000252778	SCARNA20	snoRNA
ENSG00000207595	MIR181A2	miRNA
ENSG00000201884	Y_RNA	misc_RNA
ENSG00000201435	U4	snRNA
ENSG00000206612	SNORA2A	snoRNA
ENSG00000252291	SNORA31	snoRNA
ENSG00000200987	SNORD115-30	snoRNA
ENSG00000221110	AL449083.1	miRNA
ENSG00000242547	Metazoa_SRP	misc_RNA
ENSG00000221431	AC092925.1	miRNA
ENSG00000221430	MIR1294	miRNA
ENSG00000221610	AC107890.1	miRNA
ENSG00000202499	SNORD115-36	snoRNA
ENSG00000253041	SNORA31	snoRNA
ENSG00000200057	7SK	misc_RNA
ENSG00000201388	SNORA68	snoRNA
ENSG00000263416	AC006145.1	miRNA
ENSG00000206768	Y_RNA	misc_RNA
ENSG00000221537	MIR548H1	miRNA
ENSG00000241821	Metazoa_SRP	misc_RNA
ENSG00000251883	U6atac	snRNA
ENSG00000252718	U6	snRNA
ENSG00000263599	Metazoa_SRP	misc_RNA
ENSG00000252371	U6	snRNA
ENSG00000252205	U6	snRNA
ENSG00000221343	AC010422.1	miRNA
ENSG00000252495	SNORD112	snoRNA
ENSG00000201035	RNA5SP469	rRNA
ENSG00000252280	RNU7-16P	snRNA
ENSG00000252713	U6	snRNA
ENSG00000206644	U6	snRNA
ENSG00000252361	U6	snRNA
ENSG00000238412	AL589947.1	miRNA
ENSG00000264274	MIR4799	miRNA
ENSG00000199638	RNA5SP319	rRNA
ENSG00000238810	SNORD107	snoRNA
ENSG00000238842	U7	snRNA
ENSG00000265050	AC092022.1	miRNA
ENSG00000222168	Y_RNA	misc_RNA
ENSG00000206822	Y_RNA	misc_RNA
ENSG00000243544	Metazoa_SRP	misc_RNA
ENSG00000201247	SNORD114-13	snoRNA
ENSG00000223316	AC027281.1	miRNA
ENSG00000238782	RNU7-9P	snRNA
ENSG00000253015	7SK	misc_RNA
ENSG00000207700	MIR145	miRNA
ENSG00000200473	RNA5SP507	rRNA
ENSG00000201933	Y_RNA	misc_RNA
ENSG00000264208	MIR4781	miRNA
ENSG00000243373	Metazoa_SRP	misc_RNA
ENSG00000264724	AC099332.1	miRNA
ENSG00000199472	Y_RNA	misc_RNA
ENSG00000199961	SNORD1B	snoRNA
ENSG00000199180	MIR18A	miRNA
ENSG00000221340	U6atac	snRNA
ENSG00000264049	MIR4737	miRNA
ENSG00000238523	U7	snRNA
ENSG00000252106	Y_RNA	misc_RNA
ENSG00000243333	Metazoa_SRP	misc_RNA
ENSG00000206878	SNORA51	snoRNA
ENSG00000212237	RNA5SP18	rRNA
ENSG00000239101	AL162430.2	miRNA
ENSG00000238876	AL391261.1	miRNA
ENSG00000251866	SCARNA21	snoRNA
ENSG00000200972	RNU5A-8P	snRNA
ENSG00000264731	Metazoa_SRP	misc_RNA
ENSG00000252348	U6	snRNA
ENSG00000266015	MIR4309	miRNA
ENSG00000238676	snoU13	snoRNA
ENSG00000221182	SNORD98	snoRNA
ENSG00000199633	SNORA63	snoRNA
ENSG00000252050	SNORA31	snoRNA
ENSG00000206741	Y_RNA	misc_RNA
ENSG00000266610	Metazoa_SRP	misc_RNA
ENSG00000212457	U6	snRNA
ENSG00000264638	MIR3152	miRNA
ENSG00000207116	RNU6-6	snRNA
ENSG00000200183	U6	snRNA
ENSG00000212036	AC016575.1	miRNA
ENSG00000199405	SNORA1	snoRNA
ENSG00000239037	snoU13	snoRNA
ENSG00000222501	U4	snRNA
ENSG00000221511	AC090825.1	miRNA
ENSG00000207972	MIR638	miRNA
ENSG00000207575	MIR649	miRNA
ENSG00000202245	U6	snRNA
ENSG00000221684	BX276092.1	miRNA
ENSG00000264691	AP001427.1	miRNA
ENSG00000212446	U6	snRNA
ENSG00000253062	U7	snRNA
ENSG00000212153	U1	snRNA
ENSG00000266857	AF186996.2	miRNA
ENSG00000222285	RNA5SP193	rRNA
ENSG00000263762	MIR4286	miRNA
ENSG00000200571	U6	snRNA
ENSG00000266510	AC007435.1	miRNA
ENSG00000207037	U6	snRNA
ENSG00000238445	snoU13	snoRNA
ENSG00000238657	snoU13	snoRNA
ENSG00000252116	U4atac	snRNA
ENSG00000242976	Metazoa_SRP	misc_RNA
ENSG00000252199	SNORA70	snoRNA
ENSG00000222210	7SK	misc_RNA
ENSG00000201493	U1	snRNA
ENSG00000263616	Metazoa_SRP	misc_RNA
ENSG00000206603	SNORA22	snoRNA
ENSG00000207754	MIR487B	miRNA
ENSG00000252897	U6	snRNA
ENSG00000200029	U6	snRNA
ENSG00000222301	RNY5P8	misc_RNA
ENSG00000199058	MIR302B	miRNA
ENSG00000264461	Metazoa_SRP	misc_RNA
ENSG00000199700	U6	snRNA
ENSG00000265876	AC080080.1	miRNA
ENSG00000265371	MIR3198-2	miRNA
ENSG00000265588	MIR5708	miRNA
ENSG00000201881	Y_RNA	misc_RNA
ENSG00000206649	SNORA20	snoRNA
ENSG00000265996	MIR3671	miRNA
ENSG00000211514	MIR454	miRNA
ENSG00000266832	AL445464.1	miRNA
ENSG00000202160	RNU5E-7P	snRNA
ENSG00000199631	SNORD33	snoRNA
ENSG00000252075	U7	snRNA
ENSG00000242860	Metazoa_SRP	misc_RNA
ENSG00000222777	U6	snRNA
ENSG00000264147	MIR4763	miRNA
ENSG00000201442	Y_RNA	misc_RNA
ENSG00000243738	Metazoa_SRP	misc_RNA
ENSG00000252490	7SK	misc_RNA
ENSG00000241461	Metazoa_SRP	misc_RNA
ENSG00000221293	AC009987.1	miRNA
ENSG00000206804	U6	snRNA
ENSG00000252672	snoZ185	snoRNA
ENSG00000202469	Y_RNA	misc_RNA
ENSG00000216115	AC017083.1	miRNA
ENSG00000240997	Metazoa_SRP	misc_RNA
ENSG00000266203	MIR5585	miRNA
ENSG00000251969	AL356776.1	miRNA
ENSG00000252700	U7	snRNA
ENSG00000207019	U6	snRNA
ENSG00000199765	U6	snRNA
ENSG00000252880	U6	snRNA
ENSG00000238330	snoU13	snoRNA
ENSG00000239279	Metazoa_SRP	misc_RNA
ENSG00000201642	U6	snRNA
ENSG00000252645	U7	snRNA
ENSG00000266634	MIR3972	miRNA
ENSG00000215964	AC055813.1	miRNA
ENSG00000199036	MIR219-1	miRNA
ENSG00000241459	Metazoa_SRP	misc_RNA
ENSG00000252769	U6	snRNA
ENSG00000263929	Metazoa_SRP	misc_RNA
ENSG00000252356	SNORD112	snoRNA
ENSG00000265199	AL359218.1	miRNA
ENSG00000238954	snoU13	snoRNA
ENSG00000221529	AC105227.1	miRNA
ENSG00000202444	RNU5E-6P	snRNA
ENSG00000252416	U6	snRNA
ENSG00000207248	U6	snRNA
ENSG00000221183	AC093897.1	miRNA
ENSG00000221565	AP004242.1	miRNA
ENSG00000264037	MIR4472-2	miRNA
ENSG00000216169	AC098650.1	miRNA
ENSG00000252968	AC005370.1	miRNA
ENSG00000253017	AL160037.1	miRNA
ENSG00000221589	AC100817.1	miRNA
ENSG00000207435	U6	snRNA
ENSG00000265637	AC010235.1	miRNA
ENSG00000263507	AL603650.1	miRNA
ENSG00000200397	Y_RNA	misc_RNA
ENSG00000199490	Y_RNA	misc_RNA
ENSG00000252101	U6	snRNA
ENSG00000202014	Y_RNA	misc_RNA
ENSG00000221289	AC013406.1	miRNA
ENSG00000240299	Metazoa_SRP	misc_RNA
ENSG00000223116	AL157931.1	miRNA
ENSG00000222202	U4	snRNA
ENSG00000212402	SNORA74B	snoRNA
ENSG00000264342	MIR3660	miRNA
ENSG00000200003	U6	snRNA
ENSG00000223059	AL354896.1	miRNA
ENSG00000223086	RNA5SP155	rRNA
ENSG00000207858	MIR622	miRNA
ENSG00000211583	MIR767	miRNA
ENSG00000241943	Metazoa_SRP	misc_RNA
ENSG00000199360	U6	snRNA
ENSG00000252105	U1	snRNA
ENSG00000251709	snoU13	snoRNA
ENSG00000212542	RNA5SP496	rRNA
ENSG00000251987	SNORD63	snoRNA
ENSG00000265247	MIR4472-1	miRNA
ENSG00000212181	SNORA48	snoRNA
ENSG00000207164	Y_RNA	misc_RNA
ENSG00000200288	SNORA18	snoRNA
ENSG00000243817	Metazoa_SRP	misc_RNA
ENSG00000200443	U6	snRNA
ENSG00000201822	RNA5SP149	rRNA
ENSG00000202211	Y_RNA	misc_RNA
ENSG00000208002	MIR643	miRNA
ENSG00000252754	RNA5SP313	rRNA
ENSG00000264933	Metazoa_SRP	misc_RNA
ENSG00000264877	AL603650.2	miRNA
ENSG00000266327	MIR4503	miRNA
ENSG00000206958	SNORA70	snoRNA
ENSG00000264062	AC131012.1	miRNA
ENSG00000241198	Metazoa_SRP	misc_RNA
ENSG00000207362	U6	snRNA
ENSG00000252140	SNORD22	snoRNA
ENSG00000207174	SNORD116-15	snoRNA
[truncated: 54,633 more rows]
