# Supplementary material for: Single-cell analysis identifies cellular markers of the HIV permissive cell
Source: PLoS Pathog. 2017 Oct 26;13(10):e1006678. doi: 10.1371/journal.ppat.1006678 (PMC5658171; doi:10.1371/journal.ppat.1006678)
Supplement: S1 File — Versions of the R-packages used are detailed at the end of S1 File. (R) [file ppat.1006678.s030.R]

#####################################################################################
#####  THIS IS HOW SUPPLEMENTARY TABLES 2 A-D WERE GENERATED FROM HT-SEQ OUTPUT #####
##### YOY MAY JUMP TO LINE 60 TO START REPRODUCING THE FIGURES OF THE PAPER  ########
#####################################################################################
# rm(list=objects())
# library( "DESeq2" )
# library("easyRNASeq")
# library("gplots")
# 
# setwd("/yourpath/")
# 
# GeneLength<-read.table("ST13_Homo.sapiens.GRCh37.70.UsualChromosomes.plusp405.gtf_ExonInfo_GeneLength.txt",header=TRUE)
# GeneLengthNamed<-GeneLength$Length
# names(GeneLengthNamed)<-row.names(GeneLength)
# 
# GeneNames<-read.table("ST14_EnsemblGeneListFromCountMatrices_BioMartEnsembl70Names.txt",header=TRUE,sep="\t")
# GeneNamesEnsemblID<-as.vector(GeneNames$Ensembl.Gene.ID)
# names(GeneNamesEnsemblID)<-GeneNames$Associated.Gene.Name
# ProteinCodingGeneList<-(subset(GeneNames,Gene.Biotype=="protein_coding")$Ensembl.Gene.ID)
# 
# # Expression matrix extaction and normalization
# TablesDir="InputData/CountMatricesFromSTAR/"
# sampleTable=read.table("InputData/FactorTables/Table_Factor_SingleCell_85_81_IncludingSorted_Simplified_NoMRK4_NewNames.txt",header=TRUE)
# View(sampleTable)
# write.table(sampleTable[c(1,3,4)]
#             ,file="ST10_IndexOfLibraries.txt",append = FALSE, quote=FALSE, sep="\t",row.names=FALSE,col.names=TRUE,na = "NaN")
# 
# cdsraw_temp_ALL <- DESeqDataSetFromHTSeqCount(sampleTable = sampleTable, directory = TablesDir, design= ~ Type)
# summary(names(GeneLengthNamed)==rownames(counts(cdsraw_temp_ALL)))
# 
# rpkmXraw_temp_ALL <- RPKM(counts ( cdsraw_temp_ALL ),feature.size=GeneLengthNamed,lib.size=colSums ( counts ( cdsraw_temp_ALL )))
# rpkmXraw_temp_ALL_lg10N<-log10((rpkmXraw_temp_ALL*mean( colSums ( counts ( cdsraw_temp_ALL ))[1:8])/1000000)+1)
# 
# RAWCOUNTS<-as.data.frame(counts(cdsraw_temp_ALL))
# RAWCOUNTS$EnsemblID<-rownames(RAWCOUNTS)
# RAWCOUNTS<-merge(RAWCOUNTS, GeneNames, by.x="EnsemblID",by.y="Ensembl.Gene.ID",all.x=TRUE,all.y=FALSE,sort=FALSE)
# length(colnames(RAWCOUNTS))
# colnames(RAWCOUNTS[c(1,187:188,2:186)])
# write.table(RAWCOUNTS[,c(1,187:188,2:186)]
#             ,file="ST11_RawReadCounts_NotNormalized.txt",append = FALSE, quote=FALSE, sep="\t",row.names=FALSE,col.names=TRUE,na = "NaN")
# 
# rpkmXraw_temp_ALL_lg10N_df<-as.data.frame(rpkmXraw_temp_ALL_lg10N)
# rpkmXraw_temp_ALL_lg10N_df$EnsemblID<-rownames(rpkmXraw_temp_ALL_lg10N_df)
# rpkmXraw_temp_ALL_lg10N_df<-merge(rpkmXraw_temp_ALL_lg10N_df, GeneNames, by.x="EnsemblID",by.y="Ensembl.Gene.ID",all.x=TRUE,all.y=FALSE,sort=FALSE)
# colnames(rpkmXraw_temp_ALL_lg10N_df[c(1,187:188,2:186)])
# write.table(rpkmXraw_temp_ALL_lg10N_df[,c(1,187:188,2:186)]
#             ,file='ST12_log10(RPKM*59.862736+1).txt',append = FALSE, quote=FALSE, sep="\t",row.names=FALSE,col.names=TRUE,na = "NaN")

##################################################################
##### THIS IS THE MASTER SCRIPT TO REPRODUCE ALL FIGURES USING ###
#####         AS INPUT THE SUPPLEMENTARY FILES                 ###
##################################################################

rm(list=objects())
library( "DESeq2" )
library("easyRNASeq")
library("gplots")

setwd("/yourpath/")

GeneLength<-read.table("ST13_Homo.sapiens.GRCh37.70.UsualChromosomes.plusp405.gtf_ExonInfo_GeneLength.txt",header=TRUE)
GeneLengthNamed<-GeneLength$Length
names(GeneLengthNamed)<-row.names(GeneLength)

GeneNames<-read.table("ST14_EnsemblGeneListFromCountMatrices_BioMartEnsembl70Names.txt",header=TRUE,sep="\t")
GeneNamesEnsemblID<-as.vector(GeneNames$Ensembl.Gene.ID)
names(GeneNamesEnsemblID)<-GeneNames$Associated.Gene.Name
ProteinCodingGeneList<-(subset(GeneNames,Gene.Biotype=="protein_coding")$Ensembl.Gene.ID)

sampleTable=read.table("ST10_IndexOfLibraries.txt",header=TRUE)
View(sampleTable)
rownames(sampleTable)<-sampleTable$Sample
countTable_df=read.table("ST11_RawReadCounts_NotNormalized.txt", header=TRUE, row.names=1,sep="\t")
summary(colnames(countTable_df[,3:187])==rownames(sampleTable))
cdsraw_temp_ALL <- DESeqDataSetFromMatrix(countData = countTable_df[,3:187], colData = sampleTable, design= ~ Type)
summary(names(GeneLengthNamed)==rownames(counts(cdsraw_temp_ALL)))

rpkmXraw_temp_ALL <- RPKM(counts ( cdsraw_temp_ALL ),feature.size=GeneLengthNamed,lib.size=colSums ( counts ( cdsraw_temp_ALL )))
rpkmXraw_temp_ALL_lg10N<-log10((rpkmXraw_temp_ALL*mean( colSums ( counts ( cdsraw_temp_ALL ))[1:8])/1000000)+1)

LibrariesHighPermissiveDonor_temp_ALL<-subset(sampleTable,Type=="SingleCell_HighPermissiveDonor")$Sample
LibrariesLowPermissiveDonor_temp_ALL<-subset(sampleTable,Type=="SingleCell_LowPermissiveDonor")$Sample

summary(LibrariesHighPermissiveDonor_temp_ALL %in% "SC_HighPermissive_poolT12_2.txt")
summary(LibrariesLowPermissiveDonor_temp_ALL %in% "SC_HighPermissive_poolT12_2.txt")

lib.size <- estimateSizeFactorsForMatrix(counts(cdsraw_temp_ALL))
cdsraw_temp_ALL_Normalized <- t(t(counts(cdsraw_temp_ALL))/lib.size)

# cdsraw_temp_ALLb = estimateSizeFactors( cdsraw_temp_ALL )
# cdsraw_temp_ALLb_Normalizedb<-counts(cdsraw_temp_ALLb, normalized=TRUE )
# summary(as.vector(cdsraw_temp_ALL_Normalized) == as.vector(cdsraw_temp_ALLb_Normalizedb))

myCounts_tmp2<-cdsraw_temp_ALL_Normalized[,colnames(cdsraw_temp_ALL_Normalized)!="SC_HighPermissive_poolT12_2.txt"]
myCounts<-myCounts_tmp2[rowSums(myCounts_tmp2)>0,]
myCountsSC_tmp<- myCounts[,colnames(myCounts) %in% LibrariesHighPermissiveDonor_temp_ALL | colnames(myCounts) %in% LibrariesLowPermissiveDonor_temp_ALL]
myCountsSC<-myCountsSC_tmp[rowSums(myCountsSC_tmp)>0,]

myCountsSC1_tmp<- myCounts[,colnames(myCounts) %in% LibrariesHighPermissiveDonor_temp_ALL ]
myCountsSC1<-myCountsSC1_tmp[rowSums(myCountsSC1_tmp)>0,]

myCountsSC2_tmp<- myCounts[,colnames(myCounts) %in% LibrariesLowPermissiveDonor_temp_ALL ]
myCountsSC2<-myCountsSC2_tmp[rowSums(myCountsSC2_tmp)>0,]

#############################################################
# SUMMARY STATISTICS OF THE TOTAL NUMBER OF MAPPED READS
library(plotrix)
csX_temp = colSums ( counts ( cdsraw_temp_ALL ))

mycex=1
myOutfile=paste("Output/TotalCountsPerLibrary.pdf",sep="")
pdf(myOutfile, bg = "transparent",title ='',paper="special",width = 9.5, height = 9.5,version='1.6')
plot(csX_temp,las=1,pch=16,cex.axis=0.3,cex=0.5,xlab="Single Cell ID",ylab="Total number of uniquely mapped reads",col=color.scale(csX_temp,c(0,1,1),c(1,1,0),0))
# text(1:length(csX_temp),csX_temp,names(csX_temp),pos=NULL,cex=0.3,srt=0)
abline(h=4000000,lty=3,lwd=1,col="red")
abline(h=mean(csX_temp),lty=3,lwd=1)
dev.off()

mean(csX_temp[names(csX_temp) %in% LibrariesHighPermissiveDonor_temp_ALL | names(csX_temp) %in% LibrariesLowPermissiveDonor_temp_ALL])
sd(csX_temp[names(csX_temp) %in% LibrariesHighPermissiveDonor_temp_ALL | names(csX_temp) %in% LibrariesLowPermissiveDonor_temp_ALL])

min(csX_temp[names(csX_temp) %in% LibrariesHighPermissiveDonor_temp_ALL])
max(csX_temp[names(csX_temp) %in% LibrariesHighPermissiveDonor_temp_ALL])
mean(csX_temp[names(csX_temp) %in% LibrariesHighPermissiveDonor_temp_ALL])
sd(csX_temp[names(csX_temp) %in% LibrariesHighPermissiveDonor_temp_ALL])

min(csX_temp[names(csX_temp) %in% LibrariesLowPermissiveDonor_temp_ALL])
max(csX_temp[names(csX_temp) %in% LibrariesLowPermissiveDonor_temp_ALL])
mean(csX_temp[names(csX_temp) %in% LibrariesLowPermissiveDonor_temp_ALL])
sd(csX_temp[names(csX_temp) %in% LibrariesLowPermissiveDonor_temp_ALL])
#############################################################
myMatrix_tmp<-rpkmXraw_temp_ALL_lg10N
summary(colnames(myMatrix_tmp)==names(csX_temp))
myMatrix_tmp2<-myMatrix_tmp[,colnames(myMatrix_tmp)!="SC_HighPermissive_poolT12_2.txt"]
myMatrix<-myMatrix_tmp2[rowSums(myMatrix_tmp2)>0,]

# CORRELATION OF THE MEAN SINGLE-CELL VALUES WITH THE CORRESPONDING BULK
meanSingleCellsDonor1<-apply(myMatrix[,colnames(myMatrix) %in% LibrariesHighPermissiveDonor_temp_ALL],1,mean)
meanSingleCellsDonor2<-apply(myMatrix[,colnames(myMatrix) %in% LibrariesLowPermissiveDonor_temp_ALL],1,mean)

summary(names(meanSingleCellsDonor1)==names(myMatrix[,colnames(myMatrix) %in% "Activated_72h_HighPermissiveDonor"]))
summary(names(meanSingleCellsDonor2)==names(myMatrix[,colnames(myMatrix) %in% "Activated_72h_LowPermissiveDonor"]))

cor(meanSingleCellsDonor1,myMatrix[,colnames(myMatrix) %in% "Activated_72h_HighPermissiveDonor"],method = "spearman")
cor(meanSingleCellsDonor2,myMatrix[,colnames(myMatrix) %in% "Activated_72h_LowPermissiveDonor"],method = "spearman")
#############################################################
# PAIR-WISE CORRELATION ANALYSIS OF SINGLE_CELL LIBRARIES WITHIN DONOR
myMatrix1<-myMatrix_tmp[,colnames(myMatrix_tmp) %in% LibrariesHighPermissiveDonor_temp_ALL]
samples.cor.Donor1 <- cor(as.matrix(myMatrix1), method="spearman")
rm(myMatrix1)
myMatrix2<-myMatrix_tmp[,colnames(myMatrix_tmp) %in% LibrariesLowPermissiveDonor_temp_ALL]
samples.cor.Donor2 <- cor(as.matrix(myMatrix2), method="spearman")
rm(myMatrix2)

dim(samples.cor.Donor1)
dim(samples.cor.Donor2)
mycex=1
myOutfile=paste("Output/FigS2_HistogramsPairwiseCorrelationsBetweenSingleCells.pdf",sep="")
pdf(myOutfile, bg = "transparent",title ='',paper="special",width = 14.25/3, height = 4.75,version='1.6')
plot(density(as.vector(samples.cor.Donor1[lower.tri(samples.cor.Donor1, diag = FALSE)]),n=length(as.vector(samples.cor.Donor1[lower.tri(samples.cor.Donor1, diag = FALSE)]))),ylim=c(0,12),xlim=c(0,1),main="",xlab="Spearman correlation",ylab="Density",bty="n",lwd=4,las=1,xaxs="i",yaxs="i",col="black",cex.axis=mycex,cex.lab=mycex)
lines(density(as.vector(samples.cor.Donor2[lower.tri(samples.cor.Donor2, diag = FALSE)]),n=length(as.vector(samples.cor.Donor2[lower.tri(samples.cor.Donor2, diag = FALSE)]))),ylim=c(0,12),xlim=c(0,1),main="",xlab="Spearman correlation",ylab="Density",bty="n",lwd=4,las=1,xaxs="i",yaxs="i",col="red",cex.axis=mycex,cex.lab=mycex)
legend(.1,11, c("High permissive donor","Low permissive donor"),lty=c(1,1),lwd=c(3,3),col=c("black","red"),bg="white",cex=mycex*.8,bty = "n")
dev.off()

median(as.vector(samples.cor.Donor1[lower.tri(samples.cor.Donor1, diag = FALSE)]))
sd(as.vector(samples.cor.Donor1[lower.tri(samples.cor.Donor1, diag = FALSE)]))
median(as.vector(samples.cor.Donor2[lower.tri(samples.cor.Donor2, diag = FALSE)]))
sd(as.vector(samples.cor.Donor2[lower.tri(samples.cor.Donor2, diag = FALSE)]))
wilcox.test(as.vector(samples.cor.Donor2[lower.tri(samples.cor.Donor2, diag = FALSE)]),as.vector(samples.cor.Donor1[lower.tri(samples.cor.Donor1, diag = FALSE)]),alternative="two.sided")
#############################################################
# PRINCIPAL COMPONENT ANALYSIS

myMatrix_tmp<-rpkmXraw_temp_ALL_lg10N[,1:174]
myMatrix_tmp2<-myMatrix_tmp[,colnames(myMatrix_tmp)!="SC_HighPermissive_poolT12_2.txt"]
myMatrix<-myMatrix_tmp2[rowSums(myMatrix_tmp2)>0,]

# Colors and symbols
myColVector<-rep("blue",length(colnames(myMatrix)))
myColVector[1:2]<-"hotpink1"
myColVector[3:4]<-"purple"
myColVector[5:6]<-"purple4"
myColVector[7]<-"black"
myColVector[8]<-"red"
myColVector[colnames(myMatrix) %in% LibrariesHighPermissiveDonor_temp_ALL]<-"black"
myColVector[colnames(myMatrix) %in% LibrariesLowPermissiveDonor_temp_ALL]<-"red"
myPCH<-rep(1,length(colnames(myMatrix)))
# myPCH[colnames(myMatrix) %in% LibrariesLowPermissiveDonor_temp_ALL]<-6
myPCH[1:8]<-17
myCexVec<-rep(0.3,length(colnames(myMatrix)))
myCexVec[1:8]<-1

cbind(colnames(myMatrix),myColVector,myPCH,myCexVec)

#PCA
mypca<-prcomp(t(myMatrix), center = TRUE, scale. = TRUE)
# Plot proportion of variance explained by each eigenvalue
plot(summary(mypca)$importance[2,],las=1, main="Proportion of variance explained by\neach principal axis", ylab="Proportion of variance",xlab="Principal axes",pch=16,ylim=c(0,0.25))

Outfile="Fig1B_PCA_Transpartent"
myOutfile=paste("Output/",Outfile,".pdf",sep="")
pdf(myOutfile, bg = "transparent",title ='',paper="special",width = 14/3, height = 4.75,version='1.6')
mycex<-1
# par(xaxs="i",yaxs="i",cex.axis=mycex-0.2,cex.main=mycex,cex.lab=mycex,las=1)
plot(mypca$x[,1], mypca$x[,2]
     ,xlab=paste('PC1 (',round(summary(mypca)$importance[2,][1]*100,digits=1),'%)',sep="")
     ,ylab=paste('PC2 (',round(summary(mypca)$importance[2,][2]*100,digits=1),'%)',sep="")
     ,col=myColVector,pch=myPCH
     ,cex.axis=mycex*0.8,cex.main=mycex,cex.lab=mycex,cex=myCexVec) # ,ylim=c(-100,400)
legend("top", inset=.05, pch=15,c("Resting","8h","24h","72h-High permissive","72h-Low permissive"), cex=mycex*0.8,col=c("hotpink1","purple","purple4","black","red"))
legend("center", inset=.05, pch=c(2,1),c("Bulk","Single cell"), cex=mycex*0.8)
dev.off()

myPC2<-mypca$x[,2]
names(myPC2)<-colnames(myMatrix)
Outfile="PCA2Distributions"
myOutfile=paste("Output/",Outfile,".pdf",sep="")
pdf(myOutfile, bg = "transparent",title ='',paper="special",width = 14/3+1, height = 4,version='1.6')
par(mar=c(5,5,4,1)+0.1)
mycex<-1
plot(density(myPC2[names(myPC2) %in% LibrariesHighPermissiveDonor_temp_ALL],n=length(LibrariesHighPermissiveDonor_temp_ALL))    ,main="Distribution of single cells on PC2",xlab="PC2 coordinate",ylab="",bty="n",lwd=10,las=1,xaxs="i",yaxs="i",col="black",ylim=c(0,0.028))
lines(density(myPC2[names(myPC2) %in% LibrariesLowPermissiveDonor_temp_ALL],n=length(LibrariesLowPermissiveDonor_temp_ALL)),bty="n",lwd=10,las=1,xaxs="i",yaxs="i",col="red")
legend("topright", inset=.05, pch=16,c("High permissive","Low permissive"),col=c("black","red"), cex=mycex)
mtext(side = 2, "density", line = 4)
dev.off()

# Vector of correlations with PC2 (Interpreted as Activation axis)
dim(myMatrix)[2]==length(mypca$x[,2])
myCorVectorSpearman<-numeric(dim(myMatrix)[1])
myCorVectorPearson<-numeric(dim(myMatrix)[1])
for (i in 1:dim(myMatrix)[1]){ 
  myCorVectorSpearman[i]<-cor(myMatrix[i,],mypca$x[,2], method="spearman",use="all.obs")
  myCorVectorPearson[i]<-cor(myMatrix[i,],mypca$x[,2], method="pearson",use="all.obs")
}
names(myCorVectorPearson)<-rownames(myMatrix)
names(myCorVectorSpearman)<-rownames(myMatrix)

# Vector of correlations with PC1
dim(myMatrix)[2]==length(mypca$x[,1])
myCorVectorSpearman_PC1<-numeric(dim(myMatrix)[1])
myCorVectorPearson_PC1<-numeric(dim(myMatrix)[1])
for (i in 1:dim(myMatrix)[1]){ 
  myCorVectorSpearman_PC1[i]<-cor(myMatrix[i,],mypca$x[,1], method="spearman",use="all.obs")
  myCorVectorPearson_PC1[i]<-cor(myMatrix[i,],mypca$x[,1], method="pearson",use="all.obs")
}
names(myCorVectorPearson_PC1)<-rownames(myMatrix)
names(myCorVectorSpearman_PC1)<-rownames(myMatrix)

# Comparisson of correlation between IL2RA (CD25) and first two PC's
subset(GeneNames,Associated.Gene.Name=="IL2RA")
myCorVectorPearson_PC1[names(myCorVectorPearson_PC1)=="ENSG00000134460"]
# ENSG00000134460 
# 0.08904857 
myCorVectorPearson[names(myCorVectorPearson)=="ENSG00000134460"]
# ENSG00000134460 
# -0.5617757 
#################################################
# Vector of correlations with PC1 from a PCA without the bulk libraries
myMatrix_tmp<-rpkmXraw_temp_ALL_lg10N[,1:174]
myMatrix_tmp2<-myMatrix_tmp[,colnames(myMatrix_tmp)!="SC_HighPermissive_poolT12_2.txt"]
myMatrix<-myMatrix_tmp2[rowSums(myMatrix_tmp2)>0,]
myMatrixSC_tmp<- myMatrix[,colnames(myMatrix) %in% LibrariesHighPermissiveDonor_temp_ALL | colnames(myMatrix) %in% LibrariesLowPermissiveDonor_temp_ALL]
myMatrixSC<-myMatrixSC_tmp[rowSums(myMatrixSC_tmp)>0,]
dim(myMatrixSC)

#PCA
mypcaSC<-prcomp(t(myMatrixSC), center = TRUE, scale. = TRUE)

myPC1_SC<-mypcaSC$x[,1]
names(myPC1_SC)<-colnames(myMatrixSC)

plot(summary(mypcaSC)$importance[2,],las=1, main="Proportion of variance explained by\neach principal axis", ylab="Proportion of variance",xlab="Principal axes",pch=16)
# Colors and symbols
myColVectorSC<-rep("blue",length(colnames(myMatrixSC)))
myColVectorSC[colnames(myMatrixSC) %in% LibrariesHighPermissiveDonor_temp_ALL]<-"black"
myColVectorSC[colnames(myMatrixSC) %in% LibrariesLowPermissiveDonor_temp_ALL]<-"red"

Outfile="PCA_OnlySCs"
myOutfile=paste("Output/",Outfile,".pdf",sep="")
pdf(myOutfile, bg = "transparent",title ='',paper="special",width = 14/3, height = 4.75,version='1.6')
mycex<-1
plot(mypcaSC$x[,1], mypcaSC$x[,2]
     ,xlab=paste('PC1 (',round(summary(mypcaSC)$importance[2,][1]*100,digits=1),'%)',sep="")
     ,ylab=paste('PC2 (',round(summary(mypcaSC)$importance[2,][2]*100,digits=1),'%)',sep="")
     ,col=myColVectorSC,pch=1
     ,cex.axis=mycex*0.8,cex.main=mycex,cex.lab=mycex) # ,ylim=c(-100,400)
legend("top", inset=.05, pch=1,c("High permissive","Low permissive"), cex=mycex*0.8,col=c("black","red"))
dev.off()

#################################################
# Comparisson of PC2 (with bulks) and PC1 (without bulks)
names(myPC2)
names(myPC1_SC)
summary(names(myPC2[names(myPC2) %in% names(myPC1_SC)])==names(myPC1_SC))
# This plot shows that PC2 from the joint PCA with bulk samples corresponds to PC1 from the Single Cells alone
Outfile="CorrespondencePC2_PC1SC_Cells"
myOutfile=paste("Output/",Outfile,".pdf",sep="")
pdf(myOutfile, bg = "transparent",title ='',paper="special",width = 14/3, height = 4.75,version='1.6')
plot(myPC2[names(myPC2) %in% names(myPC1_SC)],myPC1_SC,
              xlab="Single-cell coordinates on PC2 (PCA with bulks)",ylab="Single-cell coordinates on PC1 (PCA without bulks)")
cor(myPC2[names(myPC2) %in% names(myPC1_SC)],myPC1_SC,method="pearson")
dev.off()

myCorVectorSpearmanPC1SC<-numeric(dim(myMatrixSC)[1])
myCorVectorPearsonPC1SC<-numeric(dim(myMatrixSC)[1])
for (i in 1:dim(myMatrixSC)[1]){ 
  myCorVectorSpearmanPC1SC[i]<-cor(myMatrixSC[i,],mypcaSC$x[,1], method="spearman",use="all.obs")
  myCorVectorPearsonPC1SC[i]<-cor(myMatrixSC[i,],mypcaSC$x[,1], method="pearson",use="all.obs")
}
names(myCorVectorSpearmanPC1SC)<-rownames(myMatrixSC)
names(myCorVectorPearsonPC1SC)<-rownames(myMatrixSC)

summary(names(myCorVectorPearson[names(myCorVectorPearson) %in% names(myCorVectorPearsonPC1SC)])==names(myCorVectorPearsonPC1SC))
# This plot shows that PC2 from the joint PCA with bulk samples corresponds to PC1 from the Single Cells alone
plot(myCorVectorPearson[names(myCorVectorPearson) %in% names(myCorVectorPearsonPC1SC)],myCorVectorPearsonPC1SC)

Outfile="CorrespondencePC2_PC1SC_Genes"
myOutfile=paste("Output/",Outfile,".pdf",sep="")
pdf(myOutfile, bg = "transparent",title ='',paper="special",width = 14/3, height = 4.75,version='1.6')
smoothScatter(myCorVectorPearson[names(myCorVectorPearson) %in% names(myCorVectorPearsonPC1SC)],myCorVectorPearsonPC1SC,
              xlab="Genes' Pearson correlation with PC2 (PCA with bulks)",ylab="Genes' Pearson correlation with PC1 (no bulks)", 
              xlim=c(-1,1),ylim=c(-1,1))
cor(myCorVectorPearson[names(myCorVectorPearson) %in% names(myCorVectorPearsonPC1SC)],myCorVectorPearsonPC1SC,method="spearman")
dev.off()
#################################################
# HEATMAPS 

# HEATMAPS 63 T CELL SURFACE MARKERS AND INNATE IMMUNITY GENES
CellSurf<-read.table("ST1_CellMarkers_Surface_BioMartEnsembl70_Names.txt",header=TRUE,sep="\t")
CellSurfEnsemblID<-as.vector(CellSurf$Ensembl.Gene.ID)
library("hash")
hashCellSurf_keys<-CellSurf$Ensembl.Gene.ID
hashCellSurf_vals<-CellSurf$Associated.Gene.Name
hashCellSurf<-hash(keys=hashCellSurf_keys,values=as.character(hashCellSurf_vals))

# INNATE IMMUNITY GENES
# The list of 1503 Innate Immunity Genes can be obtained from Supplementary Table 1 of Rausell et al. Retrovirology 2016: doi:  10.1186/s12977-016-0275-8
listALLInn<-as.character(read.table("Retrovirology_ST1_ListInnateImmunityGenes.txt",header=TRUE,sep="\t")$Ensembl.Gene.ID)

plotingHeatmap <- function(
  myTmp2Plot_tmp,
  Title,
  Outfile,
  changeName,
  cexRow,
  cexCol
  , ... ){
  myTmp2Plot<-myTmp2Plot_tmp[rowSums(myTmp2Plot_tmp)>0,]
  samples.cor <- cor(as.matrix(myTmp2Plot), method="spearman")
  samples.cor.dist <- as.dist(1-samples.cor)
  samples.tree <- hclust(samples.cor.dist,method='complete')
  genes.cor <- cor( t(myTmp2Plot), method="spearman")
  genes.cor.dist <- as.dist(1-genes.cor)
  genes.tree <- hclust(genes.cor.dist,method='complete')
  colors = colorRampPalette(c('green', 'red'))(1000)
  if(changeName==TRUE){for(i in 1:dim(myTmp2Plot)[1]){rownames(myTmp2Plot)[i]<-hashCellSurf[[rownames(myTmp2Plot)[i]]]}}
  myOutfile=paste("Output/",Outfile,".pdf",sep="")
  pdf(myOutfile, bg = "transparent",title ='',paper="special",width = 10, height = 10,version='1.6')
  # png(myOutfile,bg = "white",title ='',width = 20, height = 20 ,units="cm",res=300)
  heatmap.2(as.matrix(myTmp2Plot),col = colors, scale = 'none',Rowv=as.dendrogram(genes.tree),Colv=as.dendrogram(samples.tree),trace="none", margin=c(10, 6),cexRow = cexRow,cexCol=cexCol)
  dev.off()
}
myMatrix_tmp<-rpkmXraw_temp_ALL_lg10N[,1:174]
myMatrix_tmp2<-myMatrix_tmp[,colnames(myMatrix_tmp)!="SC_HighPermissive_poolT12_2.txt"]
myMatrix<-myMatrix_tmp2[rowSums(myMatrix_tmp2)>0,]

summary(CellSurfEnsemblID %in% rownames(myMatrix))
plotingHeatmap(myMatrix[rownames(myMatrix) %in% CellSurfEnsemblID,colnames(myMatrix) %in% LibrariesHighPermissiveDonor_temp_ALL],"High Permissive","Heatmap_63TCellSurfaceMarkers_HighPermissiveDonor",TRUE,0.5,0.5)
plotingHeatmap(myMatrix[rownames(myMatrix) %in% CellSurfEnsemblID,colnames(myMatrix) %in% LibrariesLowPermissiveDonor_temp_ALL],"Low Permissive","Heatmap_63TCellSurfaceMarkers_LowPermissiveDonor",TRUE,0.5,0.5)
plotingHeatmap(myMatrix[rownames(myMatrix) %in% listALLInn,colnames(myMatrix) %in% LibrariesHighPermissiveDonor_temp_ALL],"High Permissive","Heatmap_1503InnatImmunityGenes_HighPermissiveDonor",FALSE,0.001,0.5)
plotingHeatmap(myMatrix[rownames(myMatrix) %in% listALLInn,colnames(myMatrix) %in% LibrariesLowPermissiveDonor_temp_ALL],"Low Permissive","Heatmap_1503InnatImmunityGenes_LowPermissiveDonor",FALSE,0.001,0.5)

############################
# FIGURE 2B - Relationship between a) markers' association with activation (scRNA-seq) AND b) markers' association with permissiveness (Biolegend screen)

# THIS IS HOW Supp. Table. XXX was GENERATED
# library(AUC)
# library("Hmisc")
# perc.rank <- function(x) trunc(rank(x))/length(x)
# 
# setwd("screen/ProcessedMine/Input/")
# Markers<-list.files(path = "screen/ProcessedMine/Input/")
# head(Markers)
# IDs<-read.table("screen/IDMapping_MADgenePlusBiolegend.txt",head=TRUE)
# IDs<-IDs[order(IDs$Plate),]
# summary(IDs$Plate == Markers)
# AUCvector<-numeric(length(Markers))
# AUClength<-numeric(length(Markers))
# Spearman<-numeric(length(Markers))
# i=1
# for (i in 1:length(Markers)){
#   plate=read.table(Markers[i])
#   Spearman[i]<-cor(plate$V1,plate$V2,method="spearman")
#   GFP<-perc.rank(plate$V1)
#   PE<-perc.rank(plate$V2)
#   GFP[GFP<=(1-0.283)]<-0
#   GFP[GFP>(1-0.283)]<-1
#   myROC<-roc(PE, as.factor(GFP))
#   AUCvector[i]<-auc(myROC, min = 0, max = 1)
#   AUClength[i]<-length(plate$V1)
# }
# # hist(AUCvector)
# # hist(Spearman)
# # hist(AUClength)
# plot(AUClength,AUCvector)
# plot(AUCvector,Spearman)
# MyData<-data.frame(AUClength,AUCvector,Markers,IDs$Symbol,Spearman)
# head(MyData)
# MyData<-subset(MyData,MyData$AUClength>3000)
# head(MyData[order(MyData$AUCvector,decreasing=FALSE),],20)
# head(MyData[order(MyData$AUCvector,decreasing=TRUE),])
# MyData<-MyData[order(MyData$AUCvector,decreasing=TRUE),]
# head(MyData,34)
# 
# MyData$IDs.Symbol<-as.character(MyData$IDs.Symbol)
# dim(MyData)
# MyDataSel = merge(MyData, GeneNames, by.x="IDs.Symbol",by.y="Associated.Gene.Name",all.x=FALSE,all.y=FALSE,sort=FALSE)
# head(MyDataSel)
# dim(MyDataSel)
# View(MyDataSel)
# 
# myCorVectorPearsondf<-data.frame(myCorVectorPearson,names(myCorVectorPearson))
# head(myCorVectorPearsondf)
# ssMyDataSel = merge(MyDataSel, myCorVectorPearsondf, by.x="Ensembl.Gene.ID",by.y="names.myCorVectorPearson.",all.x=FALSE,all.y=FALSE,sort=FALSE)
# head(ssMyDataSel)
# myOutfile=paste("TableCorrelations.txt",sep="")
# write.table(ssMyDataSel[c("IDs.Symbol","Spearman","myCorVectorPearson")],file=myOutfile,quote=FALSE,sep="\t",row.names=FALSE,col.names=TRUE)

# rm(ssMyDataSel)
ssMyDataSel<-read.table("ST2_TableCorrelations.txt",header=TRUE,sep="\t")
colnames(ssMyDataSel)<-c("IDs.Symbol","Spearman","myCorVectorPearson")
length(ssMyDataSel$IDs.Symbol)
SelectedMarkers<-c("CD63","BST2","IL2RA","CD58","CD74","CD48","TFRC","CD28","DPP4","CD2","HAVCR2","ATP1B3","TNFSF10","CD3E")

View(ssMyDataSel)

myOutfile=paste("Output/Fig2B_RelationshipRNAHeterogeneityInfectivity_Additional_Label_WithTest_ForPosterSylvie_WithAxesLabels.pdf",sep="")
pdf(myOutfile, bg = "transparent",title ='',paper="special",width = 5, height = 5,version='1.6')
mycex=1.2
par(bty="n",xaxs="i",yaxs="i",cex.axis=mycex-.4,cex.main=mycex,cex.lab=mycex-.45,las=1,mar=c(5,6,1,0),oma=c(2,2,1,1),cex=1)
plot(ssMyDataSel$Spearman,(-1)*ssMyDataSel$myCorVectorPearson, col = "grey", pch=20,xlim=c(-.5,.8),ylim=c(-.5,.8)
     ,xlab="Correlation of protein expression vs. HIV permissiveness\n(FACS analysis)"
     ,ylab="Correlation of mRNA expression vs. cell activation\n(single-cell RNAseq)"
     ,main="")
abline(lm((-1)*ssMyDataSel$myCorVectorPearson~ssMyDataSel$Spearman), col="black",lwd=3,lty=2) 
points(subset(ssMyDataSel,IDs.Symbol %in% SelectedMarkers)$Spearman,
       subset(ssMyDataSel,IDs.Symbol %in% SelectedMarkers)$myCorVectorPearson*(-1),
       col = "red", pch=20)
text(subset(ssMyDataSel,IDs.Symbol %in% SelectedMarkers)$Spearman,
     subset(ssMyDataSel,IDs.Symbol %in% SelectedMarkers)$myCorVectorPearson*(-1),
     subset(ssMyDataSel,IDs.Symbol %in% SelectedMarkers)$IDs.Symbol,cex=.5,offset=0.1,pos=3)
dev.off()

summary(lm((-1)*ssMyDataSel$myCorVectorPearson~ssMyDataSel$Spearman))
# Call:
#   lm(formula = (-1) * ssMyDataSel$myCorVectorPearson ~ ssMyDataSel$Spearman)
# 
# Residuals:
#   Min      1Q  Median      3Q     Max 
# -0.6528 -0.1455 -0.0007  0.1450  0.6362 
# 
# Coefficients:
#   Estimate Std. Error t value Pr(>|t|)    
# (Intercept)          -0.004183   0.015114  -0.277    0.782    
# ssMyDataSel$Spearman  0.495618   0.058138   8.525 9.66e-16 ***
#   ---
#   Signif. codes:  0 ‘***’ 0.001 ‘**’ 0.01 ‘*’ 0.05 ‘.’ 0.1 ‘ ’ 1
# 
# Residual standard error: 0.2197 on 280 degrees of freedom
# Multiple R-squared:  0.2061,	Adjusted R-squared:  0.2032 
# F-statistic: 72.67 on 1 and 280 DF,  p-value: 9.665e-16

cor.test((-1)*ssMyDataSel$myCorVectorPearson,ssMyDataSel$Spearman,method="spearman")
# Spearman's rank correlation rho
# 
# data:  (-1) * ssMyDataSel$myCorVectorPearson and ssMyDataSel$Spearman
# S = 2063265, p-value = 2.524e-15
# alternative hypothesis: true rho is not equal to 0
# sample estimates:
# rho 
# 0.4479679 
#########################################################
# IDENTIFICATION OF HIGHLY VARIABLE GENES (TO BE USED IN THE HIERARCHIES ASSESSMENT) FOLLOWING http://pklab.med.harvard.edu/scw2014/subpop_tutorial.html

winsorize <- function (x, fraction=0.05) {
  if(length(fraction) != 1 || fraction < 0 ||
     fraction > 0.5) {
    stop("bad value for 'fraction'")
  }
  lim <- quantile(x, probs=c(fraction, 1-fraction))
  x[ x < lim[1] ] <- lim[1]
  x[ x > lim[2] ] <- lim[2]
  x
}

ed <- myCountsSC
means <- rowMeans(ed)
vars <- apply(ed,1,var)
cv2 <- vars/means^2

par(mar=c(3.5,3.5,1,1),mgp=c(2,0.65,0),cex=0.9)
smoothScatter(log(means),log(cv2))
require(statmod)
minMeanForFit <- unname( quantile( means[ which( cv2 > .3 ) ], .95 ) )
useForFit <- means >= minMeanForFit # & spikeins
summary(useForFit)
fit <- glmgam.fit( cbind( a0 = 1, a1tilde = 1/means[useForFit] ),cv2[useForFit] )
a0 <- unname( fit$coefficients["a0"] )
a1 <- unname( fit$coefficients["a1tilde"])
fit$coefficients
# repeat previous plot
par(mar=c(3.5,3.5,1,1),mgp=c(2,0.65,0),cex=0.9); smoothScatter(log(means),log(cv2));
xg <- exp(seq( min(log(means[means>0])), max(log(means)), length.out=1000 ))
vfit <- a1/xg + a0
# # add fit line
# lines( log(xg), log(vfit), col="black", lwd=3 )
df <- ncol(ed) - 1
# # add confidence interval
# lines(log(xg),log(vfit * qchisq(0.975,df)/df),lty=2,col="black")
# lines(log(xg),log(vfit * qchisq(0.025,df)/df),lty=2,col="black")
#Rank genes by the significance of deviation from the fit
afit <- a1/means+a0
varFitRatio <- vars/(afit*means^2)
varorder <- order(varFitRatio,decreasing=T)
oed <- ed[varorder,]
# # repeat previous plot
# par(mar=c(3.5,3.5,1,1),mgp=c(2,0.65,0),cex=0.9); 
# smoothScatter(log(means),log(cv2)); lines( log(xg), log(vfit), col="black", lwd=3 ); lines(log(xg),log(vfit * qchisq(0.975,df)/df),lty=2,col="black"); lines(log(xg),log(vfit * qchisq(0.025,df)/df),lty=2,col="black");
# # add top 100 genes
# points(log(means[varorder[1:100]]),log(cv2[varorder[1:100]]),col=2)
# We can also evaluate statistical significance of the deviation
pval <- pchisq(varFitRatio*df,df=df,lower.tail=F)
adj.pval <- p.adjust(pval,"fdr")
sigVariedGenes <- adj.pval<1e-3;
table(sigVariedGenes)
sigVariedGenes_NotWinsorised<-names(sigVariedGenes[as.factor(sigVariedGenes)==TRUE & !is.na(sigVariedGenes)])
summary(sigVariedGenes_NotWinsorised %in% ProteinCodingGeneList)

winsorize <- function (x, fraction=0.05) {
  if(length(fraction) != 1 || fraction < 0 ||
     fraction > 0.5) {
    stop("bad value for 'fraction'")
  }
  lim <- quantile(x, probs=c(fraction, 1-fraction))
  x[ x < lim[1] ] <- lim[1]
  x[ x > lim[2] ] <- lim[2]
  x
}

# winsorize to remove 2 most extreme cells (from each side)
wed <- t(apply(ed, 1, winsorize, fraction=2/ncol(ed)))
# now let's recalculate the most variable genes with the winsorized matrix (wed)
means = rowMeans(wed); vars = apply(wed,1,var); cv2 <- vars/means^2
useForFit <- means >= unname( quantile( means[ which( cv2 > .3 ) ], .95 ) ) 
fit <- glmgam.fit( cbind( a0 = 1, a1tilde = 1/means[useForFit] ),cv2[useForFit] )
afit <- fit$coef["a1tilde"]/means+fit$coef["a0"]
vfit <- fit$coef["a1tilde"]/xg+fit$coef["a0"]
varFitRatio <- vars/(afit*means^2)
varorder <- order(varFitRatio,decreasing=T)
oed <- wed[varorder,]

xg <- exp(seq( min(log(means[means>0])), max(log(means)), length.out=1000 ))
par(mar=c(3.5,3.5,1,1),mgp=c(2,0.65,0),cex=0.9); 
smoothScatter(log(means),log(cv2)); lines( log(xg), log(vfit), col="black", lwd=3 ); 
lines(log(xg),log(vfit * qchisq(0.975,df)/df),lty=2,col="black"); 
lines(log(xg),log(vfit * qchisq(0.025,df)/df),lty=2,col="black");
# add top 100 genes
points(log(means[varorder[1:100]]),log(cv2[varorder[1:100]]),col=2)

pval <- pchisq(varFitRatio*df,df=df,lower.tail=F)
adj.pval <- p.adjust(pval,"fdr")
summary(is.na(adj.pval))
sigVariedGenes <- adj.pval<1e-3;
table(sigVariedGenes)
summary(sigVariedGenes)
myThreshold<-sum(as.numeric(adj.pval<0.001),na.rm=TRUE)
points(log(means[varorder[1:myThreshold]]),log(cv2[varorder[1:myThreshold]]),col=2)

sigVariedGenes_YesWinsorised<-names(sigVariedGenes[as.factor(sigVariedGenes)==TRUE & !is.na(sigVariedGenes)])
summary(sigVariedGenes_YesWinsorised %in% ProteinCodingGeneList)
####################################
# ANALYSIS OF CELL-STATE HIERARCHIES WITH SINCELL PACKAGE

library(sincell)
library(monocle)
set.seed(42)

# Updating sc_GraphBuilderObj function from Sincell
sc_GraphBuilderObj <- function(SincellObject, graph.algorithm="MST", graph.using.cells.clustering=FALSE,k=3){
  if(is.list(SincellObject)==FALSE){
    errormesseage<-paste(deparse(substitute(SincellObject))," is not a list")
    stop(errormesseage)
  }else if(is.null(SincellObject[["expressionmatrix"]])==TRUE){
    errormesseage<-paste(deparse(substitute(SincellObject)),"does not contain a valid expressionmatrix member. Please initialize using function sc_InitializingSincellObject()")
    stop(errormesseage)
  }else if(is.null(SincellObject[["cell2celldist"]])==TRUE){
    errormesseage<-paste(deparse(substitute(SincellObject)),"does not contain a valid cell2celldist member. Please assess a cell-2-cell distance matrix using either function sc_distanceObj() or function sc_DimensionalityReductionObj()")
    stop(errormesseage)
  }else if(is.logical(graph.using.cells.clustering)&(graph.using.cells.clustering==TRUE)&((graph.algorithm=="MST")|(graph.algorithm=="SST"))&(is.null(SincellObject[["cellsClustering"]]))){
    errormesseage<-paste("graph.using.cells.clustering=TRUE is indicated, however",deparse(substitute(SincellObject)),"does not contain a valid cellsClustering member. Please assess a cells clustering using either function sc_clusterObj() or switch to graph.using.cells.clustering=FALSE")
    stop(errormesseage)
  }else if(!graph.algorithm %in% c("MST", "SST", "IMC")){
    errormesseage<-paste(graph.algorithm,"is not a valid option for parameter graph.algorithm . Please read documentation of sc_GraphBuilderObj() in Sincell manual")
    stop(errormesseage)
  }else{ 
    SincellObject<-SincellObject[c("expressionmatrix","cellsLowDimensionalSpace","cell2celldist","method","dim","MDS.distance","bins","cellsClustering","clust.method","mutual","k","max.distance","shortest.rank.percent")]
    cell2celldist<-SincellObject[["cell2celldist"]]
    if(is.logical(graph.using.cells.clustering)&(graph.using.cells.clustering==TRUE)){cellsClustering=SincellObject[["cellsClustering"]]}
    
    if(graph.algorithm=="MST"){
      g <- minimum.spanning.tree(graph.adjacency(cell2celldist, weighted=TRUE, mode="undirected"))
      if(!is.logical(graph.using.cells.clustering)){
        g <- get.adjacency(g,type="both",attr="weight",sparse=FALSE)
        gt <- get.adjacency(cellsClustering,type="both",attr="weight",sparse=FALSE)
        for(i in which(gt > g)){
          g[i] <- gt[i]
        }
        g <- graph.adjacency(g, weighted=TRUE, mode="undirected")
      }
    }
    if(graph.algorithm=="SST"){
      if(is.logical(graph.using.cells.clustering) && graph.using.cells.clustering==FALSE){
        g <- graph.adjacency(cell2celldist ,weighted=TRUE,mode="undirected")
        g <- delete.edges(g, E(g))
      } else{
        g <- cellsClustering
      }
      g.clusters <- clusters(g)
      while(g.clusters$no > 1){
        tmp <- sstalgorithm(membership=g.clusters$membership, num_cells=length(g.clusters$membership), distance=cell2celldist)
        dist.min <- tmp[1]
        dist.min.coor.x <- tmp[2]
        dist.min.coor.y <- tmp[3]
        g <- add.edges(g, c(dist.min.coor.x,dist.min.coor.y), attr=list(weight=dist.min))
        g.clusters <- clusters(g)
      }
    }
    if(graph.algorithm=="IMC"){
      SincellObject[["clust.method"]]="knn"
      SincellObject[["mutual"]]=TRUE
      SincellObject[["k"]]=k    
      m <- max(cell2celldist)
      g <- knnalgorithm(cell2celldist, mutual=TRUE, k=k)
      SincellObject[["cellsClustering"]]<-g
      graph.using.cells.clustering=TRUE
      g.clusters <- clusters(g)
      while(g.clusters$no > 1){
        for(i in which(g.clusters$csize > 1)){
          tmp <- which(g.clusters$membership==i)
          tmp <- t(combn(tmp,2))
          cell2celldist[tmp] <- m+1
          cell2celldist[cbind(tmp[,2], tmp[,1])] <- m+1
        }
        gt <- knnalgorithm(cell2celldist, mutual=TRUE, k=k)
        g <- get.adjacency(g,type="both",attr="weight",sparse=FALSE)
        gt <- get.adjacency(gt,type="both",attr="weight",sparse=FALSE)
        gt[gt>m] <- 0
        g <- graph.adjacency(g+gt, weighted=TRUE, mode="undirected")
        g.clusters <- clusters(g)    
      }
    }
    SincellObject[["cellstateHierarchy"]]=g
    SincellObject[["graph.algorithm"]]=graph.algorithm
    SincellObject[["graph.using.cells.clustering"]]=graph.using.cells.clustering
    return(SincellObject)
  }
}

colorSCsByTime="black"
length(sigVariedGenes_YesWinsorised)

myMatrix_tmp<-rpkmXraw_temp_ALL_lg10N[,1:174]
myMatrix_tmp2<-myMatrix_tmp[,colnames(myMatrix_tmp)!="SC_HighPermissive_poolT12_2.txt"]
myMatrix<-myMatrix_tmp2[rowSums(myMatrix_tmp2)>0,]
myMatrixSC_tmp<- myMatrix[,colnames(myMatrix) %in% LibrariesHighPermissiveDonor_temp_ALL | colnames(myMatrix) %in% LibrariesLowPermissiveDonor_temp_ALL]
myMatrixSC<-myMatrixSC_tmp[rowSums(myMatrixSC_tmp)>0,]
dim(myMatrixSC)

EMlog<-myMatrixSC[rownames(myMatrixSC) %in% sigVariedGenes_YesWinsorised,colnames(myMatrixSC) %in% LibrariesHighPermissiveDonor_temp_ALL]
SO_t0 <- sc_InitializingSincellObject(EMlog)
dim(SO_t0[["expressionmatrix"]])
SO_t0 <- sc_DimensionalityReductionObj(SO_t0, method="PCA",dim=2)
SO_t0 <- sc_GraphBuilderObj(SO_t0, graph.algorithm="IMC",graph.using.cells.clustering=FALSE,k=4)
SO_t0<-sc_StatisticalSupportByGeneSubsampling(SO_t0, num_it=100)
SO_t0_Donor1<-SO_t0

EMlog<-myMatrixSC[rownames(myMatrixSC) %in% sigVariedGenes_YesWinsorised,colnames(myMatrixSC) %in% LibrariesLowPermissiveDonor_temp_ALL]
SO_t0 <- sc_InitializingSincellObject(EMlog)
dim(SO_t0[["expressionmatrix"]])
SO_t0 <- sc_DimensionalityReductionObj(SO_t0, method="PCA",dim=2)
SO_t0 <- sc_GraphBuilderObj(SO_t0, graph.algorithm="IMC",graph.using.cells.clustering=FALSE,k=4)
SO_t0<-sc_StatisticalSupportByGeneSubsampling(SO_t0, num_it=100)
SO_t0_Donor2<-SO_t0

# Donor 1 (High Permissive)
# > SO_t0<-sc_StatisticalSupportByGeneSubsampling(SO_t0, num_it=100)
# The summary of the distribution of Spearman rank correlations
# between the original hierarchy and the hierarchies obtained
# from 100 resamplings of 1778 genes in the initial expression matrix is:
#   Min. 1st Qu.  Median    Mean 3rd Qu.    Max. 
# 0.6624  0.8576  0.9175  0.8840  0.9326  0.9568 

# Donor 2 (Low Permissive)
# > SO_t0<-sc_StatisticalSupportByGeneSubsampling(SO_t0, num_it=100)
# The summary of the distribution of Spearman rank correlations
# between the original hierarchy and the hierarchies obtained
# from 100 resamplings of 1777 genes in the initial expression matrix is:
#   Min. 1st Qu.  Median    Mean 3rd Qu.    Max. 
# 0.8181  0.9478  0.9586  0.9523  0.9648  0.9736 

## plot_hierarchies_panel
# Plotting parameters
vertex.size=5; 
edge.color="grey"; 
edge.width=2; 
vertex.label.cex=0.2; 
vertex.label.dist=1
vertex.color=myColVector
vertex.label="";
layout.graph=layout.kamada.kawai;

Outfile<-"FigS3_SincellPipeline_GraphsIMC_And_StatisticalInference"
myOutfile=paste("Output/",Outfile,".pdf",sep="")
pdf(myOutfile, bg = "transparent",title ='',paper="special",width = 14*2/3, height = 14*2/3,version='1.6')

par(bty="o",xaxs="i",yaxs="i",cex.axis=mycex-0.2,cex.main=mycex,cex.lab=mycex,
    las=1,mar=c(5.3,5.3,2.9,1.6),oma=c(1,1,2,1))
zones=matrix(c(1:4),ncol=2,byrow=TRUE)
graphics::layout(zones)

plot.igraph(SO_t0_Donor1[["cellstateHierarchy"]] ,main="High permissive donor",
            vertex.label=vertex.label,
            vertex.size=vertex.size,edge.color=edge.color,
            edge.width=edge.width,vertex.color="black",
            vertex.label.cex=vertex.label.cex,layout=layout.graph)

plot.igraph(SO_t0_Donor2[["cellstateHierarchy"]] ,main="Low permissive donor",
            vertex.label=vertex.label,
            vertex.size=vertex.size,edge.color=edge.color,
            edge.width=edge.width,vertex.color="red",
            vertex.label.cex=vertex.label.cex,layout=layout.graph)

plot(density(SO_t0_Donor1[["StatisticalSupportbyGeneSubsampling"]]),col="black",lwd=4,
     main="Similarities of hierarchies \nupon gene subsampling",xlim=c(0.5,1),cex.main=1,
     ylim=c(0,45),ylab="Density",xlab="Spearman rank correlation")

plot(density(SO_t0_Donor2[["StatisticalSupportbyGeneSubsampling"]]),col="red",lwd=4,
     main="Similarities of hierarchies \nupon gene subsampling",xlim=c(0.5,1),cex.main=1,
     ylim=c(0,45),ylab="Density",xlab="Spearman rank correlation")

dev.off()
#########################################
# PCA ANALYSIS OF SORTED BULK SAMPLES

myMatrix_tmp<-rpkmXraw_temp_ALL_lg10N
myMatrix_tmp2<-myMatrix_tmp[,colnames(myMatrix_tmp)!="SC_HighPermissive_poolT12_2.txt"]
myMatrix<-myMatrix_tmp2[rowSums(myMatrix_tmp2)>0,]

colnames(myMatrix)
myMatrixBulks_tmp<-myMatrix[,!(
  colnames(myMatrix) %in% colnames(myMatrix)[1:8] |
    colnames(myMatrix) %in% LibrariesHighPermissiveDonor_temp_ALL |
    colnames(myMatrix) %in% LibrariesLowPermissiveDonor_temp_ALL
) ]
colnames(myMatrixBulks_tmp)
myMatrixBulks <- myMatrixBulks_tmp[which(apply(myMatrixBulks_tmp,1,var)>0),]
dim(myMatrixBulks_tmp)
dim(myMatrixBulks)
mypcaBulks<-prcomp(t(myMatrixBulks), center = TRUE, scale. = TRUE)


mypcaBulks<-prcomp(t(myMatrixBulks), center = TRUE, scale. = TRUE)
# Plot proportion of variance explained by each eigenvalue
plot(summary(mypcaBulks)$importance[2,],las=1, main="Proportion of variance explained by\neach principal axis", ylab="Proportion of variance",xlab="Principal axes",pch=16,ylim=c(0,0.5))

myColVectorBulks<-rep("blue",length(colnames(myMatrixBulks)))
for (i in 1:length(colnames(myMatrixBulks))){
  if("CD25high_MRK3high_Donor3_1"==colnames(myMatrixBulks)[i]){myColVectorBulks[i]<-"seagreen4"}
  if("CD25high_MRK3high_Donor4"==colnames(myMatrixBulks)[i]){myColVectorBulks[i]<-"seagreen4"}
  if("CD25high_Donor3_2"==colnames(myMatrixBulks)[i]){myColVectorBulks[i]<-"chartreuse1"}
  if("CD25high_Donor3_1"==colnames(myMatrixBulks)[i]){myColVectorBulks[i]<-"chartreuse1"}
  if("CD25high_Donor4"==colnames(myMatrixBulks)[i]){myColVectorBulks[i]<-"chartreuse1"}
  if("CD25high_MRK3low_Donor4"==colnames(myMatrixBulks)[i]){myColVectorBulks[i]<-"black"}
  if("Unsorted_Donor3_2"==colnames(myMatrixBulks)[i]){myColVectorBulks[i]<-"goldenrod4"}
  if("Unsorted_Donor3_1"==colnames(myMatrixBulks)[i]){myColVectorBulks[i]<-"goldenrod4"}
  if("Unsorted_Donor4"==colnames(myMatrixBulks)[i]){myColVectorBulks[i]<-"goldenrod4"}
  if("CD25low_Donor3_2"==colnames(myMatrixBulks)[i]){myColVectorBulks[i]<-"goldenrod1"}
  if("CD25low_Donor3_1"==colnames(myMatrixBulks)[i]){myColVectorBulks[i]<-"goldenrod1"}
}  
myPCH<-rep(1,length(colnames(myMatrixBulks)))
for (i in 1:length(colnames(myMatrixBulks))){
  if(grepl("Donor3",colnames(myMatrixBulks)[i])){myPCH[i]<-15} #15
  if(grepl("Donor4",colnames(myMatrixBulks)[i])){myPCH[i]<-18} #18
}
cbind(colnames(myMatrixBulks),myColVectorBulks,myPCH)
Outfile="PCA_SortedBulks"

myOutfile=paste("Output/",Outfile,".pdf",sep="")
pdf(myOutfile, bg = "transparent",title ='',paper="special",width = 4.5, height = 4.75,version='1.6')
mycex<-1
par(las=1)
plot((-1)*mypcaBulks$x[,1], (-1)*mypcaBulks$x[,2]
     ,xlab=paste('PC1 (',round(summary(mypcaBulks)$importance[2,][1]*100,digits=1),'%)',sep="")
     ,ylab=paste('PC2 (',round(summary(mypcaBulks)$importance[2,][2]*100,digits=1),'%)',sep="")
     ,col=myColVectorBulks
     ,pch=myPCH
     ,cex.axis=mycex*0.8,cex.main=mycex,cex.lab=mycex
)
legend("top", inset=.02, pch=16,
       c("48h CD25-","48h","48h CD25+MRK3-","48h CD25+","48h CD25+MRK3+"), cex=0.4,
       col=c("goldenrod1","goldenrod4","grey","chartreuse1","seagreen4"))

legend("topright", inset=.02,
       c("Bulk Donor D3","Bulk Donor D4"), cex=0.4,
       col="black",
       pch=c(15,18))
dev.off()
##########################################################

# DIFFERENTIAL EXPRESSION ANALYSIS OF SORTED BULK SAMPLES

countTable_df=read.table("ST11_RawReadCounts_NotNormalized.txt", header=TRUE, row.names=1,sep="\t")
Sample<-c("CD25high_Donor3_1","CD25high_Donor3_2","CD25high_MRK3high_Donor3_1","CD25high_Donor4","CD25high_MRK3high_Donor4")
DonorID<-c("D3","D3","D3","D4","D4")
Condition<-c("CD25high","CD25high","CD25high_MRK3high","CD25high","CD25high_MRK3high")
sampleTable_SortedPop=data.frame(Sample,DonorID,Condition)
rownames(sampleTable_SortedPop)<-sampleTable_SortedPop$Sample
View(sampleTable_SortedPop)
summary(colnames(countTable_df[,colnames(countTable_df) %in% Sample])==rownames(sampleTable_SortedPop))
cdsXraw <- DESeqDataSetFromMatrix(countData = countTable_df[,colnames(countTable_df) %in% Sample], colData = sampleTable_SortedPop, design= ~ DonorID+Condition)
summary(names(GeneLengthNamed)==rownames(counts(cdsXraw)))
summary(colnames(counts(cdsXraw))==rownames(sampleTable_SortedPop))

summary((rownames( counts ( cdsXraw )) %in% ProteinCodingGeneList))
rsX = rowSums ( counts ( cdsXraw ))
useX = (rsX > 0)& (rownames( counts ( cdsXraw )) %in% ProteinCodingGeneList)
table(useX)
cdsX = cdsXraw[ useX, ]

cdsX <- estimateSizeFactors(cdsX)
sizeFactors(cdsX)
# If we divide each column of the count table by the size factor for this column, the count values are brought to a common scale, making them comparable. 
# When called with normalized=TRUE, the counts accessor function performs this calculation. This is useful, e.g., for visualization. 
cdsX_NormalizedSizeFactor = counts( cdsX, normalized=TRUE )
cdsX<- estimateDispersions(cdsX)

# Differential expression between ACTIVATED versus RESTING
cdsX_local <- estimateDispersions(cdsX, fitType="local") # method="parametric"
cdsX_local <- nbinomWaldTest(cdsX_local)
resD <- results(cdsX_local, contrast=c("Condition","CD25high_MRK3high","CD25high"))
resDOrd <- resD[order(resD$padj),]
plotMA(resDOrd, main="DESeq2",alpha=0.001)
resDOrdSig = subset(resDOrd,!is.na(padj) & (padj < 0.001) & ((log2FoldChange>=1)|(log2FoldChange<=(-1))))
# resDOrdSig = subset(resDOrd,!is.na(padj) & (padj < 0.001))
names(resDOrdSig)
length(rownames(resDOrdSig))
summary(rownames(resDOrdSig) %in% ProteinCodingGeneList)
View(resDOrdSig)
# resDOrd[rownames(resDOrd) %in% HIVResFactors_EnsemblID,]
# resDOrdSig[rownames(resDOrdSig) %in% HIVResFactors_EnsemblID,]
# NOTICE: Selection for ProteinCodingGeneList
# write.table(ProteinCodingGeneList,file="Output/ProteinCodingGeneList.txt",append = FALSE, quote=FALSE, sep="\t",row.names=FALSE,col.names=FALSE,na = "NaN")

DiffExpressed_25p_vs_25pMRKp<-resDOrdSig
# write.table(rownames(DiffExpressed_25p_vs_25pMRKp),file="Output/DiffExpressed_25p_vs_25pMRKp.txt",append = FALSE, quote=FALSE, sep="\t",row.names=FALSE,col.names=FALSE,na = "NaN")
# write.table((DiffExpressed_25p_vs_25pMRKp),file="Output/DiffExpressed_25p_vs_25pMRKp_detailed.txt",append = FALSE, quote=FALSE, sep="\t",row.names=TRUE,col.names=TRUE,na = "NaN")
# To map gene names
GeneNames<-read.table("ST14_EnsemblGeneListFromCountMatrices_BioMartEnsembl70Names.txt",header=TRUE,sep="\t")
head(GeneNames)
DiffExpressed_25p_vs_25pMRKp$EnsemblID<-rownames(DiffExpressed_25p_vs_25pMRKp)
DiffExpressed_25p_vs_25pMRKp_Names = merge(DiffExpressed_25p_vs_25pMRKp, GeneNames, by.x="EnsemblID",by.y="Ensembl.Gene.ID",all.x=TRUE,all.y=FALSE,sort=FALSE)
tail(DiffExpressed_25p_vs_25pMRKp_Names)
write.table(DiffExpressed_25p_vs_25pMRKp_Names[,c("EnsemblID","Associated.Gene.Name","log2FoldChange","padj")]
            ,file="Output/ST5_DiffExpressed_25p_vs_25pMRKp_detailed_Names.txt",append = FALSE, quote=FALSE, sep="\t",row.names=FALSE,col.names=TRUE,na = "NaN")
# write.table(DiffExpressed_25p_vs_25pMRKp_Names[,c("EnsemblID","Associated.Gene.Name","log2FoldChange","padj")]
#             ,file="Output/DiffExpressed_25p_vs_25pMRKp_detailed_Names_NoLogFoldChangeThreshold.txt",append = FALSE, quote=FALSE, sep="\t",row.names=FALSE,col.names=TRUE,na = "NaN")
# write.table(DiffExpressed_25p_vs_25pMRKp_Names[DiffExpressed_25p_vs_25pMRKp_Names$log2FoldChange>0,c("Associated.Gene.Name")]
#             ,file="Output/DiffExpressed_25p_vs_25pMRKp_detailed_Names_NoLogFoldChangeThreshold_UP.txt",append = FALSE, quote=FALSE, sep="\t",row.names=FALSE,col.names=FALSE,na = "NaN")
# write.table(DiffExpressed_25p_vs_25pMRKp_Names[DiffExpressed_25p_vs_25pMRKp_Names$log2FoldChange<0,c("Associated.Gene.Name")]
#             ,file="Output/DiffExpressed_25p_vs_25pMRKp_detailed_Names_NoLogFoldChangeThreshold_DO.txt",append = FALSE, quote=FALSE, sep="\t",row.names=FALSE,col.names=FALSE,na = "NaN")
###################################
# HEATMAPS OF DIFFERENTIALLY EXPRESSED GENES 

#TO USE IN THE HEATMAPS
# cdsX_NormalizedSizeFactor[rownames(cdsX_NormalizedSizeFactor) %in% "ENSG00000177409",]
# cdsX_NormalizedSizeFactor[rownames(cdsX_NormalizedSizeFactor) %in% "ENSG00000179348",]
# rpkmXraw_temp_ALL_lg10N[rownames(rpkmXraw_temp_ALL_lg10N) %in% "ENSG00000177409",colnames(rpkmXraw_temp_ALL_lg10N) %in% Sample]

plotingHeatmap <- function(
  myTmp2Plot_tmp,
  Title,
  Outfile,
  cexRow,
  cexCol
  , ... ){
  myTmp2Plot<-myTmp2Plot_tmp[rowSums(myTmp2Plot_tmp)>0,]
  samples.cor <- cor(as.matrix(myTmp2Plot), method="spearman")
  samples.cor.dist <- as.dist(1-samples.cor)
  samples.tree <- hclust(samples.cor.dist,method='complete')
  genes.cor <- cor( t(myTmp2Plot), method="spearman")
  genes.cor.dist <- as.dist(1-genes.cor)
  genes.tree <- hclust(genes.cor.dist,method='complete')
  colors = colorRampPalette(c('green', 'red'))(1000)
  myOutfile=paste("Output/",Outfile,".pdf",sep="")
  pdf(myOutfile, bg = "transparent",title ='',paper="special",width = 10, height = 10,version='1.6')
  # png(myOutfile,bg = "white",title ='',width = 20, height = 20 ,units="cm",res=300)
  # heatmap.2(as.matrix(myTmp2Plot),col = colors, scale = 'row',Rowv=as.dendrogram(genes.tree),Colv=as.dendrogram(samples.tree),trace="none", margin=c(10, 6),cexRow = cexRow,cexCol=cexCol)
  #### Reordering leafs
  heatmap.2(as.matrix(myTmp2Plot),col = colors, scale = 'row',Rowv=as.dendrogram(genes.tree),
            Colv=reorder(as.dendrogram(samples.tree),c(20,2:6,20,8:11),mean),
            trace="none", margin=c(10, 6),cexRow = cexRow,cexCol=cexCol,srtCol=45)
    dev.off()
}

BulkSortedSamples<- c("Unsorted_Donor3_1","Unsorted_Donor3_2","CD25low_Donor3_1",
"CD25low_Donor3_2","CD25high_Donor3_1","CD25high_Donor3_2",
"CD25high_MRK3high_Donor3_1","Unsorted_Donor4","CD25high_Donor4",
"CD25high_MRK3low_Donor4","CD25high_MRK3high_Donor4")

myTmp2Plot_tmp<-rpkmXraw_temp_ALL_lg10N[rownames(rpkmXraw_temp_ALL_lg10N) %in% rownames(resDOrdSig),colnames(rpkmXraw_temp_ALL_lg10N) %in% BulkSortedSamples]
rownames_myTmp2Plot_tmp<-rownames(myTmp2Plot_tmp)
rownames_myTmp2Plot_tmp<-data.frame(rownames_myTmp2Plot_tmp)
rownames_myTmp2Plot_tmp=merge(rownames_myTmp2Plot_tmp, GeneNames, by.x="rownames_myTmp2Plot_tmp",by.y="Ensembl.Gene.ID",all.x=TRUE,all.y=FALSE,sort=FALSE)
rownames(myTmp2Plot_tmp)<-rownames_myTmp2Plot_tmp$Associated.Gene.Name

Title<-"DiffExpressed_25high_vs_25highMRK3high"
Outfile<-"S6B_DiffExpressed_25high_vs_25highMRK3high_FontSize"
# Outfile<-"DiffExpressed_25high_vs_25highMRK3high_NoLogFoldChangeThreshold"
cexCol<-1
cexRow<-0.4
plotingHeatmap(myTmp2Plot_tmp,Title,Outfile,cexRow,cexCol)

#############################################
plotingHeatmap <- function(
  myTmp2Plot_tmp,
  Title,
  Outfile,
  cexRow,
  cexCol
  , ... ){
  myTmp2Plot<-myTmp2Plot_tmp[rowSums(myTmp2Plot_tmp)>0,]
  samples.cor <- cor(as.matrix(myTmp2Plot), method="spearman")
  samples.cor.dist <- as.dist(1-samples.cor)
  samples.tree <- hclust(samples.cor.dist,method='complete')
  genes.cor <- cor( t(myTmp2Plot), method="spearman")
  genes.cor.dist <- as.dist(1-genes.cor)
  genes.tree <- hclust(genes.cor.dist,method='complete')
  colors = colorRampPalette(c('green', 'red'))(1000)
  myOutfile=paste("Output/",Outfile,".pdf",sep="")
  pdf(myOutfile, bg = "transparent",title ='',paper="special",width = 10, height = 10,version='1.6')
  # png(myOutfile,bg = "white",title ='',width = 20, height = 20 ,units="cm",res=300)
  # heatmap.2(as.matrix(myTmp2Plot),col = colors, scale = 'row',Rowv=as.dendrogram(genes.tree),
  #           Colv=as.dendrogram(samples.tree),
  #           trace="none", margin=c(10, 6),cexRow = cexRow,cexCol=cexCol)
  # #### Reordering leafs
  heatmap.2(as.matrix(myTmp2Plot),col = colors, scale = 'row',Rowv=as.dendrogram(genes.tree),
            Colv=reorder(as.dendrogram(samples.tree),c(20,2:6,20,8:11),mean),
            trace="none", margin=c(10, 6),cexRow = cexRow,cexCol=cexCol,srtCol=45))
  dev.off()
}

names(GeneNames)
HIVResFactors<-c("TRIM5","APOBEC3G","SAMHD1","MX2","BST2")
HIVResFactors_EnsemblID<-subset(GeneNames,Associated.Gene.Name %in% HIVResFactors)$Ensembl.Gene.ID

myTmp2Plot_tmp<-rpkmXraw_temp_ALL_lg10N[rownames(rpkmXraw_temp_ALL_lg10N) %in% HIVResFactors_EnsemblID,colnames(rpkmXraw_temp_ALL_lg10N) %in% BulkSortedSamples]
rownames_myTmp2Plot_tmp<-rownames(myTmp2Plot_tmp)
rownames_myTmp2Plot_tmp<-data.frame(rownames_myTmp2Plot_tmp)
rownames_myTmp2Plot_tmp=merge(rownames_myTmp2Plot_tmp, GeneNames, by.x="rownames_myTmp2Plot_tmp",by.y="Ensembl.Gene.ID",all.x=TRUE,all.y=FALSE,sort=FALSE)
rownames(myTmp2Plot_tmp)<-rownames_myTmp2Plot_tmp$Associated.Gene.Name

Title<-"HIVResFactors"
Outfile<-"HIVResFactors"
cexCol<-1
cexRow<-1
plotingHeatmap(myTmp2Plot_tmp,Title,Outfile,cexRow,cexCol)

###########################################################
sessionInfo()
# R version 3.1.0 (2014-04-10)
# Platform: x86_64-apple-darwin10.8.0 (64-bit)
# 
# locale:
#   [1] es_ES.UTF-8/es_ES.UTF-8/es_ES.UTF-8/C/es_ES.UTF-8/es_ES.UTF-8
# 
# attached base packages:
#   [1] grid      stats4    splines   parallel  stats     graphics  grDevices utils     datasets  methods   base     
# 
# other attached packages:
#   [1] monocle_0.99.0            plyr_1.8.2                reshape2_1.4              ggplot2_1.0.1             fastICA_1.2-0            
# [6] combinat_0.0-8            matrixStats_0.10.0        irlba_1.0.3               VGAM_0.9-4                Biobase_2.24.0           
# [11] sincell_1.1.01            igraph_0.7.1              statmod_1.4.20            hash_3.0.1                plotrix_3.5-12           
# [16] gplots_2.13.0             easyRNASeq_2.0.6          DESeq2_1.4.5              RcppArmadillo_0.4.300.8.0 Rcpp_0.11.6              
# [21] GenomicRanges_1.16.3      GenomeInfoDb_1.0.2        IRanges_1.22.9            BiocGenerics_0.10.0      
# 
# loaded via a namespace (and not attached):
#   [1] annotate_1.42.0         AnnotationDbi_1.26.0    BatchJobs_1.2           BBmisc_1.6              BiocParallel_0.6.1     
# [6] biomaRt_2.20.0          Biostrings_2.32.0       bitops_1.0-6            brew_1.0-6              BSgenome_1.32.0        
# [11] caTools_1.17            cluster_1.15.2          codetools_0.2-8         colorspace_1.2-4        DBI_0.3.1              
# [16] DESeq_1.16.0            digest_0.6.4            edgeR_3.6.2             entropy_1.2.0           fail_1.2               
# [21] fields_7.1              foreach_1.4.2           gdata_2.16.1            genefilter_1.46.1       geneplotter_1.42.0     
# [26] genomeIntervals_1.20.0  GenomicAlignments_1.0.1 gtable_0.1.2            gtools_3.4.1            hwriter_1.3            
# [31] intervals_0.14.0        iterators_1.0.7         KernSmooth_2.23-12      lattice_0.20-29         latticeExtra_0.6-26    
# [36] limma_3.20.5            locfit_1.5-9.1          LSD_2.5                 maps_2.3-7              MASS_7.3-33            
# [41] Matrix_1.1-4            munsell_0.4.2           proto_0.3-10            proxy_0.4-12            R.methodsS3_1.6.1      
# [46] RColorBrewer_1.0-5      RCurl_1.95-4.1          Rsamtools_1.16.1        RSQLite_0.11.4          Rtsne_0.9              
# [51] scales_0.2.4            scatterplot3d_0.3-35    sendmailR_1.1-2         ShortRead_1.22.0        spam_0.41-0            
# [56] stringr_0.6.2           survival_2.37-7         tools_3.1.0             TSP_1.0-8               XML_3.98-1.1           
# [61] xtable_1.7-3            XVector_0.4.0           zlibbioc_1.10.0        

#####################################
library(grid)
library(ggplot2)
library(dplyr) 

# Multiple plot function
#
# ggplot objects can be passed in ..., or to plotlist (as a list of ggplot objects)
# - cols:   Number of columns in layout
# - layout: A matrix specifying the layout. If present, 'cols' is ignored.
#
# If the layout is something like matrix(c(1,2,3,3), nrow=2, byrow=TRUE),
# then plot 1 will go in the upper left, 2 will go in the upper right, and
# 3 will go all the way across the bottom.
#
multiplot <- function(..., plotlist=NULL, file, cols=1, layout=NULL) {
  library(grid)
  
  # Make a list from the ... arguments and plotlist
  plots <- c(list(...), plotlist)
  
  numPlots = length(plots)
  
  # If layout is NULL, then use 'cols' to determine layout
  if (is.null(layout)) {
    # Make the panel
    # ncol: Number of columns of plots
    # nrow: Number of rows needed, calculated from # of cols
    layout <- matrix(seq(1, cols * ceiling(numPlots/cols)),
                     ncol = cols, nrow = ceiling(numPlots/cols))
  }
  
  if (numPlots==1) {
    print(plots[[1]])
    
  } else {
    # Set up the page
    grid.newpage()
    pushViewport(viewport(layout = grid.layout(nrow(layout), ncol(layout))))
    
    # Make each plot, in the correct location
    for (i in 1:numPlots) {
      # Get the i,j matrix positions of the regions that contain this subplot
      matchidx <- as.data.frame(which(layout == i, arr.ind = TRUE))
      
      print(plots[[i]], vp = viewport(layout.pos.row = matchidx$row,
                                      layout.pos.col = matchidx$col))
    }
  }
}

########################
library(ggplot2)
library(dplyr) 
library(grid)

# Data from S3_Table.txt
# FIG4B<-read.table("S3_Table.txt",header=TRUE,dec=",",sep="\t")

str(FIG4B)
View(FIG4B)

sFIG4B<-subset(FIG4B,COMBINATION=="TotalCD25hi" | COMBINATION=="TotalCD25hiMRKhi")
levels(sFIG4B$COMBINATION)
sFIG4B$COMBINATION2 <- factor(sFIG4B$COMBINATION, levels=c("TotalCD25hi","TotalCD25hiMRKhi"))
levels(sFIG4B$COMBINATION2)

sFIG4B$Level<-numeric(length(sFIG4B$COMBINATION2))
for(i in 1: length(sFIG4B$COMBINATION2)){
  if(sFIG4B$COMBINATION2[i] == "TotalCD25hi"){sFIG4B$Level[i]<-0}
  if(sFIG4B$COMBINATION2[i] == "TotalCD25hiMRKhi"){sFIG4B$Level[i]<-1}
}
sFIG4B$FOLDINCREASElog10=log10(sFIG4B$FOLDINCREASE)
View(sFIG4B)
levels(sFIG4B$COMBINATION2)

myOutfile="ggplots_Fig4B.pdf"
pdf(myOutfile, bg = "transparent",title ='',paper="special",width = 4.5*3, height = 4.75*4,version='1.6')
mycex<-1
par(las=1)
zones=matrix(c(1:12),ncol=3,byrow=TRUE)
layout(zones)
Markers<-c("CD298","CD63","CD317","TIM3","CD48","CD71","CD2","CD28","CD26","CD58","CD3")
# Markers<-levels(sFIG4B$MARKER)

Markers_pvalues_rankbased<-numeric(length(Markers))
Markers_pvalues_rankbasedWithinDonor<-numeric(length(Markers))
Markers_pvalues_log10<-numeric(length(Markers))

p<-list()
for(i in 1:length(Markers)){
  # i=7
  TMP<-subset(sFIG4B,MARKER==Markers[i])
  TMP$FOLDINCREASErank=rank(TMP$FOLDINCREASE)
  TMP$FOLDINCREASErankOrdered<-factor(TMP$FOLDINCREASErank,ordered = TRUE)
  levels(TMP$FOLDINCREASErankOrdered)
  # TMP$Level<-as.factor(TMP$Level)
  
  TMP<-  TMP %>% 
    group_by(DONOR) %>% 
    mutate(FOLDINCREASErankWithinDonor = row_number(FOLDINCREASE)) 
  
  TMP$FOLDINCREASErankWithinDonorFactorOrdered<-factor(TMP$FOLDINCREASErankWithinDonor,ordered=TRUE)
  levels(TMP$FOLDINCREASErankWithinDonorFactorOrdered)
  View(TMP)
  str(TMP)
  
  m1<-lm(FOLDINCREASErank~Level+DONOR,data=TMP)
  summary(m1)
  a1<-anova(m1)
  Markers_pvalues_rankbased[i]<-a1$`Pr(>F)`[1]
  
  m2<-lm(FOLDINCREASErankWithinDonor~Level+DONOR,data=TMP)
  summary(m2)
  a2<-anova(m2)
  Markers_pvalues_rankbasedWithinDonor[i]<-a2$`Pr(>F)`[1]
  
  m3<-lm(FOLDINCREASElog10~Level+DONOR,data=TMP)
  summary(m3)
  a3<-anova(m3)
  Markers_pvalues_log10[i]<-a3$`Pr(>F)`[1]
  
  
  p_i<-ggplot(TMP, aes(as.factor(Level), FOLDINCREASE, group=DONOR,colour = DONOR)) +
    geom_line() +
    geom_point() +
    ggtitle(Markers[i]) +
    theme(plot.title = element_text(hjust = 0.5)) +
    labs(x="",y="Fold increase") + 
    scale_x_discrete(labels=c("0" = "CD25high", "1" = "CD25highMRKhigh"))+
    theme(axis.text.x = element_text(angle=45,hjust = 1))
  p[[i]]<-p_i
}
multiplot(plotlist=p,layout=zones)
dev.off()

myTable<-cbind(
  Markers,
  formatC(Markers_pvalues_rankbased,format = "e", digits = 2),
  formatC(Markers_pvalues_rankbasedWithinDonor,format = "e", digits = 2),
  formatC(Markers_pvalues_log10,format = "e", digits = 2)
)

write.table(myTable,file="FIG4_pvalues.txt",sep="\t",quote=FALSE,row.names = FALSE,col.names = c("Marker","p-value (absolute rank)","p-value (rank within donor)","p-value (log10 transformation)"))

# Data from S4_Table.txt
# FIG5_tmp<-read.table("S4_Table.txt",header=TRUE,dec=",",sep="\t")
FIG5<-subset(FIG5_tmp,COMBINATION!="CD25lo")
summary(FIG5$COMBINATION)
FIG5$COMBINATION2 <- factor(FIG5$COMBINATION, levels=c("CD25hi","CD25hiCD298hi","CD25hiCD298hiCD63hi","CD25hiCD298hiCD63hiCD317hi"))

FIG5$Level<-numeric(length(FIG5$COMBINATION2))
for(i in 1: length(FIG5$COMBINATION2)){
  if(FIG5$COMBINATION2[i] == "CD25hi"){FIG5$Level[i]<-0}
  if(FIG5$COMBINATION2[i] == "CD25hiCD298hi"){FIG5$Level[i]<-1}
  if(FIG5$COMBINATION2[i] == "CD25hiCD298hiCD63hi"){FIG5$Level[i]<-2}
  if(FIG5$COMBINATION2[i] == "CD25hiCD298hiCD63hiCD317hi"){FIG5$Level[i]<-3}
}
levels(FIG5$COMBINATION)
levels(FIG5$COMBINATION2)
str(FIG5)
View(FIG5)

FIG5A<-subset(FIG5,HIV=="EF1_GFP")
FIG5B<-subset(FIG5,HIV=="NLENG1")

FIG5A$DONOR <- droplevels(FIG5A$DONOR)
FIG5B$DONOR <- droplevels(FIG5B$DONOR)

myOutfile="ggplots_Fig5.pdf"
pdf(myOutfile, bg = "transparent",title ='',paper="special",width = 4.5*2, height = 4.75,version='1.6')
mycex<-1
par(las=1)
zones=matrix(c(1:2),ncol=2,byrow=TRUE)
layout(zones)
p<-list()
p[[1]]<-ggplot(FIG5A, aes(as.factor(Level), FOLDINCREASE, group=DONOR,colour = DONOR)) +
  geom_line() +
  geom_point() +
  ggtitle("EF1_GFP") +
  theme(plot.title = element_text(hjust = 0.5)) +
  labs(x="",y="Fold increase") + 
  scale_x_discrete(labels=c("0" = "CD25high", "1" = "CD25hiCD298hi", "2" = "CD25hiCD298hiCD63hi","3" = "CD25hiCD298hiCD63hiCD317hi"))+
  theme(axis.text.x = element_text(angle=45,hjust = 1))

p[[2]]<-ggplot(FIG5B, aes(as.factor(Level), FOLDINCREASE, group=DONOR,colour = DONOR)) +
  geom_line() +
  geom_point() +
  ggtitle("NLENG1") +
  theme(plot.title = element_text(hjust = 0.5)) +
  labs(x="",y="Fold increase") + 
  scale_x_discrete(labels=c("0" = "CD25high", "1" = "CD25hiCD298hi", "2" = "CD25hiCD298hiCD63hi","3" = "CD25hiCD298hiCD63hiCD317hi"))+
  theme(axis.text.x = element_text(angle=45,hjust = 1))

multiplot(plotlist=p,layout=zones)
dev.off()


FIG5A$FOLDINCREASErank <- rank(FIG5A$FOLDINCREASE)
FIG5B$FOLDINCREASErank <- rank(FIG5B$FOLDINCREASE)

res.lm_5Ar<-lm(FOLDINCREASErank~Level+DONOR,data=FIG5A)
summary(res.lm_5Ar)
anova(res.lm_5Ar)

res.lm_5Br<-lm(FOLDINCREASErank~Level+DONOR,data=FIG5B)
summary(res.lm_5Br)
anova(res.lm_5Br)
####################
FIG5A<-  FIG5A %>% 
  group_by(DONOR) %>% 
  mutate(FOLDINCREASErankWithinDonor = row_number(FOLDINCREASE)) 
View(FIG5A)
str(FIG5A)

FIG5B<-  FIG5B %>% 
  group_by(DONOR) %>% 
  mutate(FOLDINCREASErankWithinDonor = row_number(FOLDINCREASE)) 
View(FIG5B)
str(FIG5B)

FIG5A$FOLDINCREASErankWithinDonorNum<-as.numeric(FIG5A$FOLDINCREASErankWithinDonor)
FIG5B$FOLDINCREASErankWithinDonorNum<-as.numeric(FIG5B$FOLDINCREASErankWithinDonor)

res.lm_5ArWD<-lm(FOLDINCREASErankWithinDonorNum~Level+DONOR,data=FIG5A)
summary(res.lm_5ArWD)
anova(res.lm_5ArWD)

res.lm_5BrWD<-lm(FOLDINCREASErankWithinDonorNum~Level+DONOR,data=FIG5B)
summary(res.lm_5BrWD)
anova(res.lm_5BrWD)

#######################
FIG5A$FOLDINCREASElog10 <- log10(FIG5A$FOLDINCREASE)
FIG5B$FOLDINCREASElog10 <- log10(FIG5B$FOLDINCREASE)

res.lm_5Alog10<-lm(FOLDINCREASElog10~Level+DONOR,data=FIG5A)
summary(res.lm_5Alog10)
anova(res.lm_5Alog10)

res.lm_5Blog10<-lm(FOLDINCREASElog10~Level+DONOR,data=FIG5B)
summary(res.lm_5Blog10)
anova(res.lm_5Blog10)
#######################
myTable<-rbind(
  c("EF1_GFP",
    formatC(anova(res.lm_5Ar)$`Pr(>F)`[1],format = "e", digits = 2),
    formatC(anova(res.lm_5ArWD)$`Pr(>F)`[1],format = "e", digits = 2),
    formatC(anova(res.lm_5Alog10)$`Pr(>F)`[1],format = "e", digits = 2)),
  c("NLENG1",
    formatC(anova(res.lm_5Br)$`Pr(>F)`[1],format = "e", digits = 2),
    formatC(anova(res.lm_5BrWD)$`Pr(>F)`[1],format = "e", digits = 2),
    formatC(anova(res.lm_5Blog10)$`Pr(>F)`[1],format = "e", digits = 2))
)
write.table(myTable,file="FIG5_pvalues.txt",sep="\t",quote=FALSE,row.names = FALSE,col.names = c("Marker","p-value (absolute rank)","p-value (rank within donor)","p-value (log10 transformation)"))
